# Supplementary material for: Characterizing CO and NOy Sources and Relative Ambient Ratios in the Baltimore Area Using Ambient Measurements and Source Attribution Modeling
Source: J Geophys Res Atmos. Author manuscript; Available in PMC 2022 Aug 10. (PMC9364951; doi:10.1002/2017jd027688)
Supplement: Data Set S1 [file NIHMS1725199-supplement-Data_Set_S1.csv]

PROJECT_INFO: DISCOVER-AQ; 1 July - 31 July 2011 phase
STIPULATIONS_ON_USE: Use of these data requires PRIOR OK from the PI
PI_CONTACT_INFO (P3B_sumNOYi): Ronald Cohen; Address: Chemistry Department University of California Berkeley CA 94720; cohen@cchem.berkeley.edu; 510-642-2357
DM_CONTACT_INFO (P3B_sumNOyi): Sally Pusede	spusede@berkeley.edu; Paul Wooldridge	pjwool@berkeley.edu
PI_CONTACT_INFO (P3B_NOY.ppb): A.J. Weinheimer; wein@ucar.edu; 303-497-1444; NCAR	1850 Table Mesa Dr. Boulder CO 80305
PI_CONTACT_INFO (P3B_CO.ppb): Glenn S. Diskin; NASA LaRC MS 483 Hampton VA 23681; 757-864-6268; glenn.s.diskin@nasa.gov
PI_CONTACT_INFOR (all CMAQ model data): Kirk Baker Kirk EPA; Baker.kirk@epa.gov; 919-541-9448 and Heather Simon EPA; Simon.Heather@epa.gov; 919-541-1803
This file contains CMAQ model and observed CO and NOy data paired in space and time from the July 2011 DISOCVER-AQ Baltimore field campaign
Model data includes total estimates of CO and NOy as well as source apportionment tagged contributions from 11 emissions source categories as well as model boundary conditions and model initial conditions.
Date.Time.UTC	Site_ID	Lat	Lon	Alt.m	Mod_layer	ModLayerHeight.m	P3B_CO.ppb	CMAQ_CO.ppb	CMAQ_CO_EGU.ppb	CMAQ_CO_NONEGU.ppb	CMAQ_CO_NONPT.ppb	CMAQ_CO_OILGAS.ppb	CMAQ_CO_NONROAD.ppb	CMAQ_CO_MARINE.ppb	CMAQ_CO_BIOGEN.ppb	CMAQ_CO_PTFIRE.ppb	CMAQ_CO_ONGAS.ppb	CMAQ_CO_ONDIESL.ppb	CMAQ_CO_ONOTHER.ppb	CMAQ_CO_BCON.ppb	CMAQ_CO_ICON.ppb	P3B_NOY.ppb	P3B_SumNOYi.ppb	CMAQ_NOY.ppb	CMAQ_NOY_EGU.ppb	CMAQ_NOY_NONEGU.ppb	CMAQ_NOY_NONPT.ppb	CMAQ_NOY_OILGAS.ppb	CMAQ_NOY_NONROAD.ppb	CMAQ_NOY_MARINE.ppb	CMAQ_NOY_BIOGEN.ppb	CMAQ_NOY_PTFIRE.ppb	CMAQ_NOY_ONGAS.ppb	CMAQ_NOY_ONDIESL.ppb	CMAQ_NOY_ONOTHER.ppb	CMAQ_NOY_BCON.ppb	CMAQ_NOY_ICON.ppb
2011-07-01 14:25:37	Onflight	37.979	-75.444	231	6	212.567	144.398	132.521	1.302	0.534	0.931	0.182	13.701	0.337	7.2	0.004	13.948	1.253	0.465	88.814	0	NA	NA	NA	NA	NA	NA	NA	NA	NA	NA	NA	NA	NA	NA	NA	NA
2011-07-01 14:25:52	Onflight	37.99	-75.449	277	7	298.641	141.103	131.861	1.349	0.522	0.927	0.192	13.475	0.327	7.113	0.004	13.777	1.242	0.46	88.629	0	4.511	1.48975	5.098	0.898	0.201	0.096	0.049	0.682	0.653	1.163	0	0.872	0.711	0.02	0.909	0
2011-07-01 14:26:07	Onflight	38.001	-75.446	321	7	298.595	147.036	132.873	1.299	0.542	1.204	0.165	14.159	0.343	7.406	0.003	14.267	1.268	0.501	88.003	0	4.783	1.680338	5.133	0.799	0.181	0.1	0.04	0.698	0.68	1.182	0	0.904	0.717	0.022	0.906	0
2011-07-01 14:26:22	Onflight	38.005	-75.433	349	8	385.266	141.273	132.174	1.363	0.529	1.204	0.175	13.913	0.33	7.304	0.003	14.114	1.257	0.496	87.791	0	4.498	NA	5.133	0.85	0.179	0.099	0.043	0.689	0.654	1.165	0	0.895	0.714	0.022	0.895	0
2011-07-01 14:26:37	Onflight	38	-75.422	369	8	385.266	142.623	132.174	1.363	0.529	1.204	0.175	13.913	0.33	7.304	0.003	14.114	1.257	0.496	87.791	0	4.418	NA	5.133	0.85	0.179	0.099	0.043	0.689	0.654	1.165	0	0.895	0.714	0.022	0.895	0
2011-07-01 14:26:52	Onflight	37.989	-75.421	368	8	385.32	147.168	131.077	1.403	0.509	0.922	0.206	13.207	0.315	7.014	0.003	13.575	1.228	0.453	88.411	0	4.762	NA	5.086	0.942	0.198	0.095	0.053	0.671	0.629	1.146	0	0.859	0.703	0.02	0.898	0
2011-07-01 14:27:07	Onflight	37.979	-75.429	306	7	298.641	153.329	131.861	1.349	0.522	0.927	0.192	13.475	0.327	7.113	0.004	13.777	1.242	0.46	88.629	0	5.203	NA	5.098	0.898	0.201	0.096	0.049	0.682	0.653	1.163	0	0.872	0.711	0.02	0.909	0
2011-07-01 14:27:22	Onflight	37.969	-75.437	270	7	298.641	144.687	131.861	1.349	0.522	0.927	0.192	13.475	0.327	7.113	0.004	13.777	1.242	0.46	88.629	0	4.646	NA	5.098	0.898	0.201	0.096	0.049	0.682	0.653	1.163	0	0.872	0.711	0.02	0.909	0
2011-07-01 14:27:37	Onflight	37.959	-75.445	249	6	212.567	143.746	132.521	1.302	0.534	0.931	0.182	13.701	0.337	7.2	0.004	13.948	1.253	0.465	88.814	0	6.646	NA	5.106	0.86	0.204	0.097	0.045	0.691	0.674	1.178	0	0.882	0.716	0.02	0.918	0
2011-07-01 14:27:52	Onflight	37.95	-75.453	234	6	212.593	146.614	133.551	1.317	0.515	0.906	0.231	13.78	0.324	6.942	0.004	14.28	1.2	0.445	89.548	0	5.119	2.235678	5.088	0.967	0.22	0.102	0.06	0.687	0.644	1.162	0	0.901	0.671	0.019	0.929	0
2011-07-01 14:28:07	Onflight	37.94	-75.461	238	6	212.593	140.165	133.551	1.317	0.515	0.906	0.231	13.78	0.324	6.942	0.004	14.28	1.2	0.445	89.548	0	4.582	2.029631	5.088	0.967	0.22	0.102	0.06	0.687	0.644	1.162	0	0.901	0.671	0.019	0.929	0
2011-07-01 14:28:22	Onflight	37.93	-75.469	245	6	212.593	NA	NA	NA	NA	NA	NA	NA	NA	NA	NA	NA	NA	NA	NA	NA	5.59	2.698189	5.088	0.967	0.22	0.102	0.06	0.687	0.644	1.162	0	0.901	0.671	0.019	0.929	0
2011-07-01 14:28:37	Onflight	37.921	-75.48	276	7	298.695	NA	NA	NA	NA	NA	NA	NA	NA	NA	NA	NA	NA	NA	NA	NA	5.655	3.022313	5.222	1.064	0.249	0.11	0.062	0.725	0.65	1.199	0	0.93	0.664	0.019	0.963	0
2011-07-01 14:28:52	Onflight	37.919	-75.495	289	7	298.531	148.015	135.032	1.039	0.566	0.935	0.176	14.152	0.324	7.264	0.004	14.322	1.204	0.439	90.569	0	5.526	2.832491	5.192	0.821	0.289	0.108	0.047	0.736	0.681	1.284	0	0.911	0.666	0.019	1.042	0
2011-07-01 14:29:07	Onflight	37.924	-75.51	305	7	298.531	143.257	135.032	1.039	0.566	0.935	0.176	14.152	0.324	7.264	0.004	14.322	1.204	0.439	90.569	0	5.239	2.45702	5.192	0.821	0.289	0.108	0.047	0.736	0.681	1.284	0	0.911	0.666	0.019	1.042	0
2011-07-01 14:29:22	Onflight	37.935	-75.518	380	8	385.186	143.119	131.606	1.156	0.546	0.893	0.19	13.331	0.308	7.181	0.003	13.464	1.177	0.423	89.167	0	5.269	2.87264	5.018	0.829	0.246	0.095	0.051	0.672	0.649	1.218	0	0.84	0.656	0.018	0.984	0
2011-07-01 14:29:37	Onflight	37.948	-75.514	451	9	472.459	151.083	130.625	1.228	0.529	0.886	0.206	12.997	0.295	7.059	0.003	13.232	1.16	0.417	88.891	0	5.699	2.363769	5.024	0.896	0.241	0.094	0.057	0.659	0.621	1.196	0	0.828	0.651	0.018	0.968	0
2011-07-01 14:29:52	Onflight	37.961	-75.505	467	9	472.459	141.415	130.625	1.228	0.529	0.886	0.206	12.997	0.295	7.059	0.003	13.232	1.16	0.417	88.891	0	4.959	NA	5.024	0.896	0.241	0.094	0.057	0.659	0.621	1.196	0	0.828	0.651	0.018	0.968	0
2011-07-01 14:30:07	Onflight	37.975	-75.5	489	9	472.48	136.243	129.029	1.27	0.523	0.908	0.195	12.599	0.3	7.125	0.003	12.595	1.193	0.419	88.123	0	4.54	NA	5.005	0.871	0.213	0.089	0.052	0.651	0.629	1.186	0	0.791	0.686	0.018	0.93	0
2011-07-01 14:30:22	Onflight	37.99	-75.5	568	10	560.386	140.125	128.084	1.353	0.505	0.905	0.212	12.259	0.285	6.992	0.002	12.386	1.176	0.413	87.853	0	4.709	NA	5.021	0.95	0.209	0.088	0.058	0.638	0.597	1.163	0	0.781	0.68	0.018	0.915	0
2011-07-01 14:30:37	Onflight	38.006	-75.501	664	11	648.923	139.206	129.333	1.396	0.503	1.277	0.186	13.057	0.285	7.089	0.002	13.138	1.209	0.466	87.029	0	4.726	NA	5.095	0.951	0.182	0.097	0.05	0.662	0.582	1.163	0	0.839	0.694	0.021	0.884	0
2011-07-01 14:30:52	Onflight	38.021	-75.502	751	12	738.215	129.625	125.087	1.452	0.471	1.29	0.227	11.623	0.24	6.87	0.001	11.539	1.1	0.4	86.609	0	4.63	NA	5.042	1.111	0.193	0.093	0.069	0.624	0.521	1.154	0	0.752	0.636	0.018	0.885	0
2011-07-01 14:31:07	Onflight	38.036	-75.504	843	13	828.073	130.255	123.767	1.593	0.444	1.284	0.261	11.072	0.218	6.63	0.001	11.218	1.071	0.388	86.284	0	4.381	NA	5.091	1.269	0.195	0.091	0.082	0.6	0.472	1.118	0	0.733	0.625	0.018	0.865	0
2011-07-01 14:31:22	Onflight	38.051	-75.507	932	14	963.792	131.315	122.904	1.958	0.399	1.644	0.32	10.637	0.152	6.138	0.001	11.506	1.064	0.405	85.241	0	4.19	1.702743	5.369	1.644	0.195	0.1	0.107	0.574	0.331	1.036	0	0.767	0.658	0.019	0.799	0
2011-07-01 14:31:37	Onflight	38.067	-75.509	1004	14	963.792	126.837	122.904	1.958	0.399	1.644	0.32	10.637	0.152	6.138	0.001	11.506	1.064	0.405	85.241	0	3.761	1.636086	5.369	1.644	0.195	0.1	0.107	0.574	0.331	1.036	0	0.767	0.658	0.019	0.799	0
2011-07-01 14:31:52	Onflight	38.082	-75.511	1076	15	1147.376	134.008	112.779	2.781	0.292	0.877	0.501	6.32	0.05	5.048	0	8.476	0.848	0.281	83.999	0	4.199	1.142734	5.652	2.636	0.255	0.068	0.181	0.408	0.11	0.848	0	0.562	0.557	0.014	0.716	0
2011-07-01 14:32:07	Onflight	38.098	-75.512	1150	15	1147.376	127.257	112.779	2.781	0.292	0.877	0.501	6.32	0.05	5.048	0	8.476	0.848	0.281	83.999	0	3.403	0.459104	5.652	2.636	0.255	0.068	0.181	0.408	0.11	0.848	0	0.562	0.557	0.014	0.716	0
2011-07-01 14:32:22	Onflight	38.114	-75.512	1241	16	1334.036	NA	NA	NA	NA	NA	NA	NA	NA	NA	NA	NA	NA	NA	NA	NA	3.067	0.629128	3.895	1.556	0.265	0.037	0.254	0.237	0.023	0.694	0	0.304	0.289	0.006	0.847	0
2011-07-01 14:32:37	Onflight	38.13	-75.512	1307	16	1333.772	125.892	104.616	1.359	0.215	0.531	0.772	3.677	0.019	3.733	0	4.803	0.495	0.131	86.339	0	2.669	NA	3.855	1.404	0.258	0.039	0.238	0.259	0.044	0.719	0	0.326	0.311	0.006	0.861	0
2011-07-01 14:32:52	Onflight	38.146	-75.512	1337	16	1333.592	129.527	102.139	1.191	0.145	0.445	0.811	2.607	0.001	3.12	0	3.585	0.378	0.087	87.162	0	2.977	0.678298	3.538	1.35	0.255	0.031	0.244	0.209	0.001	0.645	0	0.255	0.246	0.005	0.898	0
2011-07-01 14:33:07	Onflight	38.162	-75.512	1355	16	1333.106	127.872	102.116	1.049	0.147	0.436	0.798	2.587	0.001	3.127	0	3.525	0.377	0.085	87.417	0	2.568	0.472789	3.362	1.175	0.243	0.03	0.239	0.207	0	0.64	0	0.248	0.238	0.004	0.91	0
2011-07-01 14:33:22	Onflight	38.178	-75.512	1352	16	1333.106	127.207	102.116	1.049	0.147	0.436	0.798	2.587	0.001	3.127	0	3.525	0.377	0.085	87.417	0	NA	NA	NA	NA	NA	NA	NA	NA	NA	NA	NA	NA	NA	NA	NA	NA
2011-07-01 14:33:37	Onflight	38.193	-75.512	1348	16	1333.106	126.089	102.116	1.049	0.147	0.436	0.798	2.587	0.001	3.127	0	3.525	0.377	0.085	87.417	0	NA	NA	NA	NA	NA	NA	NA	NA	NA	NA	NA	NA	NA	NA	NA	NA
2011-07-01 14:33:52	Onflight	38.208	-75.512	1343	16	1332.779	126.395	102.365	1.141	0.163	0.445	0.789	2.672	0.001	3.201	0	3.667	0.401	0.092	87.319	0	NA	NA	NA	NA	NA	NA	NA	NA	NA	NA	NA	NA	NA	NA	NA	NA
2011-07-01 14:34:07	Onflight	38.223	-75.511	1343	16	1332.779	125.983	102.365	1.141	0.163	0.445	0.789	2.672	0.001	3.201	0	3.667	0.401	0.092	87.319	0	NA	NA	NA	NA	NA	NA	NA	NA	NA	NA	NA	NA	NA	NA	NA	NA
2011-07-01 14:34:22	Onflight	38.238	-75.511	1346	16	1332.59	130.441	102.46	1.121	0.175	0.445	0.789	2.688	0.001	3.231	0	3.673	0.413	0.092	87.308	0	NA	NA	NA	NA	NA	NA	NA	NA	NA	NA	NA	NA	NA	NA	NA	NA
2011-07-01 14:34:37	Onflight	38.253	-75.51	1353	16	1332.59	143.179	102.46	1.121	0.175	0.445	0.789	2.688	0.001	3.231	0	3.673	0.413	0.092	87.308	0	NA	NA	NA	NA	NA	NA	NA	NA	NA	NA	NA	NA	NA	NA	NA	NA
2011-07-01 14:34:52	Onflight	38.268	-75.51	1355	16	1332.487	142.707	102.353	1.126	0.188	0.448	0.802	2.712	0.001	3.263	0	3.749	0.419	0.092	87.066	0	NA	NA	NA	NA	NA	NA	NA	NA	NA	NA	NA	NA	NA	NA	NA	NA
2011-07-01 14:35:07	Onflight	38.284	-75.511	1356	16	1332.487	146.361	102.353	1.126	0.188	0.448	0.802	2.712	0.001	3.263	0	3.749	0.419	0.092	87.066	0	NA	NA	NA	NA	NA	NA	NA	NA	NA	NA	NA	NA	NA	NA	NA	NA
2011-07-01 14:35:22	Onflight	38.3	-75.511	1353	16	1332.455	136.855	102.042	0.851	0.151	0.406	0.801	2.442	0.001	3.02	0	3.229	0.358	0.076	88.396	0	NA	NA	NA	NA	NA	NA	NA	NA	NA	NA	NA	NA	NA	NA	NA	NA
2011-07-01 14:35:37	Onflight	38.316	-75.511	1352	16	1332.391	135.803	101.862	0.81	0.155	0.402	0.823	2.416	0.001	3.01	0	3.19	0.356	0.073	88.351	0	NA	NA	NA	NA	NA	NA	NA	NA	NA	NA	NA	NA	NA	NA	NA	NA
2011-07-01 14:35:52	Onflight	38.332	-75.51	1351	16	1332.391	142.775	101.862	0.81	0.155	0.402	0.823	2.416	0.001	3.01	0	3.19	0.356	0.073	88.351	0	NA	NA	NA	NA	NA	NA	NA	NA	NA	NA	NA	NA	NA	NA	NA	NA
2011-07-01 14:36:07	Onflight	38.348	-75.51	1345	16	1332.122	140.464	101.511	0.754	0.158	0.402	0.839	2.407	0.001	3.013	0	3.162	0.353	0.07	88.152	0	NA	NA	NA	NA	NA	NA	NA	NA	NA	NA	NA	NA	NA	NA	NA	NA
2011-07-01 14:36:37	Onflight	38.375	-75.526	1346	16	1332.122	149.896	101.511	0.754	0.158	0.402	0.839	2.407	0.001	3.013	0	3.162	0.353	0.07	88.152	0	5.019	NA	2.963	0.854	0.251	0.027	0.237	0.196	0	0.637	0	0.218	0.205	0.004	0.93	0
2011-07-01 14:36:52	Onflight	38.38	-75.543	1347	16	1332.432	129.367	101.352	0.622	0.14	0.38	0.839	2.254	0.001	2.874	0	2.915	0.313	0.061	88.925	0	3.043	2.293778	2.819	0.739	0.221	0.025	0.238	0.185	0	0.622	0	0.203	0.182	0.003	0.975	0
2011-07-01 14:37:07	Onflight	38.379	-75.561	1346	16	1332.432	138.248	101.352	0.622	0.14	0.38	0.839	2.254	0.001	2.874	0	2.915	0.313	0.061	88.925	0	3.749	NA	2.819	0.739	0.221	0.025	0.238	0.185	0	0.622	0	0.203	0.182	0.003	0.975	0
2011-07-01 14:37:22	Onflight	38.372	-75.577	1347	16	1332.432	127.305	101.352	0.622	0.14	0.38	0.839	2.254	0.001	2.874	0	2.915	0.313	0.061	88.925	0	2.897	1.835028	2.819	0.739	0.221	0.025	0.238	0.185	0	0.622	0	0.203	0.182	0.003	0.975	0
2011-07-01 14:37:37	Onflight	38.359	-75.586	1343	16	1332.475	141.255	101.228	0.462	0.106	0.353	0.841	2.096	0.001	2.733	0	2.593	0.27	0.051	89.687	0	4.004	NA	2.613	0.582	0.171	0.023	0.241	0.172	0	0.603	0	0.184	0.154	0.003	1.019	0
2011-07-01 14:37:52	Onflight	38.345	-75.587	1347	16	1332.563	152.879	101.616	0.639	0.137	0.378	0.827	2.238	0.001	2.855	0	2.884	0.309	0.061	89.248	0	5.116	NA	2.834	0.737	0.213	0.025	0.236	0.185	0	0.611	0	0.203	0.181	0.003	0.989	0
2011-07-01 14:38:07	Onflight	38.332	-75.578	1354	16	1332.563	148.632	101.616	0.639	0.137	0.378	0.827	2.238	0.001	2.855	0	2.884	0.309	0.061	89.248	0	4.724	NA	2.834	0.737	0.213	0.025	0.236	0.185	0	0.611	0	0.203	0.181	0.003	0.989	0
2011-07-01 14:38:22	Onflight	38.324	-75.562	1352	16	1332.563	145.22	101.616	0.639	0.137	0.378	0.827	2.238	0.001	2.855	0	2.884	0.309	0.061	89.248	0	4.522	NA	2.834	0.737	0.213	0.025	0.236	0.185	0	0.611	0	0.203	0.181	0.003	0.989	0
2011-07-01 14:38:37	Onflight	38.323	-75.542	1361	16	1332.391	140.183	101.862	0.81	0.155	0.402	0.823	2.416	0.001	3.01	0	3.19	0.356	0.073	88.351	0	3.86	NA	3.021	0.895	0.243	0.027	0.233	0.2	0	0.627	0	0.223	0.211	0.004	0.938	0
2011-07-01 14:38:52	Onflight	38.329	-75.525	1356	16	1332.391	143.677	101.862	0.81	0.155	0.402	0.823	2.416	0.001	3.01	0	3.19	0.356	0.073	88.351	0	4.6	NA	3.021	0.895	0.243	0.027	0.233	0.2	0	0.627	0	0.223	0.211	0.004	0.938	0
2011-07-01 14:39:07	Onflight	38.342	-75.513	1353	16	1332.391	145.865	101.862	0.81	0.155	0.402	0.823	2.416	0.001	3.01	0	3.19	0.356	0.073	88.351	0	4.645	NA	3.021	0.895	0.243	0.027	0.233	0.2	0	0.627	0	0.223	0.211	0.004	0.938	0
2011-07-01 14:39:22	Onflight	38.357	-75.508	1347	16	1332.122	136.519	101.511	0.754	0.158	0.402	0.839	2.407	0.001	3.013	0	3.162	0.353	0.07	88.152	0	3.874	2.39218	2.963	0.854	0.251	0.027	0.237	0.196	0	0.637	0	0.218	0.205	0.004	0.93	0
2011-07-01 14:39:37	Onflight	38.372	-75.507	1353	16	1332.122	132.248	101.511	0.754	0.158	0.402	0.839	2.407	0.001	3.013	0	3.162	0.353	0.07	88.152	0	3.375	NA	2.963	0.854	0.251	0.027	0.237	0.196	0	0.637	0	0.218	0.205	0.004	0.93	0
2011-07-01 14:39:52	Onflight	38.388	-75.507	1357	16	1331.702	137.625	100.885	0.543	0.145	0.369	0.844	2.244	0.001	2.912	0	2.859	0.329	0.06	88.153	0	3.788	2.721034	2.699	0.619	0.227	0.024	0.237	0.183	0	0.628	0	0.199	0.186	0.003	0.937	0
2011-07-01 14:40:07	Onflight	38.404	-75.506	1352	16	1331.702	144.945	100.885	0.543	0.145	0.369	0.844	2.244	0.001	2.912	0	2.859	0.329	0.06	88.153	0	3.926	NA	2.699	0.619	0.227	0.024	0.237	0.183	0	0.628	0	0.199	0.186	0.003	0.937	0
2011-07-01 14:40:22	Onflight	38.42	-75.503	1352	16	1331.474	NA	NA	NA	NA	NA	NA	NA	NA	NA	NA	NA	NA	NA	NA	NA	3.562	1.978904	2.303	0.295	0.124	0.02	0.231	0.164	0	0.564	0	0.17	0.165	0.002	1.011	0
2011-07-01 14:40:37	Onflight	38.436	-75.504	1350	16	1331.474	127.455	100.311	0.263	0.084	0.295	0.834	1.899	0	2.671	0	2.365	0.309	0.046	89.258	0	2.991	NA	2.303	0.295	0.124	0.02	0.231	0.164	0	0.564	0	0.17	0.165	0.002	1.011	0
2011-07-01 14:40:52	Onflight	38.452	-75.506	1347	16	1331.474	126.031	100.311	0.263	0.084	0.295	0.834	1.899	0	2.671	0	2.365	0.309	0.046	89.258	0	2.819	NA	2.303	0.295	0.124	0.02	0.231	0.164	0	0.564	0	0.17	0.165	0.002	1.011	0
2011-07-01 14:41:07	Onflight	38.469	-75.508	1348	16	1331.388	125.353	100.203	0.11	0.047	0.233	0.761	1.569	0	2.402	0	1.919	0.265	0.035	91.253	0	2.859	NA	2.041	0.093	0.044	0.016	0.223	0.143	0	0.485	0	0.138	0.14	0.002	1.136	0
2011-07-01 14:41:22	Onflight	38.485	-75.509	1348	16	1331.388	124.594	100.203	0.11	0.047	0.233	0.761	1.569	0	2.402	0	1.919	0.265	0.035	91.253	0	2.834	NA	2.041	0.093	0.044	0.016	0.223	0.143	0	0.485	0	0.138	0.14	0.002	1.136	0
2011-07-01 14:41:37	Onflight	38.501	-75.509	1347	16	1331.37	124.873	100.244	0.07	0.036	0.206	0.684	1.335	0	2.21	0	1.791	0.263	0.032	92.167	0	2.796	NA	1.947	0.05	0.024	0.014	0.21	0.127	0	0.434	0	0.131	0.138	0.002	1.2	0
2011-07-01 14:41:52	Onflight	38.518	-75.509	1348	16	1331.37	124.465	100.244	0.07	0.036	0.206	0.684	1.335	0	2.21	0	1.791	0.263	0.032	92.167	0	2.731	NA	1.947	0.05	0.024	0.014	0.21	0.127	0	0.434	0	0.131	0.138	0.002	1.2	0
2011-07-01 14:42:07	Onflight	38.534	-75.509	1347	16	1331.301	124.441	100.377	0.052	0.034	0.203	0.616	1.23	0	2.105	0	1.784	0.274	0.032	92.418	0	2.631	NA	1.908	0.037	0.021	0.014	0.192	0.112	0	0.404	0	0.132	0.149	0.002	1.215	0
2011-07-01 14:42:22	Onflight	38.55	-75.509	1349	16	1331.301	124.078	100.377	0.052	0.034	0.203	0.616	1.23	0	2.105	0	1.784	0.274	0.032	92.418	0	NA	NA	NA	NA	NA	NA	NA	NA	NA	NA	NA	NA	NA	NA	NA	NA
2011-07-01 14:42:37	Onflight	38.566	-75.509	1348	16	1331.021	124.108	100.508	0.045	0.034	0.205	0.548	1.208	0	2.084	0	1.856	0.326	0.033	92.462	0	NA	NA	NA	NA	NA	NA	NA	NA	NA	NA	NA	NA	NA	NA	NA	NA
2011-07-01 14:42:52	Onflight	38.582	-75.51	1348	16	1331.021	123.251	100.508	0.045	0.034	0.205	0.548	1.208	0	2.084	0	1.856	0.326	0.033	92.462	0	NA	NA	NA	NA	NA	NA	NA	NA	NA	NA	NA	NA	NA	NA	NA	NA
2011-07-01 14:43:07	Onflight	38.597	-75.514	1348	16	1331.03	123.479	101.53	0.047	0.031	0.2	0.541	1.191	0	2.021	0	1.798	0.31	0.032	93.564	0	NA	NA	NA	NA	NA	NA	NA	NA	NA	NA	NA	NA	NA	NA	NA	NA
2011-07-01 14:43:22	Onflight	38.612	-75.522	1350	16	1330.807	123.582	101.582	0.039	0.03	0.209	0.452	1.177	0	2.003	0	2.019	0.372	0.035	93.643	0	NA	NA	NA	NA	NA	NA	NA	NA	NA	NA	NA	NA	NA	NA	NA	NA
2011-07-01 14:43:37	Onflight	38.625	-75.531	1346	16	1330.807	123.681	101.582	0.039	0.03	0.209	0.452	1.177	0	2.003	0	2.019	0.372	0.035	93.643	0	NA	NA	NA	NA	NA	NA	NA	NA	NA	NA	NA	NA	NA	NA	NA	NA
2011-07-01 14:43:52	Onflight	38.639	-75.541	1349	16	1330.807	123.239	101.582	0.039	0.03	0.209	0.452	1.177	0	2.003	0	2.019	0.372	0.035	93.643	0	NA	NA	NA	NA	NA	NA	NA	NA	NA	NA	NA	NA	NA	NA	NA	NA
2011-07-01 14:44:07	Onflight	38.652	-75.551	1347	16	1330.723	122.766	102.489	0.04	0.027	0.22	0.364	1.141	0	1.919	0	2.191	0.399	0.038	94.743	0	NA	NA	NA	NA	NA	NA	NA	NA	NA	NA	NA	NA	NA	NA	NA	NA
2011-07-01 14:44:37	Onflight	38.679	-75.57	1348	16	1330.723	122.257	102.489	0.04	0.027	0.22	0.364	1.141	0	1.919	0	2.191	0.399	0.038	94.743	0	NA	NA	NA	NA	NA	NA	NA	NA	NA	NA	NA	NA	NA	NA	NA	NA
2011-07-01 14:44:52	Onflight	38.692	-75.579	1347	16	1330.249	121.968	103.646	0.045	0.025	0.22	0.282	1.094	0	1.829	0	2.321	0.41	0.041	96.091	0	NA	NA	NA	NA	NA	NA	NA	NA	NA	NA	NA	NA	NA	NA	NA	NA
2011-07-01 14:45:07	Onflight	38.703	-75.592	1347	16	1330.249	121.623	103.646	0.045	0.025	0.22	0.282	1.094	0	1.829	0	2.321	0.41	0.041	96.091	0	NA	NA	NA	NA	NA	NA	NA	NA	NA	NA	NA	NA	NA	NA	NA	NA
2011-07-01 14:45:22	Onflight	38.709	-75.609	1348	16	1330.249	121.597	103.646	0.045	0.025	0.22	0.282	1.094	0	1.829	0	2.321	0.41	0.041	96.091	0	NA	NA	NA	NA	NA	NA	NA	NA	NA	NA	NA	NA	NA	NA	NA	NA
2011-07-01 14:45:37	Onflight	38.711	-75.628	1348	16	1329.996	121.651	104.236	0.05	0.023	0.197	0.322	1.018	0	1.762	0	2.15	0.389	0.038	96.997	0	NA	NA	NA	NA	NA	NA	NA	NA	NA	NA	NA	NA	NA	NA	NA	NA
2011-07-01 14:45:52	Onflight	38.713	-75.646	1350	16	1329.996	121.535	104.236	0.05	0.023	0.197	0.322	1.018	0	1.762	0	2.15	0.389	0.038	96.997	0	NA	NA	NA	NA	NA	NA	NA	NA	NA	NA	NA	NA	NA	NA	NA	NA
2011-07-01 14:46:07	Onflight	38.715	-75.665	1352	16	1329.996	121.894	104.236	0.05	0.023	0.197	0.322	1.018	0	1.762	0	2.15	0.389	0.038	96.997	0	NA	NA	NA	NA	NA	NA	NA	NA	NA	NA	NA	NA	NA	NA	NA	NA
2011-07-01 14:46:22	Onflight	38.718	-75.684	1353	16	1329.99	121.793	104.915	0.052	0.021	0.179	0.38	0.949	0	1.702	0	1.974	0.362	0.034	97.922	0	NA	NA	NA	NA	NA	NA	NA	NA	NA	NA	NA	NA	NA	NA	NA	NA
2011-07-01 14:46:37	Onflight	38.721	-75.703	1352	16	1329.99	121.641	104.915	0.052	0.021	0.179	0.38	0.949	0	1.702	0	1.974	0.362	0.034	97.922	0	NA	NA	NA	NA	NA	NA	NA	NA	NA	NA	NA	NA	NA	NA	NA	NA
2011-07-01 14:46:52	Onflight	38.724	-75.722	1353	16	1330.179	121.76	105.676	0.053	0.02	0.166	0.424	0.891	0	1.643	0	1.827	0.33	0.032	98.884	0	NA	NA	NA	NA	NA	NA	NA	NA	NA	NA	NA	NA	NA	NA	NA	NA
2011-07-01 14:47:07	Onflight	38.728	-75.741	1352	16	1330.179	121.824	105.676	0.053	0.02	0.166	0.424	0.891	0	1.643	0	1.827	0.33	0.032	98.884	0	NA	NA	NA	NA	NA	NA	NA	NA	NA	NA	NA	NA	NA	NA	NA	NA
2011-07-01 14:47:22	Onflight	38.731	-75.761	1352	16	1330.136	121.746	106.608	0.053	0.018	0.155	0.463	0.836	0	1.581	0	1.686	0.295	0.029	100.026	0	NA	NA	NA	NA	NA	NA	NA	NA	NA	NA	NA	NA	NA	NA	NA	NA
2011-07-01 14:47:37	Onflight	38.734	-75.78	1351	16	1330.136	121.721	106.608	0.053	0.018	0.155	0.463	0.836	0	1.581	0	1.686	0.295	0.029	100.026	0	NA	NA	NA	NA	NA	NA	NA	NA	NA	NA	NA	NA	NA	NA	NA	NA
2011-07-01 14:47:52	Onflight	38.737	-75.8	1351	16	1330.136	121.661	106.608	0.053	0.018	0.155	0.463	0.836	0	1.581	0	1.686	0.295	0.029	100.026	0	2.405	1.291824	2.218	0.077	0.009	0.012	0.171	0.059	0	0.283	0	0.129	0.193	0.002	1.5	0
2011-07-01 14:48:07	Onflight	38.74	-75.82	1351	16	1329.924	121.552	107.815	0.054	0.016	0.145	0.498	0.78	0	1.517	0	1.552	0.259	0.027	101.459	0	2.219	NA	2.256	0.079	0.008	0.012	0.189	0.056	0	0.271	0	0.119	0.17	0.001	1.558	0
2011-07-01 14:48:22	Onflight	38.743	-75.84	1349	16	1329.924	NA	NA	NA	NA	NA	NA	NA	NA	NA	NA	NA	NA	NA	NA	NA	2.097	NA	2.256	0.079	0.008	0.012	0.189	0.056	0	0.271	0	0.119	0.17	0.001	1.558	0
2011-07-01 14:48:37	Onflight	38.746	-75.86	1347	16	1329.91	121.674	109.254	0.054	0.014	0.134	0.53	0.725	0	1.454	0	1.414	0.222	0.025	103.159	0	1.984	NA	2.303	0.079	0.007	0.011	0.206	0.053	0	0.262	0	0.109	0.147	0.001	1.63	0
2011-07-01 14:48:52	Onflight	38.75	-75.88	1344	16	1329.91	121.621	109.254	0.054	0.014	0.134	0.53	0.725	0	1.454	0	1.414	0.222	0.025	103.159	0	1.92	NA	2.303	0.079	0.007	0.011	0.206	0.053	0	0.262	0	0.109	0.147	0.001	1.63	0
2011-07-01 14:49:07	Onflight	38.753	-75.899	1344	16	1330.036	121.499	110.738	0.055	0.012	0.123	0.556	0.676	0	1.394	0	1.282	0.189	0.022	104.979	0	1.888	NA	2.362	0.078	0.006	0.01	0.221	0.051	0	0.254	0	0.1	0.126	0.001	1.713	0
2011-07-01 14:49:22	Onflight	38.756	-75.919	1345	16	1330.036	121.57	110.738	0.055	0.012	0.123	0.556	0.676	0	1.394	0	1.282	0.189	0.022	104.979	0	1.819	NA	2.362	0.078	0.006	0.01	0.221	0.051	0	0.254	0	0.1	0.126	0.001	1.713	0
2011-07-01 14:49:37	Onflight	38.759	-75.938	1347	16	1330.036	121.604	110.738	0.055	0.012	0.123	0.556	0.676	0	1.394	0	1.282	0.189	0.022	104.979	0	1.79	0.964816	2.362	0.078	0.006	0.01	0.221	0.051	0	0.254	0	0.1	0.126	0.001	1.713	0
2011-07-01 14:49:52	Onflight	38.762	-75.956	1346	16	1330.056	121.715	112.234	0.057	0.01	0.113	0.574	0.633	0	1.335	0	1.166	0.162	0.02	106.844	0	1.753	0.944124	2.429	0.079	0.005	0.009	0.232	0.049	0	0.247	0	0.092	0.11	0.001	1.799	0
2011-07-01 14:50:07	Onflight	38.766	-75.974	1347	16	1330.056	121.637	112.234	0.057	0.01	0.113	0.574	0.633	0	1.335	0	1.166	0.162	0.02	106.844	0	1.724	1.073738	2.429	0.079	0.005	0.009	0.232	0.049	0	0.247	0	0.092	0.11	0.001	1.799	0
2011-07-01 14:50:22	Onflight	38.772	-75.991	1345	16	1329.803	121.792	113.717	0.058	0.008	0.105	0.58	0.596	0	1.278	0	1.078	0.142	0.019	108.573	0	NA	NA	NA	NA	NA	NA	NA	NA	NA	NA	NA	NA	NA	NA	NA	NA
2011-07-01 14:50:37	Onflight	38.778	-76.008	1342	16	1329.803	122.513	113.717	0.058	0.008	0.105	0.58	0.596	0	1.278	0	1.078	0.142	0.019	108.573	0	NA	NA	NA	NA	NA	NA	NA	NA	NA	NA	NA	NA	NA	NA	NA	NA
2011-07-01 14:50:52	Onflight	38.784	-76.025	1343	16	1329.803	122.882	113.717	0.058	0.008	0.105	0.58	0.596	0	1.278	0	1.078	0.142	0.019	108.573	0	NA	NA	NA	NA	NA	NA	NA	NA	NA	NA	NA	NA	NA	NA	NA	NA
2011-07-01 14:53:22	Onflight	38.798	-76.177	1342	16	1329.917	125.468	118.485	0.074	0.003	0.08	0.568	0.476	0	1.071	0	0.775	0.076	0.014	114.101	0	NA	NA	NA	NA	NA	NA	NA	NA	NA	NA	NA	NA	NA	NA	NA	NA
2011-07-01 14:53:37	Onflight	38.787	-76.166	1342	16	1330.311	124.313	118.134	0.085	0.003	0.083	0.582	0.492	0	1.123	0	0.794	0.08	0.014	113.645	0	NA	NA	NA	NA	NA	NA	NA	NA	NA	NA	NA	NA	NA	NA	NA	NA
2011-07-01 14:53:52	Onflight	38.785	-76.149	1342	16	1330.311	122.885	118.134	0.085	0.003	0.083	0.582	0.492	0	1.123	0	0.794	0.08	0.014	113.645	0	NA	NA	NA	NA	NA	NA	NA	NA	NA	NA	NA	NA	NA	NA	NA	NA
2011-07-01 14:54:07	Onflight	38.793	-76.135	1341	16	1329.965	123.562	118.181	0.057	0.004	0.086	0.582	0.508	0	1.101	0	0.87	0.096	0.015	113.719	0	NA	NA	NA	NA	NA	NA	NA	NA	NA	NA	NA	NA	NA	NA	NA	NA
2011-07-01 14:54:22	Onflight	38.806	-76.134	1341	16	1329.965	123.761	118.181	0.057	0.004	0.086	0.582	0.508	0	1.101	0	0.87	0.096	0.015	113.719	0	1.594	NA	2.718	0.08	0.002	0.007	0.254	0.043	0	0.213	0	0.072	0.071	0.001	2.127	0
2011-07-01 14:54:37	Onflight	38.816	-76.144	1342	16	1329.965	123.875	118.181	0.057	0.004	0.086	0.582	0.508	0	1.101	0	0.87	0.096	0.015	113.719	0	1.612	NA	2.718	0.08	0.002	0.007	0.254	0.043	0	0.213	0	0.072	0.071	0.001	2.127	0
2011-07-01 14:54:52	Onflight	38.817	-76.161	1344	16	1329.779	125.016	118.599	0.052	0.004	0.084	0.57	0.494	0	1.052	0	0.853	0.093	0.015	114.208	0	1.626	NA	2.733	0.076	0.002	0.007	0.253	0.042	0	0.203	0	0.07	0.07	0.001	2.157	0
2011-07-01 14:55:07	Onflight	38.808	-76.175	1345	16	1329.779	126.907	118.599	0.052	0.004	0.084	0.57	0.494	0	1.052	0	0.853	0.093	0.015	114.208	0	1.674	NA	2.733	0.076	0.002	0.007	0.253	0.042	0	0.203	0	0.07	0.07	0.001	2.157	0
2011-07-01 14:55:22	Onflight	38.794	-76.177	1346	16	1329.917	125.863	118.485	0.074	0.003	0.08	0.568	0.476	0	1.071	0	0.775	0.076	0.014	114.101	0	1.729	NA	2.757	0.117	0.002	0.007	0.251	0.041	0	0.209	0	0.065	0.058	0.001	2.141	0
2011-07-01 14:55:37	Onflight	38.783	-76.166	1346	16	1330.311	123.943	118.134	0.085	0.003	0.083	0.582	0.492	0	1.123	0	0.794	0.08	0.014	113.645	0	1.65	NA	2.745	0.126	0.002	0.007	0.253	0.043	0	0.221	0	0.067	0.06	0.001	2.107	0
2011-07-01 14:55:52	Onflight	38.78	-76.149	1346	16	1330.311	123.493	118.134	0.085	0.003	0.083	0.582	0.492	0	1.123	0	0.794	0.08	0.014	113.645	0	1.66	NA	2.745	0.126	0.002	0.007	0.253	0.043	0	0.221	0	0.067	0.06	0.001	2.107	0
2011-07-01 14:56:07	Onflight	38.787	-76.134	1347	16	1330.311	123.693	118.134	0.085	0.003	0.083	0.582	0.492	0	1.123	0	0.794	0.08	0.014	113.645	0	1.646	NA	2.745	0.126	0.002	0.007	0.253	0.043	0	0.221	0	0.067	0.06	0.001	2.107	0
2011-07-01 14:56:22	Onflight	38.801	-76.129	1346	16	1329.965	124.001	118.181	0.057	0.004	0.086	0.582	0.508	0	1.101	0	0.87	0.096	0.015	113.719	0	1.641	NA	2.718	0.08	0.002	0.007	0.254	0.043	0	0.213	0	0.072	0.071	0.001	2.127	0
2011-07-01 14:56:37	Onflight	38.813	-76.137	1346	16	1329.965	123.895	118.181	0.057	0.004	0.086	0.582	0.508	0	1.101	0	0.87	0.096	0.015	113.719	0	1.704	NA	2.718	0.08	0.002	0.007	0.254	0.043	0	0.213	0	0.072	0.071	0.001	2.127	0
2011-07-01 14:56:52	Onflight	38.818	-76.154	1346	16	1329.965	124.252	118.181	0.057	0.004	0.086	0.582	0.508	0	1.101	0	0.87	0.096	0.015	113.719	0	1.65	NA	2.718	0.08	0.002	0.007	0.254	0.043	0	0.213	0	0.072	0.071	0.001	2.127	0
2011-07-01 14:57:07	Onflight	38.813	-76.172	1346	16	1329.779	NA	NA	NA	NA	NA	NA	NA	NA	NA	NA	NA	NA	NA	NA	NA	1.657	NA	2.733	0.076	0.002	0.007	0.253	0.042	0	0.203	0	0.07	0.07	0.001	2.157	0
2011-07-01 14:57:22	Onflight	38.8	-76.182	1347	16	1329.917	125.995	118.485	0.074	0.003	0.08	0.568	0.476	0	1.071	0	0.775	0.076	0.014	114.101	0	1.653	NA	2.757	0.117	0.002	0.007	0.251	0.041	0	0.209	0	0.065	0.058	0.001	2.141	0
2011-07-01 14:57:37	Onflight	38.785	-76.191	1347	16	1329.917	126.488	118.485	0.074	0.003	0.08	0.568	0.476	0	1.071	0	0.775	0.076	0.014	114.101	0	1.63	NA	2.757	0.117	0.002	0.007	0.251	0.041	0	0.209	0	0.065	0.058	0.001	2.141	0
2011-07-01 14:57:52	Onflight	38.774	-76.205	1347	16	1329.917	126.265	118.485	0.074	0.003	0.08	0.568	0.476	0	1.071	0	0.775	0.076	0.014	114.101	0	1.708	1.065989	2.757	0.117	0.002	0.007	0.251	0.041	0	0.209	0	0.065	0.058	0.001	2.141	0
2011-07-01 14:58:07	Onflight	38.769	-76.225	1345	16	1330.003	127.643	117.774	0.086	0.003	0.078	0.549	0.464	0	1.077	0	0.719	0.065	0.013	113.449	0	1.633	1.001891	2.744	0.148	0.001	0.006	0.242	0.041	0	0.206	0	0.06	0.051	0.001	2.102	0
2011-07-01 14:58:22	Onflight	38.771	-76.245	1346	16	1330.003	128.534	117.774	0.086	0.003	0.078	0.549	0.464	0	1.077	0	0.719	0.065	0.013	113.449	0	1.525	1.001137	2.744	0.148	0.001	0.006	0.242	0.041	0	0.206	0	0.06	0.051	0.001	2.102	0
2011-07-01 14:58:37	Onflight	38.778	-76.264	1348	16	1330.003	125.523	117.774	0.086	0.003	0.078	0.549	0.464	0	1.077	0	0.719	0.065	0.013	113.449	0	1.498	0.903321	2.744	0.148	0.001	0.006	0.242	0.041	0	0.206	0	0.06	0.051	0.001	2.102	0
2011-07-01 14:58:52	Onflight	38.787	-76.282	1347	16	1329.435	122.008	118.179	0.054	0.003	0.077	0.53	0.46	0	0.998	0	0.746	0.075	0.014	113.703	0	1.513	0.863432	2.714	0.088	0.002	0.006	0.242	0.039	0	0.189	0	0.062	0.06	0.001	2.129	0
2011-07-01 14:59:07	Onflight	38.796	-76.3	1347	16	1329.435	121.577	118.179	0.054	0.003	0.077	0.53	0.46	0	0.998	0	0.746	0.075	0.014	113.703	0	1.655	NA	2.714	0.088	0.002	0.006	0.242	0.039	0	0.189	0	0.062	0.06	0.001	2.129	0
2011-07-01 14:59:22	Onflight	38.805	-76.318	1347	16	1329.125	119.741	117.008	0.049	0.004	0.076	0.497	0.449	0	0.952	0	0.737	0.076	0.013	112.791	0	1.733	NA	2.647	0.077	0.002	0.006	0.225	0.038	0	0.175	0	0.061	0.062	0.001	2.095	0
2011-07-01 14:59:37	Onflight	38.813	-76.337	1347	16	1329.125	119.907	117.008	0.049	0.004	0.076	0.497	0.449	0	0.952	0	0.737	0.076	0.013	112.791	0	1.925	NA	2.647	0.077	0.002	0.006	0.225	0.038	0	0.175	0	0.061	0.062	0.001	2.095	0
2011-07-01 14:59:52	Onflight	38.822	-76.356	1346	16	1329.047	120.835	115.82	0.041	0.004	0.072	0.444	0.426	0	0.876	0	0.717	0.077	0.013	112.143	0	2.118	NA	2.592	0.069	0.002	0.006	0.2	0.035	0	0.159	0	0.059	0.063	0.001	2.094	0
2011-07-01 15:00:07	Onflight	38.83	-76.376	1343	16	1328.981	122.701	117.847	0.012	0.008	0.043	0.092	0.278	0	0.39	0	0.616	0.105	0.011	115.423	0	2.133	NA	2.967	0.046	0.003	0.004	0.042	0.017	0	0.081	0	0.049	0.099	0.001	2.693	0
2011-07-01 15:00:22	Onflight	38.838	-76.395	1341	16	1328.743	123.879	122.027	0.012	0.007	0.035	0.06	0.233	0	0.304	0	0.52	0.089	0.009	120.008	0	1.627	NA	3.313	0.053	0.003	0.004	0.028	0.014	0	0.068	0	0.041	0.089	0.001	3.089	0
2011-07-01 15:00:37	Onflight	38.846	-76.413	1339	16	1328.587	120.339	120.959	0.01	0.008	0.038	0.056	0.246	0	0.325	0	0.553	0.096	0.01	118.971	0	1.405	0.730541	3.2	0.053	0.003	0.004	0.026	0.015	0	0.072	0	0.044	0.097	0.001	2.976	0
2011-07-01 15:00:52	Onflight	38.855	-76.431	1339	16	1328.587	127.054	120.959	0.01	0.008	0.038	0.056	0.246	0	0.325	0	0.553	0.096	0.01	118.971	0	1.538	0.819285	3.2	0.053	0.003	0.004	0.026	0.015	0	0.072	0	0.044	0.097	0.001	2.976	0
2011-07-01 15:01:07	Onflight	38.863	-76.449	1339	16	1328.305	NA	NA	NA	NA	NA	NA	NA	NA	NA	NA	NA	NA	NA	NA	NA	1.541	1.141315	3.625	0.058	0.004	0.004	0.018	0.013	0	0.054	0	0.036	0.078	0	3.477	0
2011-07-01 15:01:22	Onflight	38.871	-76.467	1338	16	1328.305	128.501	126.368	0.01	0.008	0.032	0.038	0.226	0	0.228	0	0.474	0.074	0.009	125.171	0	1.582	0.927816	3.625	0.058	0.004	0.004	0.018	0.013	0	0.054	0	0.036	0.078	0	3.477	0
2011-07-01 15:01:37	Onflight	38.879	-76.484	1339	16	1328.497	127.724	130.583	0.016	0.035	0.042	0.029	0.494	0.001	0.221	0	0.612	0.072	0.017	128.164	0	1.563	NA	4.027	0.08	0.019	0.006	0.015	0.028	0.008	0.056	0	0.049	0.083	0.001	3.798	0
2011-07-01 15:01:52	Onflight	38.887	-76.501	1340	16	1328.497	128.129	130.583	0.016	0.035	0.042	0.029	0.494	0.001	0.221	0	0.612	0.072	0.017	128.164	0	1.624	1.015646	4.027	0.08	0.019	0.006	0.015	0.028	0.008	0.056	0	0.049	0.083	0.001	3.798	0
2011-07-01 15:02:07	Onflight	38.894	-76.518	1340	16	1329.387	130.589	131.59	0.054	0.185	0.164	0.052	2.267	0.005	0.605	0	2.239	0.186	0.077	125.493	0	1.676	NA	4.373	0.158	0.083	0.025	0.029	0.128	0.036	0.153	0	0.173	0.201	0.004	3.63	0
2011-07-01 15:02:22	Onflight	38.902	-76.535	1341	16	1329.395	130.221	129.864	0.107	0.397	0.308	0.074	4.529	0.011	1.055	0	4.249	0.33	0.151	118.791	0	1.781	1.162597	4.571	0.3	0.172	0.048	0.042	0.252	0.077	0.265	0	0.326	0.348	0.008	3.143	0
2011-07-01 15:02:37	Onflight	38.909	-76.551	1341	16	1329.395	130.339	129.864	0.107	0.397	0.308	0.074	4.529	0.011	1.055	0	4.249	0.33	0.151	118.791	0	1.798	NA	4.571	0.3	0.172	0.048	0.042	0.252	0.077	0.265	0	0.326	0.348	0.008	3.143	0
2011-07-01 15:02:52	Onflight	38.916	-76.568	1341	16	1329.842	130.738	130.095	0.122	0.635	0.39	0.087	5.21	0.014	1.302	0	5.191	0.402	0.187	115.902	0	1.838	1.081834	4.661	0.347	0.204	0.057	0.049	0.3	0.09	0.328	0	0.396	0.422	0.01	2.933	0
2011-07-01 15:03:07	Onflight	38.924	-76.584	1342	16	1329.842	131.623	130.095	0.122	0.635	0.39	0.087	5.21	0.014	1.302	0	5.191	0.402	0.187	115.902	0	1.871	NA	4.661	0.347	0.204	0.057	0.049	0.3	0.09	0.328	0	0.396	0.422	0.01	2.933	0
2011-07-01 15:03:22	Onflight	38.931	-76.6	1341	16	1329.842	132.659	130.095	0.122	0.635	0.39	0.087	5.21	0.014	1.302	0	5.191	0.402	0.187	115.902	0	1.844	0.846674	4.661	0.347	0.204	0.057	0.049	0.3	0.09	0.328	0	0.396	0.422	0.01	2.933	0
2011-07-01 15:03:37	Onflight	38.938	-76.615	1379	16	1329.37	124.261	138.997	0.062	0.716	0.196	0.037	2.087	0.005	0.603	0	2.25	0.175	0.081	134.044	0	1.704	NA	5.031	0.239	0.11	0.025	0.022	0.133	0.035	0.155	0	0.175	0.2	0.004	4.254	0
2011-07-01 15:03:52	Onflight	38.945	-76.631	1439	17	1518.742	102.695	145.415	0.004	0.022	0.007	0.002	0.078	0	0.028	0	0.087	0.006	0.003	145.312	0	1.283	0.180069	5.184	0.041	0.005	0.001	0.001	0.005	0.001	0.008	0	0.007	0.008	0	5.207	0
2011-07-01 15:04:07	Onflight	38.952	-76.647	1494	17	1518.391	94.512	147.911	0.001	0.002	0.001	0.001	0.005	0	0.006	0	0.006	0.001	0	147.79	0	1.193	0.111793	5.323	0.033	0.001	0	0.001	0	0	0.003	0	0.001	0.001	0	5.381	0
2011-07-01 15:04:22	Onflight	38.959	-76.663	1548	17	1518.391	96.159	147.911	0.001	0.002	0.001	0.001	0.005	0	0.006	0	0.006	0.001	0	147.79	0	1.067	0.115546	5.323	0.033	0.001	0	0.001	0	0	0.003	0	0.001	0.001	0	5.381	0
2011-07-01 15:04:37	Onflight	38.966	-76.678	1600	17	1518.075	98.189	143.811	0.002	0.004	0.001	0.002	0.008	0	0.011	0	0.009	0.001	0	143.733	0	1.053	0.146789	5.077	0.051	0.001	0	0.001	0.001	0	0.004	0	0.001	0.001	0	5.113	0
2011-07-01 15:04:52	Onflight	38.973	-76.694	1643	18	1710.814	98.884	112.895	0	0.002	0	0.001	0.003	0	0.004	0	0.003	0	0	112.838	0	0.949	0.131575	3.231	0.029	0	0	0.001	0	0	0.001	0	0	0	0	3.217	0
2011-07-01 15:05:07	Onflight	38.98	-76.709	1667	18	1710.814	NA	NA	NA	NA	NA	NA	NA	NA	NA	NA	NA	NA	NA	NA	NA	0.944	0.729691	3.231	0.029	0	0	0.001	0	0	0.001	0	0	0	0	3.217	0
2011-07-01 15:05:22	Onflight	38.988	-76.725	1667	18	1710.814	99.153	112.895	0	0.002	0	0.001	0.003	0	0.004	0	0.003	0	0	112.838	0	0.94	0.099844	3.231	0.029	0	0	0.001	0	0	0.001	0	0	0	0	3.217	0
2011-07-01 15:05:37	Onflight	38.995	-76.741	1668	18	1710.637	98.59	120.764	0	0.002	0	0.001	0.002	0	0.003	0	0.002	0	0	120.55	0	0.876	0.142116	3.627	0.024	0	0	0.001	0	0	0.001	0	0	0	0	3.617	0
2011-07-01 15:05:52	Onflight	39.002	-76.758	1663	18	1710.637	98.773	120.764	0	0.002	0	0.001	0.002	0	0.003	0	0.002	0	0	120.55	0	1.047	0.142728	3.627	0.024	0	0	0.001	0	0	0.001	0	0	0	0	3.617	0
2011-07-01 15:06:07	Onflight	39.01	-76.775	1660	18	1710.174	98.423	126.813	0	0.002	0	0.001	0.002	0	0.003	0	0.002	0	0	126.451	0	1.23	0.940796	3.892	0.019	0	0	0	0	0	0.001	0	0	0	0	3.892	0
2011-07-01 15:06:22	Onflight	39.017	-76.792	1657	18	1710.174	105.494	126.813	0	0.002	0	0.001	0.002	0	0.003	0	0.002	0	0	126.451	0	0.894	0.14429	3.892	0.019	0	0	0	0	0	0.001	0	0	0	0	3.892	0
2011-07-01 15:06:37	Onflight	39.025	-76.809	1655	18	1710.208	105.046	122.137	0	0.002	0	0.001	0.003	0	0.004	0	0.003	0	0	122.031	0	0.83	0.215649	3.757	0.027	0	0	0.001	0	0	0.001	0	0	0	0	3.756	0
2011-07-01 15:06:52	Beltsville	39.033	-76.826	1651	18	1710.092	97.431	129.739	0	0.002	0	0.001	0.006	0	0.004	0	0.007	0	0	130.444	0	0.795	0.168617	4.289	0.024	0	0	0	0	0	0.001	0	0.001	0	0	4.307	0
2011-07-01 15:07:07	Beltsville	39.04	-76.842	1649	18	1710.092	105.173	129.739	0	0.002	0	0.001	0.006	0	0.004	0	0.007	0	0	130.444	0	1.365	0.59374	4.289	0.024	0	0	0	0	0	0.001	0	0.001	0	0	4.307	0
2011-07-01 15:07:22	Beltsville	39.047	-76.858	1650	18	1709.871	98.173	137.366	0	0.002	0.001	0.001	0.019	0	0.005	0	0.021	0.001	0.001	137.926	0	0.818	NA	4.765	0.025	0.001	0	0.001	0.001	0	0.002	0	0.002	0.001	0	4.789	0
2011-07-01 15:07:37	Beltsville	39.054	-76.874	1649	18	1709.871	100.125	137.366	0	0.002	0.001	0.001	0.019	0	0.005	0	0.021	0.001	0.001	137.926	0	0.806	NA	4.765	0.025	0.001	0	0.001	0.001	0	0.002	0	0.002	0.001	0	4.789	0
2011-07-01 15:07:52	Beltsville	39.062	-76.889	1641	18	1709.871	108.231	137.366	0	0.002	0.001	0.001	0.019	0	0.005	0	0.021	0.001	0.001	137.926	0	0.806	NA	4.765	0.025	0.001	0	0.001	0.001	0	0.002	0	0.002	0.001	0	4.789	0
2011-07-01 15:08:07	Beltsville	39.073	-76.898	1575	17	1516.298	100.038	154.458	0.028	0.087	0.078	0.011	2.495	0	0.174	0	2.521	0.145	0.119	147.795	0	0.838	NA	6.202	0.24	0.026	0.024	0.009	0.103	0	0.051	0	0.193	0.159	0.006	5.683	0
2011-07-01 15:08:22	Beltsville	39.087	-76.899	1511	17	1514.991	98.806	151.592	0.012	0.049	0.035	0.008	1.012	0	0.09	0	1.042	0.062	0.049	148.524	0	0.794	NA	5.798	0.131	0.011	0.01	0.006	0.042	0	0.026	0	0.079	0.067	0.003	5.615	0
2011-07-01 15:08:37	Beltsville	39.1	-76.891	1452	17	1514.991	100.91	151.592	0.012	0.049	0.035	0.008	1.012	0	0.09	0	1.042	0.062	0.049	148.524	0	0.817	NA	5.798	0.131	0.011	0.01	0.006	0.042	0	0.026	0	0.079	0.067	0.003	5.615	0
2011-07-01 15:08:52	Beltsville	39.109	-76.875	1401	16	1327.643	99.319	164.595	0.108	0.449	0.573	0.062	18.046	0.001	1.031	0	21.007	1.216	1.026	121.922	0	1.238	NA	7.615	0.555	0.122	0.18	0.047	0.719	0.004	0.303	0	1.582	1.296	0.052	3.622	0
2011-07-01 15:09:07	Beltsville	39.112	-76.856	1350	16	1326.981	NA	NA	NA	NA	NA	NA	NA	NA	NA	NA	NA	NA	NA	NA	NA	3.463	2.778487	6.638	0.512	0.073	0.136	0.06	0.573	0.001	0.26	0	1.15	0.931	0.038	3.581	0
2011-07-01 15:09:22	Beltsville	39.107	-76.836	1302	16	1327.92	139.107	169.842	0.127	0.461	0.734	0.07	24.548	0.001	1.14	0	23.556	1.491	1.166	116.144	0	5.341	3.94678	8.02	0.604	0.131	0.263	0.052	0.908	0.008	0.328	0	1.781	1.604	0.06	3.21	0
2011-07-01 15:09:37	Beltsville	39.096	-76.822	1250	16	1328.268	127.397	173.595	0.143	0.561	0.892	0.069	23.662	0.005	1.232	0	26.101	1.634	1.28	117.227	0	3.813	2.876732	8.867	0.641	0.222	0.308	0.052	0.954	0.03	0.383	0	1.98	1.757	0.066	3.334	0
2011-07-01 15:09:52	Beltsville	39.081	-76.815	1203	15	1142.238	147.591	181.289	0.19	0.757	1.201	0.092	30.485	0.008	1.577	0	33.833	2.142	1.657	107.694	0	7.868	6.402858	9.963	0.815	0.318	0.417	0.07	1.25	0.052	0.501	0	2.578	2.308	0.086	2.73	0
2011-07-01 15:10:07	Beltsville	39.066	-76.816	1156	15	1142.238	141.747	181.289	0.19	0.757	1.201	0.092	30.485	0.008	1.577	0	33.833	2.142	1.657	107.694	0	6.649	6.050798	9.963	0.815	0.318	0.417	0.07	1.25	0.052	0.501	0	2.578	2.308	0.086	2.73	0
2011-07-01 15:10:22	Beltsville	39.052	-76.824	1099	15	1142.272	149.815	182.724	0.211	0.923	1.25	0.096	29.179	0.019	1.849	0	36.981	2.291	1.796	107.802	0	8.739	7.611836	10.771	0.884	0.44	0.418	0.072	1.252	0.128	0.628	0	2.801	2.501	0.092	2.769	0
2011-07-01 15:10:37	Beltsville	39.037	-76.827	1047	14	959.158	153.42	188.692	0.248	1.122	1.477	0.114	33.58	0.025	2.138	0	43.324	2.686	2.103	101.286	0	9.211	8.49064	11.808	1.013	0.546	0.491	0.087	1.455	0.173	0.737	0	3.287	2.944	0.107	2.373	0
2011-07-01 15:10:52	Beltsville	39.022	-76.822	984	14	959.068	149.574	185.47	0.257	1.448	1.413	0.12	29.296	0.03	2.356	0	41.719	2.598	2.012	101.703	0	8.448	7.707475	11.546	1.067	0.586	0.453	0.087	1.355	0.216	0.843	0	3.166	2.87	0.102	2.362	0
2011-07-01 15:11:07	Beltsville	39.011	-76.81	921	14	959.059	155.863	166.253	0.311	2.776	1.197	0.132	19.258	0.039	2.332	0	31.947	1.978	1.535	101.188	0	10.922	8.589093	10.297	1.258	0.676	0.319	0.098	1.113	0.285	0.819	0	2.433	2.222	0.077	2.28	0
2011-07-01 15:11:22	Beltsville	39.005	-76.793	865	13	823.944	152.21	166.562	0.354	3.371	1.295	0.146	20.346	0.043	2.559	0	33.785	2.094	1.619	97.643	0	9.743	7.282822	10.706	1.416	0.76	0.333	0.108	1.208	0.321	0.901	0	2.583	2.362	0.081	2.045	0
2011-07-01 15:11:37	Beltsville	39.006	-76.775	802	13	823.944	154.099	166.562	0.354	3.371	1.295	0.146	20.346	0.043	2.559	0	33.785	2.094	1.619	97.643	0	10.825	6.208158	10.706	1.416	0.76	0.333	0.108	1.208	0.321	0.901	0	2.583	2.362	0.081	2.045	0
2011-07-01 15:11:52	Beltsville	39.014	-76.761	749	12	734.722	158.691	153.358	0.483	7.469	1.203	0.156	17.289	0.043	2.631	0	23.968	1.6	1.083	94.665	0	11.786	9.367588	9.619	1.962	0.9	0.225	0.114	1.151	0.317	0.886	0	1.858	1.835	0.056	1.797	0
2011-07-01 15:12:07	Beltsville	39.025	-76.753	691	12	734.618	162.395	161.151	0.469	6.013	1.312	0.145	20.236	0.051	2.356	0	29.855	1.889	1.45	94.629	0	12.54	NA	10.764	1.94	0.906	0.305	0.111	1.295	0.371	0.796	0	2.329	2.173	0.074	1.9	0
2011-07-01 15:12:22	Beltsville	39.038	-76.754	633	11	645.818	159.159	160.876	0.496	6.555	1.336	0.148	20.306	0.053	2.418	0	30.002	1.902	1.456	93.536	0	12.087	9.12115	10.916	2.049	0.945	0.302	0.114	1.327	0.385	0.815	0	2.346	2.197	0.074	1.838	0
2011-07-01 15:12:37	Beltsville	39.049	-76.764	588	10	557.615	159.047	180.733	0.384	3.155	1.62	0.157	29.112	0.052	2.535	0	41.181	2.545	2.007	93.061	0	12.9	NA	12.064	1.575	0.894	0.478	0.121	1.495	0.379	0.892	0	3.164	2.824	0.103	1.854	0
2011-07-01 15:12:52	Beltsville	39.058	-76.778	557	10	557.62	157.944	185.299	0.32	1.898	1.658	0.147	33.904	0.047	2.185	0	41.696	2.58	2.046	94.927	0	11.92	8.469387	11.988	1.288	0.785	0.539	0.116	1.53	0.323	0.719	0	3.194	2.823	0.106	2.003	0
2011-07-01 15:13:07	Beltsville	39.067	-76.793	515	10	557.62	NA	NA	NA	NA	NA	NA	NA	NA	NA	NA	NA	NA	NA	NA	NA	11.98	NA	11.988	1.288	0.785	0.539	0.116	1.53	0.323	0.719	0	3.194	2.823	0.106	2.003	0
2011-07-01 15:13:22	Beltsville	39.075	-76.809	472	9	470.165	155.189	193.939	0.268	1.172	1.703	0.131	39.659	0.022	2.116	0	44.656	2.844	2.184	95.893	0	11.106	8.540395	11.913	1.097	0.559	0.584	0.103	1.658	0.147	0.695	0	3.419	3.084	0.114	2.031	0
2011-07-01 15:13:37	Beltsville	39.077	-76.827	432	9	470.165	138.178	193.939	0.268	1.172	1.703	0.131	39.659	0.022	2.116	0	44.656	2.844	2.184	95.893	0	5.881	NA	11.913	1.097	0.559	0.584	0.103	1.658	0.147	0.695	0	3.419	3.084	0.114	2.031	0
2011-07-01 15:13:52	Beltsville	39.071	-76.845	394	8	383.311	148.137	194.86	0.273	1.211	1.736	0.134	40.204	0.023	2.155	0	45.336	2.887	2.216	95.249	0	8.069	5.925624	12.054	1.117	0.582	0.594	0.106	1.683	0.158	0.71	0	3.471	3.131	0.115	1.996	0
2011-07-01 15:14:07	Beltsville	39.059	-76.858	355	8	383.29	147.235	201.359	0.258	1.074	1.673	0.12	42.513	0.013	2.417	0	50.231	3.112	2.425	95.292	0	7.585	NA	12.494	1.059	0.476	0.582	0.089	1.868	0.086	0.816	0	3.845	3.385	0.126	1.966	0
2011-07-01 15:14:22	Beltsville	39.045	-76.868	332	7	297.061	139.851	202.752	0.263	1.092	1.711	0.122	43.229	0.014	2.461	0	51.229	3.175	2.474	94.704	0	6.116	4.185029	12.7	1.076	0.491	0.595	0.091	1.903	0.094	0.834	0	3.92	3.455	0.129	1.933	0
2011-07-01 15:14:37	Beltsville	39.032	-76.879	333	7	297.098	137.3	206.712	0.303	1.344	1.921	0.144	43.111	0.032	3.059	0	55.184	3.454	2.65	91.033	0	5.793	3.845971	13.783	1.251	0.715	0.631	0.099	1.945	0.228	1.109	0	4.222	3.805	0.137	1.721	0
2011-07-01 15:14:52	Beltsville	39.021	-76.894	316	7	297.098	135.458	206.712	0.303	1.344	1.921	0.144	43.111	0.032	3.059	0	55.184	3.454	2.65	91.033	0	6.278	4.049846	13.783	1.251	0.715	0.631	0.099	1.945	0.228	1.109	0	4.222	3.805	0.137	1.721	0
2011-07-01 15:15:07	Onflight	39.017	-76.913	307	7	297.092	133.307	210.548	0.261	1.128	1.71	0.12	43.404	0.008	2.776	0	58.494	3.695	2.83	93.327	0	4.988	3.43447	13.546	1.102	0.483	0.568	0.082	1.9	0.054	0.962	0	4.471	4.115	0.145	1.832	0
2011-07-01 15:15:22	Onflight	39.018	-76.932	298	7	297.092	138.207	210.548	0.261	1.128	1.71	0.12	43.404	0.008	2.776	0	58.494	3.695	2.83	93.327	0	6.581	3.862557	13.546	1.102	0.483	0.568	0.082	1.9	0.054	0.962	0	4.471	4.115	0.145	1.832	0
2011-07-01 15:15:37	Onflight	39.022	-76.95	342	8	383.332	136.566	208.411	0.256	1.103	1.662	0.119	42.483	0.007	2.72	0	57.053	3.601	2.76	94.046	0	6.163	3.563878	13.283	1.088	0.468	0.551	0.081	1.857	0.049	0.939	0	4.359	4.009	0.142	1.873	0
2011-07-01 15:15:52	Highway	39.032	-76.957	387	8	383.067	130.577	177.144	0.223	0.794	1.099	0.171	33.899	0.001	2.444	0	36.962	2.25	1.743	96.393	0	4.602	3.221099	9.365	1.022	0.32	0.313	0.136	1.439	0.005	0.769	0	2.775	2.412	0.089	1.893	0
2011-07-01 15:16:07	Highway	39.042	-76.947	345	8	383.332	135.893	208.411	0.256	1.103	1.662	0.119	42.483	0.007	2.72	0	57.053	3.601	2.76	94.046	0	5.923	4.021172	13.283	1.088	0.468	0.551	0.081	1.857	0.049	0.939	0	4.359	4.009	0.142	1.873	0
2011-07-01 15:16:22	Highway	39.051	-76.932	324	7	296.844	130.711	180.092	0.225	1.182	1.263	0.118	35.679	0.002	2.354	0	40.253	2.464	1.93	95.175	0	4.74	3.427821	9.849	0.965	0.397	0.408	0.084	1.478	0.011	0.742	0	3.069	2.671	0.1	1.849	0
2011-07-01 15:16:37	Highway	39.06	-76.918	316	7	296.844	129.036	180.092	0.225	1.182	1.263	0.118	35.679	0.002	2.354	0	40.253	2.464	1.93	95.175	0	4.783	3.333352	9.849	0.965	0.397	0.408	0.084	1.478	0.011	0.742	0	3.069	2.671	0.1	1.849	0
2011-07-01 15:16:52	Highway	39.071	-76.906	319	7	296.844	130.042	180.092	0.225	1.182	1.263	0.118	35.679	0.002	2.354	0	40.253	2.464	1.93	95.175	0	5.32	3.81293	9.849	0.965	0.397	0.408	0.084	1.478	0.011	0.742	0	3.069	2.671	0.1	1.849	0
2011-07-01 15:17:22	Highway	39.095	-76.888	332	7	296.959	130.256	195.009	0.231	0.953	1.432	0.109	40.417	0.004	2.04	0	46.773	2.834	2.296	95.926	0	NA	NA	NA	NA	NA	NA	NA	NA	NA	NA	NA	NA	NA	NA	NA	NA
2011-07-01 15:17:37	Highway	39.107	-76.879	345	8	383.153	130.511	193.451	0.227	0.937	1.396	0.108	39.514	0.004	2.012	0	45.83	2.774	2.249	96.485	0	NA	NA	NA	NA	NA	NA	NA	NA	NA	NA	NA	NA	NA	NA	NA	NA
2011-07-01 15:17:52	Highway	39.118	-76.867	367	8	382.963	133.975	175.541	0.189	0.666	1.062	0.104	34.198	0.001	1.841	0	36.409	2.162	1.813	97.781	0	NA	NA	NA	NA	NA	NA	NA	NA	NA	NA	NA	NA	NA	NA	NA	NA
2011-07-01 15:18:07	Highway	39.129	-76.856	395	8	382.963	140.404	175.541	0.189	0.666	1.062	0.104	34.198	0.001	1.841	0	36.409	2.162	1.813	97.781	0	5.665	NA	8.993	0.86	0.184	0.343	0.075	1.261	0.005	0.535	0	2.761	2.323	0.092	1.973	0
2011-07-01 15:18:22	Highway	39.14	-76.844	407	8	382.963	141.105	175.541	0.189	0.666	1.062	0.104	34.198	0.001	1.841	0	36.409	2.162	1.813	97.781	0	6.829	NA	8.993	0.86	0.184	0.343	0.075	1.261	0.005	0.535	0	2.761	2.323	0.092	1.973	0
2011-07-01 15:18:37	Highway	39.151	-76.831	411	8	382.756	135.149	167.184	0.164	0.561	0.948	0.104	33.691	0	1.726	0	27.444	1.634	1.312	98.817	0	4.98	NA	7.708	0.836	0.131	0.295	0.075	1.208	0.001	0.471	0	2.068	1.656	0.069	1.962	0
2011-07-01 15:18:52	Highway	39.16	-76.816	412	8	383.057	136.317	172.814	0.191	0.702	1.13	0.106	33.457	0.001	1.698	0	33.213	2.142	1.64	98.369	0	4.843	NA	9.026	0.864	0.194	0.374	0.076	1.224	0.009	0.472	0	2.538	2.326	0.084	2.045	0
2011-07-01 15:19:07	Highway	39.168	-76.8	423	8	383.057	147.521	172.814	0.191	0.702	1.13	0.106	33.457	0.001	1.698	0	33.213	2.142	1.64	98.369	0	7.591	NA	9.026	0.864	0.194	0.374	0.076	1.224	0.009	0.472	0	2.538	2.326	0.084	2.045	0
2011-07-01 15:19:22	Highway	39.178	-76.784	405	8	382.843	146.895	158.101	0.157	0.577	0.879	0.095	24.414	0	1.66	0	27.899	1.607	1.379	98.693	0	7.491	NA	7.619	0.811	0.122	0.281	0.063	1.111	0.001	0.426	0	2.104	1.677	0.07	1.955	0
2011-07-01 15:19:37	Highway	39.189	-76.77	370	8	382.843	149.01	158.101	0.157	0.577	0.879	0.095	24.414	0	1.66	0	27.899	1.607	1.379	98.693	0	8.732	NA	7.619	0.811	0.122	0.281	0.063	1.111	0.001	0.426	0	2.104	1.677	0.07	1.955	0
2011-07-01 15:19:52	Highway	39.2	-76.754	362	8	383.243	140.956	165.696	0.192	0.706	1.183	0.118	29.128	0.003	1.654	0	31.693	1.88	1.586	96.765	0	6.331	NA	8.596	0.924	0.214	0.423	0.084	1.191	0.018	0.439	0	2.415	2.019	0.08	1.923	0
2011-07-01 15:20:07	Highway	39.209	-76.738	344	8	383.177	151.617	153.476	0.154	0.648	0.922	0.108	23.537	0.001	1.627	0	27.206	1.625	1.352	96.832	0	9.361	NA	7.361	0.826	0.132	0.305	0.072	1.014	0.004	0.4	0	2.032	1.719	0.068	1.794	0
2011-07-01 15:20:22	Highway	39.218	-76.723	323	7	296.978	154.917	154.265	0.155	0.657	0.939	0.109	23.929	0.001	1.639	0	27.74	1.655	1.379	96.55	0	9.036	NA	7.429	0.831	0.135	0.312	0.073	1.024	0.004	0.403	0	2.072	1.751	0.069	1.776	0
2011-07-01 15:20:37	Highway	39.229	-76.71	318	7	296.978	156.929	154.265	0.155	0.657	0.939	0.109	23.929	0.001	1.639	0	27.74	1.655	1.379	96.55	0	10.647	NA	7.429	0.831	0.135	0.312	0.073	1.024	0.004	0.403	0	2.072	1.751	0.069	1.776	0
2011-07-01 15:20:52	Highway	39.238	-76.698	326	7	297.208	150.226	156.391	0.175	0.694	1.178	0.121	26.448	0.003	1.478	0	26.058	1.583	1.285	96.712	0	8.43	NA	8.097	1.014	0.193	0.446	0.083	0.924	0.025	0.355	0	1.952	1.689	0.066	1.818	0
2011-07-01 15:21:07	Highway	39.25	-76.692	325	7	297.208	NA	NA	NA	NA	NA	NA	NA	NA	NA	NA	NA	NA	NA	NA	NA	8.209	6.085332	8.097	1.014	0.193	0.446	0.083	0.924	0.025	0.355	0	1.952	1.689	0.066	1.818	0
2011-07-01 15:21:22	Highway	39.261	-76.7	340	7	296.773	144.707	150.156	0.137	0.58	0.809	0.091	23.042	0	1.561	0	22.425	1.326	1.106	97.339	0	7.471	NA	6.81	0.777	0.11	0.271	0.056	0.962	0.001	0.374	0	1.654	1.361	0.056	1.769	0
2011-07-01 15:21:37	Highway	39.27	-76.714	358	8	382.56	140.654	144.352	0.132	0.493	0.756	0.073	22.144	0	1.488	0	18.247	1.08	0.89	98.118	0	6.52	NA	6.108	0.724	0.097	0.251	0.042	0.916	0	0.336	0	1.335	1.079	0.045	1.755	0
2011-07-01 15:21:52	Highway	39.28	-76.728	378	8	382.56	140.781	144.352	0.132	0.493	0.756	0.073	22.144	0	1.488	0	18.247	1.08	0.89	98.118	0	6.573	NA	6.108	0.724	0.097	0.251	0.042	0.916	0	0.336	0	1.335	1.079	0.045	1.755	0
2011-07-01 15:22:07	Highway	39.292	-76.738	407	8	382.198	142.701	136.387	0.133	0.397	0.596	0.066	17.289	0	1.436	0	15.073	0.894	0.753	99.033	0	6.978	NA	5.818	0.719	0.107	0.183	0.038	1.03	0	0.315	0	1.097	0.917	0.037	1.796	0
2011-07-01 15:22:22	Highway	39.306	-76.741	432	9	468.788	147.281	135.77	0.132	0.39	0.584	0.066	16.851	0	1.422	0	14.756	0.876	0.737	99.263	0	9.122	NA	5.764	0.716	0.106	0.178	0.037	1.01	0	0.312	0	1.073	0.899	0.036	1.814	0
2011-07-01 15:22:37	Highway	39.321	-76.742	432	9	468.54	142.705	128.865	0.128	0.318	0.544	0.058	14.768	0	1.362	0	11.087	0.69	0.531	99.113	0	8	NA	4.989	0.636	0.126	0.154	0.034	0.822	0	0.268	0	0.806	0.692	0.027	1.755	0
2011-07-01 15:22:52	Highway	39.337	-76.742	421	8	381.997	137.653	129.274	0.129	0.324	0.554	0.057	15.057	0	1.375	0	11.295	0.703	0.542	98.987	0	6.446	NA	5.024	0.637	0.128	0.158	0.034	0.833	0	0.27	0	0.821	0.704	0.027	1.742	0
2011-07-01 15:23:07	Highway	39.353	-76.744	408	8	381.776	136.315	122.911	0.117	0.238	0.461	0.049	10.499	0	1.294	0	9.482	0.611	0.45	99.096	0	6.01	NA	4.423	0.531	0.134	0.107	0.031	0.631	0	0.232	0	0.687	0.62	0.022	1.722	0
2011-07-01 15:23:22	Highway	39.368	-76.744	423	8	381.776	134.774	122.911	0.117	0.238	0.461	0.049	10.499	0	1.294	0	9.482	0.611	0.45	99.096	0	5.297	NA	4.423	0.531	0.134	0.107	0.031	0.631	0	0.232	0	0.687	0.62	0.022	1.722	0
2011-07-01 15:23:37	Highway	39.382	-76.738	427	9	468.272	131.169	122.777	0.116	0.235	0.455	0.049	10.403	0	1.282	0	9.4	0.605	0.445	99.183	0	4.272	NA	4.413	0.531	0.132	0.106	0.031	0.628	0	0.231	0	0.68	0.613	0.022	1.731	0
2011-07-01 15:23:52	Highway	39.391	-76.724	463	9	467.958	129.287	111.679	0.101	0.188	0.382	0.043	4.804	0	1.189	0	4.391	0.326	0.172	99.379	0	3.978	NA	3.254	0.424	0.141	0.059	0.029	0.312	0	0.189	0	0.319	0.342	0.009	1.716	0
2011-07-01 15:24:07	Highway	39.393	-76.706	437	9	468.329	131.996	117.823	0.097	0.293	0.49	0.046	8.213	0	1.222	0	6.655	0.451	0.309	99.481	0	4.452	NA	3.762	0.406	0.148	0.114	0.03	0.452	0	0.205	0	0.481	0.484	0.015	1.709	0
2011-07-01 15:24:22	Onflight	39.395	-76.687	424	8	381.823	132.576	118.369	0.098	0.298	0.501	0.046	8.486	0	1.233	0	6.854	0.463	0.32	99.446	0	4.867	NA	3.805	0.407	0.15	0.118	0.03	0.463	0	0.207	0	0.496	0.497	0.015	1.704	0
2011-07-01 15:24:37	Onflight	39.403	-76.671	402	8	381.823	130.994	118.369	0.098	0.298	0.501	0.046	8.486	0	1.233	0	6.854	0.463	0.32	99.446	0	4.648	NA	3.805	0.407	0.15	0.118	0.03	0.463	0	0.207	0	0.496	0.497	0.015	1.704	0
2011-07-01 15:24:52	Onflight	39.414	-76.657	380	8	381.623	130.476	117.206	0.088	0.27	0.533	0.038	8.465	0	1.121	0	5.362	0.379	0.221	100.034	0	5.575	NA	3.537	0.307	0.157	0.128	0.026	0.434	0	0.18	0	0.384	0.376	0.012	1.736	0
2011-07-01 15:25:07	Padonia	39.419	-76.639	403	8	381.87	NA	NA	NA	NA	NA	NA	NA	NA	NA	NA	NA	NA	NA	NA	NA	6.567	NA	4.369	0.333	0.153	0.159	0.025	0.524	0	0.182	0	0.733	0.624	0.024	1.818	0
2011-07-01 15:25:22	Padonia	39.427	-76.622	424	8	381.87	125.527	128.851	0.09	0.241	0.585	0.036	13.317	0	1.12	0	10.093	0.611	0.482	101.074	0	4.154	NA	4.369	0.333	0.153	0.159	0.025	0.524	0	0.182	0	0.733	0.624	0.024	1.818	0
2011-07-01 15:25:37	Padonia	39.44	-76.617	475	9	468.239	124.365	112.785	0.075	0.183	0.42	0.027	5.794	0	0.991	0	3.448	0.242	0.123	101.421	0	3.751	NA	3.03	0.227	0.15	0.075	0.02	0.322	0	0.149	0	0.251	0.248	0.007	1.84	0
2011-07-01 15:25:52	Padonia	39.453	-76.626	482	9	468.239	125.359	112.785	0.075	0.183	0.42	0.027	5.794	0	0.991	0	3.448	0.242	0.123	101.421	0	3.874	NA	3.03	0.227	0.15	0.075	0.02	0.322	0	0.149	0	0.251	0.248	0.007	1.84	0
2011-07-01 15:26:07	Padonia	39.455	-76.644	598	10	554.977	127.724	116.984	0.081	0.209	0.541	0.03	8.649	0	1.009	0	4.4	0.314	0.169	100.871	0	4.87	4.106576	3.326	0.225	0.15	0.128	0.021	0.407	0	0.154	0	0.313	0.314	0.009	1.793	0
2011-07-01 15:26:22	Padonia	39.445	-76.658	737	12	731.026	133.66	116.144	0.078	0.199	0.51	0.033	8.181	0	0.974	0	4.199	0.299	0.161	100.782	0	7.269	7.19159	3.259	0.224	0.142	0.121	0.022	0.386	0	0.15	0	0.3	0.3	0.009	1.79	0
2011-07-01 15:26:37	Padonia	39.431	-76.659	812	13	820.326	131.087	114.449	0.081	0.238	0.452	0.042	6.811	0	1.048	0	4.476	0.318	0.181	100.121	0	5.66	4.428717	3.304	0.303	0.139	0.103	0.028	0.366	0	0.17	0	0.321	0.321	0.01	1.752	0
2011-07-01 15:26:52	Padonia	39.42	-76.646	876	14	955.405	131.239	126.512	0.082	0.228	0.537	0.041	12.4	0	1.048	0	9.197	0.562	0.44	100.818	0	6.079	4.576074	4.18	0.317	0.138	0.148	0.026	0.487	0	0.175	0	0.666	0.57	0.022	1.813	0
2011-07-01 15:27:07	Padonia	39.421	-76.627	959	14	955.405	129.731	126.512	0.082	0.228	0.537	0.041	12.4	0	1.048	0	9.197	0.562	0.44	100.818	0	5.004	3.322076	4.18	0.317	0.138	0.148	0.026	0.487	0	0.175	0	0.666	0.57	0.022	1.813	0
2011-07-01 15:27:22	Padonia	39.43	-76.614	1010	14	955.405	125.236	126.512	0.082	0.228	0.537	0.041	12.4	0	1.048	0	9.197	0.562	0.44	100.818	0	3.702	3.044673	4.18	0.317	0.138	0.148	0.026	0.487	0	0.175	0	0.666	0.57	0.022	1.813	0
2011-07-01 15:27:37	Padonia	39.443	-76.616	1073	15	1137.434	126.484	112.258	0.063	0.165	0.374	0.036	6.019	0	0.862	0	3.19	0.216	0.121	101.097	0	4.2	3.610804	2.93	0.214	0.122	0.085	0.024	0.31	0	0.133	0	0.233	0.219	0.007	1.819	0
2011-07-01 15:27:52	Padonia	39.449	-76.631	1130	15	1137.434	128.442	112.258	0.063	0.165	0.374	0.036	6.019	0	0.862	0	3.19	0.216	0.121	101.097	0	4.931	3.992474	2.93	0.214	0.122	0.085	0.024	0.31	0	0.133	0	0.233	0.219	0.007	1.819	0
2011-07-01 15:28:07	Padonia	39.441	-76.645	1181	15	1136.662	129.841	113.223	0.061	0.164	0.393	0.04	6.379	0	0.808	0	3.391	0.238	0.13	100.87	0	5.242	4.380813	2.998	0.209	0.108	0.094	0.025	0.303	0	0.129	0	0.242	0.241	0.007	1.802	0
2011-07-01 15:28:22	Padonia	39.427	-76.646	1243	16	1322.993	130.11	121.39	0.064	0.184	0.416	0.044	9.914	0	0.853	0	7.233	0.442	0.345	101.092	0	5.331	NA	3.713	0.268	0.105	0.118	0.027	0.388	0	0.146	0	0.518	0.446	0.017	1.832	0
2011-07-01 15:28:37	Padonia	39.416	-76.633	1281	16	1322.993	129.485	121.39	0.064	0.184	0.416	0.044	9.914	0	0.853	0	7.233	0.442	0.345	101.092	0	5.327	4.376754	3.713	0.268	0.105	0.118	0.027	0.388	0	0.146	0	0.518	0.446	0.017	1.832	0
2011-07-01 15:28:52	Padonia	39.415	-76.614	1328	16	1322.993	115.195	121.39	0.064	0.184	0.416	0.044	9.914	0	0.853	0	7.233	0.442	0.345	101.092	0	2.661	NA	3.713	0.268	0.105	0.118	0.027	0.388	0	0.146	0	0.518	0.446	0.017	1.832	0
2011-07-01 15:29:07	Padonia	39.426	-76.6	1408	16	1323.01	NA	NA	NA	NA	NA	NA	NA	NA	NA	NA	NA	NA	NA	NA	NA	2.986	1.553012	3.601	0.284	0.105	0.111	0.029	0.346	0	0.148	0	0.472	0.423	0.015	1.843	0
2011-07-01 15:29:22	Padonia	39.441	-76.598	1490	17	1510.975	116.567	105.906	0.02	0.066	0.132	0.033	2.359	0	0.354	0	1.084	0.071	0.042	101.324	0	2.251	NA	2.289	0.123	0.042	0.035	0.019	0.118	0	0.064	0	0.084	0.073	0.003	1.826	0
2011-07-01 15:29:37	Padonia	39.454	-76.608	1553	17	1510.975	113.435	105.906	0.02	0.066	0.132	0.033	2.359	0	0.354	0	1.084	0.071	0.042	101.324	0	1.904	0.731168	2.289	0.123	0.042	0.035	0.019	0.118	0	0.064	0	0.084	0.073	0.003	1.826	0
2011-07-01 15:29:52	Padonia	39.459	-76.626	1630	18	1702.685	134.951	94.099	0	0.003	0.001	0.004	0.016	0	0.017	0	0.017	0.001	0	93.982	0	1.526	NA	1.067	0.009	0.001	0	0.002	0.001	0	0.007	0	0.002	0.001	0	1.05	0
2011-07-01 15:30:07	Padonia	39.455	-76.645	1701	18	1701.571	138.981	92.993	0	0.003	0.002	0.003	0.026	0	0.015	0	0.02	0.001	0.001	92.942	0	1.413	0.744305	0.999	0.01	0.001	0	0.002	0.001	0	0.006	0	0.002	0.001	0	0.984	0
2011-07-01 15:30:22	Padonia	39.442	-76.657	1737	18	1702.073	135.332	93.831	0.001	0.003	0.002	0.004	0.032	0	0.017	0	0.026	0.001	0.001	93.88	0	1.369	NA	1.073	0.022	0.001	0.001	0.002	0.002	0	0.007	0	0.002	0.001	0	1.049	0
2011-07-01 15:30:37	Padonia	39.426	-76.658	1796	18	1702.073	135.094	93.831	0.001	0.003	0.002	0.004	0.032	0	0.017	0	0.026	0.001	0.001	93.88	0	1.299	0.7105	1.073	0.022	0.001	0.001	0.002	0.002	0	0.007	0	0.002	0.001	0	1.049	0
2011-07-01 15:30:52	Padonia	39.413	-76.646	1833	19	1947.206	146.588	85.246	0	0	0	0	0.001	0	0.001	0	0.001	0	0	85.28	0	1.337	0.789191	0.515	0	0	0	0	0	0	0	0	0	0	0	0.518	0
2011-07-01 15:31:07	Padonia	39.411	-76.627	1872	19	1947.206	146.748	85.246	0	0	0	0	0.001	0	0.001	0	0.001	0	0	85.28	0	1.332	0.808492	0.515	0	0	0	0	0	0	0	0	0	0	0	0.518	0
2011-07-01 15:31:22	Padonia	39.42	-76.614	1889	19	1947.206	147.643	85.246	0	0	0	0	0.001	0	0.001	0	0.001	0	0	85.28	0	1.32	0.802449	0.515	0	0	0	0	0	0	0	0	0	0	0	0.518	0
2011-07-01 15:31:37	Padonia	39.434	-76.611	1956	19	1947.206	157.506	85.246	0	0	0	0	0.001	0	0.001	0	0.001	0	0	85.28	0	1.498	0.793364	0.515	0	0	0	0	0	0	0	0	0	0	0	0.518	0
2011-07-01 15:31:52	Padonia	39.448	-76.616	2024	19	1946.788	157.17	85.203	0	0	0	0	0.001	0	0.001	0	0.001	0	0	85.228	0	1.385	0.762873	0.513	0	0	0	0	0	0	0	0	0	0	0	0.516	0
2011-07-01 15:32:07	Padonia	39.458	-76.628	2088	19	1946.788	157.193	85.203	0	0	0	0	0.001	0	0.001	0	0.001	0	0	85.228	0	1.393	0.8387	0.513	0	0	0	0	0	0	0	0	0	0	0	0.516	0
2011-07-01 15:32:22	Padonia	39.46	-76.645	2147	20	2247.368	131.755	82.848	0	0	0	0	0	0	0	0	0	0	0	82.866	0	1.513	0.790585	0.493	0	0	0	0	0	0	0	0	0	0	0	0.498	0
2011-07-01 15:32:37	Padonia	39.452	-76.661	2190	20	2247.368	120.565	82.848	0	0	0	0	0	0	0	0	0	0	0	82.866	0	1.435	0.594383	0.493	0	0	0	0	0	0	0	0	0	0	0	0.498	0
2011-07-01 15:32:52	Padonia	39.438	-76.668	2234	20	2248.032	120.676	83.148	0	0	0	0	0	0	0	0	0	0	0	83.166	0	1.384	0.574316	0.493	0	0	0	0	0	0	0	0	0	0	0	0.497	0
2011-07-01 15:33:07	Padonia	39.424	-76.661	2280	20	2248.032	NA	NA	NA	NA	NA	NA	NA	NA	NA	NA	NA	NA	NA	NA	NA	1.353	0.507442	0.493	0	0	0	0	0	0	0	0	0	0	0	0.497	0
2011-07-01 15:33:22	Padonia	39.418	-76.644	2324	20	2249.288	114.425	83.23	0	0	0	0	0	0	0	0	0	0	0	83.248	0	1.388	NA	0.495	0	0	0	0	0	0	0	0	0	0	0	0.499	0
2011-07-01 15:33:37	Padonia	39.422	-76.626	2350	20	2249.288	114.814	83.23	0	0	0	0	0	0	0	0	0	0	0	83.248	0	1.381	NA	0.495	0	0	0	0	0	0	0	0	0	0	0	0.499	0
2011-07-01 15:33:52	Padonia	39.434	-76.618	2391	20	2249.288	123.769	83.23	0	0	0	0	0	0	0	0	0	0	0	83.248	0	1.36	0.442576	0.495	0	0	0	0	0	0	0	0	0	0	0	0.499	0
2011-07-01 15:34:07	Padonia	39.447	-76.621	2443	21	2612.527	117.037	80.533	0	0	0	0	0	0	0	0	0	0	0	80.559	0	1.307	NA	0.497	0	0	0	0	0	0	0	0	0	0	0	0.504	0
2011-07-01 15:34:22	Padonia	39.457	-76.633	2514	21	2612.527	112.845	80.533	0	0	0	0	0	0	0	0	0	0	0	80.559	0	1.372	0.486229	0.497	0	0	0	0	0	0	0	0	0	0	0	0.504	0
2011-07-01 15:34:37	Padonia	39.459	-76.65	2602	21	2610.921	112.078	80.531	0	0	0	0	0	0	0	0	0	0	0	80.557	0	1.322	NA	0.499	0	0	0	0	0	0	0	0	0	0	0	0.506	0
2011-07-01 15:34:52	Padonia	39.452	-76.667	2629	21	2610.921	109.375	80.531	0	0	0	0	0	0	0	0	0	0	0	80.557	0	1.311	0.454524	0.499	0	0	0	0	0	0	0	0	0	0	0	0.506	0
2011-07-01 15:35:07	Padonia	39.438	-76.674	2667	21	2611.668	110.313	80.716	0	0	0	0	0	0	0	0	0	0	0	80.742	0	1.373	NA	0.504	0	0	0	0	0	0	0	0	0	0	0	0.51	0
2011-07-01 15:35:22	Padonia	39.422	-76.669	2715	21	2611.668	116.641	80.716	0	0	0	0	0	0	0	0	0	0	0	80.742	0	1.276	0.402257	0.504	0	0	0	0	0	0	0	0	0	0	0	0.51	0
2011-07-01 15:35:37	Padonia	39.412	-76.653	2764	21	2611.668	122.737	80.716	0	0	0	0	0	0	0	0	0	0	0	80.742	0	1.187	NA	0.504	0	0	0	0	0	0	0	0	0	0	0	0.51	0
2011-07-01 15:35:52	Padonia	39.411	-76.633	2810	21	2613.05	121.914	80.746	0	0	0	0	0	0	0	0	0	0	0	80.772	0	1.27	0.40804	0.502	0	0	0	0	0	0	0	0	0	0	0	0.508	0
2011-07-01 15:36:07	Padonia	39.419	-76.617	2867	22	3102.143	118.845	79.833	0	0	0	0	0	0	0	0	0	0	0	79.861	0	1.329	0.49131	0.512	0	0	0	0	0	0	0	0	0	0	0	0.519	0
2011-07-01 15:36:22	Padonia	39.433	-76.612	2924	22	3102.143	119.9	79.833	0	0	0	0	0	0	0	0	0	0	0	79.861	0	1.114	0.487683	0.512	0	0	0	0	0	0	0	0	0	0	0	0.519	0
2011-07-01 15:36:37	Padonia	39.447	-76.618	3008	22	3101.642	123.209	79.857	0	0	0	0	0	0	0	0	0	0	0	79.884	0	0.923	0.502246	0.51	0	0	0	0	0	0	0	0	0	0	0	0.517	0
2011-07-01 15:36:52	Padonia	39.456	-76.632	3119	22	3101.642	120.989	79.857	0	0	0	0	0	0	0	0	0	0	0	79.884	0	1.222	0.536314	0.51	0	0	0	0	0	0	0	0	0	0	0	0.517	0
2011-07-01 15:37:07	Padonia	39.462	-76.65	3170	22	3099.84	NA	NA	NA	NA	NA	NA	NA	NA	NA	NA	NA	NA	NA	NA	NA	1.172	0.563082	0.512	0	0	0	0	0	0	0	0	0	0	0	0.519	0
2011-07-01 15:37:22	Onflight	39.471	-76.664	3211	22	3099.84	124.527	79.875	0	0	0	0	0	0	0	0	0	0	0	79.903	0	1.061	0.478098	0.512	0	0	0	0	0	0	0	0	0	0	0	0.519	0
2011-07-01 15:37:37	Onflight	39.484	-76.671	3195	22	3100.356	123.949	79.922	0	0	0	0	0	0	0	0	0	0	0	79.949	0	1.169	0.505529	0.511	0	0	0	0	0	0	0	0	0	0	0	0.518	0
2011-07-01 15:37:52	Onflight	39.499	-76.669	3176	22	3100.356	123.63	79.922	0	0	0	0	0	0	0	0	0	0	0	79.949	0	1.27	NA	0.511	0	0	0	0	0	0	0	0	0	0	0	0.518	0
2011-07-01 15:38:07	Onflight	39.512	-76.659	3188	22	3100.356	123.352	79.922	0	0	0	0	0	0	0	0	0	0	0	79.949	0	1.232	NA	0.511	0	0	0	0	0	0	0	0	0	0	0	0.518	0
2011-07-01 15:38:22	Onflight	39.521	-76.643	3185	22	3099.679	123.475	80.012	0	0	0	0	0	0	0	0	0	0	0	80.041	0	1.164	NA	0.51	0	0	0	0	0	0	0	0	0	0	0	0.517	0
2011-07-01 15:38:37	Onflight	39.527	-76.624	3172	22	3099.679	123.164	80.012	0	0	0	0	0	0	0	0	0	0	0	80.041	0	1.104	NA	0.51	0	0	0	0	0	0	0	0	0	0	0	0.517	0
2011-07-01 15:38:52	Onflight	39.529	-76.603	3178	22	3097.556	124.117	80.058	0	0	0	0	0	0	0	0	0	0	0	80.087	0	1.071	NA	0.51	0	0	0	0	0	0	0	0	0	0	0	0.517	0
2011-07-01 15:39:07	Onflight	39.529	-76.581	3174	22	3097.556	124.608	80.058	0	0	0	0	0	0	0	0	0	0	0	80.087	0	NA	NA	NA	NA	NA	NA	NA	NA	NA	NA	NA	NA	NA	NA	NA	NA
2011-07-01 15:39:22	Onflight	39.526	-76.559	3179	22	3096.04	123.825	80.089	0	0	0	0	0	0	0	0	0	0	0	80.118	0	NA	NA	NA	NA	NA	NA	NA	NA	NA	NA	NA	NA	NA	NA	NA	NA
2011-07-01 15:39:37	Onflight	39.52	-76.538	3185	22	3096.04	124.252	80.089	0	0	0	0	0	0	0	0	0	0	0	80.118	0	NA	NA	NA	NA	NA	NA	NA	NA	NA	NA	NA	NA	NA	NA	NA	NA
2011-07-01 15:39:52	Onflight	39.516	-76.516	3186	22	3097.047	123.691	80.075	0	0	0	0	0	0	0	0	0	0	0	80.104	0	NA	NA	NA	NA	NA	NA	NA	NA	NA	NA	NA	NA	NA	NA	NA	NA
2011-07-01 15:40:07	Onflight	39.515	-76.494	3187	22	3097.047	123.722	80.075	0	0	0	0	0	0	0	0	0	0	0	80.104	0	NA	NA	NA	NA	NA	NA	NA	NA	NA	NA	NA	NA	NA	NA	NA	NA
2011-07-01 15:40:22	Onflight	39.516	-76.472	3184	22	3098.481	123.349	80.035	0	0	0	0	0	0	0	0	0	0	0	80.064	0	0.934	NA	0.507	0	0	0	0	0	0	0	0	0	0	0	0.514	0
2011-07-01 15:40:37	Onflight	39.52	-76.45	3182	22	3096.964	124.634	80.099	0	0	0	0	0	0	0	0	0	0	0	80.128	0	0.901	NA	0.507	0	0	0	0	0	0	0	0	0	0	0	0.514	0
2011-07-01 15:40:52	Onflight	39.525	-76.43	3180	22	3096.964	125.061	80.099	0	0	0	0	0	0	0	0	0	0	0	80.128	0	0.811	NA	0.507	0	0	0	0	0	0	0	0	0	0	0	0.514	0
2011-07-01 15:41:07	Onflight	39.532	-76.41	3176	22	3098.798	NA	NA	NA	NA	NA	NA	NA	NA	NA	NA	NA	NA	NA	NA	NA	0.762	NA	0.506	0	0	0	0	0	0	0	0	0	0	0	0.513	0
2011-07-01 15:41:22	Onflight	39.538	-76.39	3178	22	3098.798	125.384	80.07	0	0	0	0	0	0	0	0	0	0	0	80.1	0	0.756	0.337628	0.506	0	0	0	0	0	0	0	0	0	0	0	0.513	0
2011-07-01 15:41:37	Onflight	39.544	-76.371	3179	22	3098.69	125.139	80.079	0	0	0	0	0	0	0	0	0	0	0	80.109	0	0.792	0.466797	0.505	0	0	0	0	0	0	0	0	0	0	0	0.512	0
2011-07-01 15:41:52	Onflight	39.555	-76.355	3196	22	3098.69	124.867	80.079	0	0	0	0	0	0	0	0	0	0	0	80.109	0	0.812	0.437814	0.505	0	0	0	0	0	0	0	0	0	0	0	0.512	0
2011-07-01 15:42:07	Onflight	39.568	-76.347	3311	22	3098.69	127.372	80.079	0	0	0	0	0	0	0	0	0	0	0	80.109	0	0.91	NA	0.505	0	0	0	0	0	0	0	0	0	0	0	0.512	0
2011-07-01 15:42:22	Onflight	39.583	-76.343	3417	23	3674.632	127.587	80.352	0	0	0	0	0	0	0	0	0	0	0	80.405	0	NA	NA	NA	NA	NA	NA	NA	NA	NA	NA	NA	NA	NA	NA	NA	NA
2011-07-01 15:42:37	Onflight	39.597	-76.339	3476	23	3674.632	125.279	80.352	0	0	0	0	0	0	0	0	0	0	0	80.405	0	NA	NA	NA	NA	NA	NA	NA	NA	NA	NA	NA	NA	NA	NA	NA	NA
2011-07-01 15:42:52	Onflight	39.612	-76.335	3489	23	3674.737	125.653	80.276	0	0	0	0	0	0	0	0	0	0	0	80.331	0	NA	NA	NA	NA	NA	NA	NA	NA	NA	NA	NA	NA	NA	NA	NA	NA
2011-07-01 15:43:07	Onflight	39.628	-76.331	3486	23	3674.737	126.653	80.276	0	0	0	0	0	0	0	0	0	0	0	80.331	0	NA	NA	NA	NA	NA	NA	NA	NA	NA	NA	NA	NA	NA	NA	NA	NA
2011-07-01 15:43:22	Onflight	39.644	-76.327	3494	23	3674.737	126.145	80.276	0	0	0	0	0	0	0	0	0	0	0	80.331	0	0.758	0.396924	0.519	0	0	0	0	0	0	0	0	0	0	0	0.524	0
2011-07-01 15:43:37	Onflight	39.659	-76.322	3497	23	3672.936	125.393	80.188	0	0	0	0	0	0	0	0	0	0	0	80.247	0	0.729	NA	0.52	0	0	0	0	0	0	0	0	0	0	0	0.525	0
2011-07-01 15:43:52	Onflight	39.675	-76.317	3495	23	3672.936	127.028	80.188	0	0	0	0	0	0	0	0	0	0	0	80.247	0	0.73	0.381323	0.52	0	0	0	0	0	0	0	0	0	0	0	0.525	0
2011-07-01 15:44:07	Onflight	39.691	-76.312	3498	23	3671.51	128.599	80.138	0	0	0	0	0	0	0	0	0	0	0	80.199	0	0.682	0.302189	0.519	0	0	0	0	0	0	0	0	0	0	0	0.525	0
2011-07-01 15:44:22	Onflight	39.707	-76.307	3499	23	3671.51	128.877	80.138	0	0	0	0	0	0	0	0	0	0	0	80.199	0	0.636	0.299596	0.519	0	0	0	0	0	0	0	0	0	0	0	0.525	0
2011-07-01 15:44:37	Onflight	39.724	-76.302	3499	23	3672.798	126.366	80.044	0	0	0	0	0	0	0	0	0	0	0	80.107	0	0.723	0.465155	0.518	0	0	0	0	0	0	0	0	0	0	0	0.524	0
2011-07-01 15:44:52	Onflight	39.74	-76.296	3496	23	3672.798	125.176	80.044	0	0	0	0	0	0	0	0	0	0	0	80.107	0	0.82	0.459993	0.518	0	0	0	0	0	0	0	0	0	0	0	0.524	0
2011-07-01 15:45:07	Onflight	39.756	-76.291	3491	23	3674.981	NA	NA	NA	NA	NA	NA	NA	NA	NA	NA	NA	NA	NA	NA	NA	1.155	0.500751	0.517	0	0	0	0	0	0	0	0	0	0	0	0.522	0
2011-07-01 15:45:22	Onflight	39.772	-76.286	3483	23	3674.981	126.983	80.05	0	0	0	0	0	0	0	0	0	0	0	80.114	0	0.745	0.417178	0.517	0	0	0	0	0	0	0	0	0	0	0	0.522	0
2011-07-01 15:45:37	Onflight	39.788	-76.279	3478	23	3671.993	126.434	80.033	0	0	0	0	0	0	0	0	0	0	0	80.098	0	0.786	0.423877	0.518	0	0	0	0	0	0	0	0	0	0	0	0.523	0
2011-07-01 15:45:52	Onflight	39.801	-76.268	3480	23	3671.993	129.218	80.033	0	0	0	0	0	0	0	0	0	0	0	80.098	0	0.659	0.361576	0.518	0	0	0	0	0	0	0	0	0	0	0	0.523	0
2011-07-01 15:46:07	Onflight	39.811	-76.251	3479	23	3671.993	129.425	80.033	0	0	0	0	0	0	0	0	0	0	0	80.098	0	0.612	0.287794	0.518	0	0	0	0	0	0	0	0	0	0	0	0.523	0
2011-07-01 15:46:22	Onflight	39.814	-76.23	3479	23	3664.411	128.721	80.026	0	0	0	0	0	0	0	0	0	0	0	80.095	0	0.707	0.22861	0.514	0	0	0	0	0	0	0	0	0	0	0	0.519	0
2011-07-01 15:46:37	Onflight	39.809	-76.209	3482	23	3664.411	124.528	80.026	0	0	0	0	0	0	0	0	0	0	0	80.095	0	1.06	0.448474	0.514	0	0	0	0	0	0	0	0	0	0	0	0.519	0
2011-07-01 15:46:52	Onflight	39.804	-76.188	3483	23	3668.76	125.011	80.042	0	0	0	0	0	0	0	0	0	0	0	80.108	0	0.892	0.243837	0.519	0	0	0	0	0	0	0	0	0	0	0	0.524	0
2011-07-01 15:47:07	Onflight	39.798	-76.168	3483	23	3668.76	128.645	80.042	0	0	0	0	0	0	0	0	0	0	0	80.108	0	0.64	0.234968	0.519	0	0	0	0	0	0	0	0	0	0	0	0.524	0
2011-07-01 15:47:22	Onflight	39.791	-76.148	3490	23	3668.8	128.633	80.02	0	0	0	0	0	0	0	0	0	0	0	80.087	0	0.629	NA	0.519	0	0	0	0	0	0	0	0	0	0	0	0.524	0
2011-07-01 15:47:37	Onflight	39.785	-76.127	3496	23	3668.8	127.387	80.02	0	0	0	0	0	0	0	0	0	0	0	80.087	0	0.722	0.313411	0.519	0	0	0	0	0	0	0	0	0	0	0	0.524	0
2011-07-01 15:47:52	Onflight	39.778	-76.107	3494	23	3669.823	126.898	79.968	0	0	0	0	0	0	0	0	0	0	0	80.038	0	0.731	NA	0.517	0	0	0	0	0	0	0	0	0	0	0	0.523	0
2011-07-01 15:48:07	Onflight	39.771	-76.085	3493	23	3669.823	127.591	79.968	0	0	0	0	0	0	0	0	0	0	0	80.038	0	0.666	0.302189	0.517	0	0	0	0	0	0	0	0	0	0	0	0.523	0
2011-07-01 15:48:22	Onflight	39.765	-76.064	3490	23	3668.586	126.847	79.973	0	0	0	0	0	0	0	0	0	0	0	80.044	0	0.706	NA	0.516	0	0	0	0	0	0	0	0	0	0	0	0.521	0
2011-07-01 15:48:37	Onflight	39.758	-76.042	3484	23	3668.586	127.745	79.973	0	0	0	0	0	0	0	0	0	0	0	80.044	0	0.646	0.28844	0.516	0	0	0	0	0	0	0	0	0	0	0	0.521	0
2011-07-01 15:48:52	Onflight	39.751	-76.02	3485	23	3666.687	128.352	80.002	0	0	0	0	0	0	0	0	0	0	0	80.074	0	0.61	NA	0.516	0	0	0	0	0	0	0	0	0	0	0	0.521	0
2011-07-01 15:49:07	Onflight	39.745	-75.999	3486	23	3666.687	NA	NA	NA	NA	NA	NA	NA	NA	NA	NA	NA	NA	NA	NA	NA	0.604	0.601683	0.516	0	0	0	0	0	0	0	0	0	0	0	0.521	0
2011-07-01 15:49:22	Onflight	39.738	-75.977	3485	23	3666.687	127.778	80.002	0	0	0	0	0	0	0	0	0	0	0	80.074	0	0.614	0.31288	0.516	0	0	0	0	0	0	0	0	0	0	0	0.521	0
2011-07-01 15:49:37	Onflight	39.732	-75.956	3486	23	3667.551	126.422	79.938	0	0	0	0	0	0	0	0	0	0	0	80.009	0	0.703	0.357824	0.516	0	0	0	0	0	0	0	0	0	0	0	0.521	0
2011-07-01 15:49:52	Onflight	39.725	-75.935	3487	23	3667.551	124.425	79.938	0	0	0	0	0	0	0	0	0	0	0	80.009	0	0.842	0.449092	0.516	0	0	0	0	0	0	0	0	0	0	0	0.521	0
2011-07-01 15:50:07	Onflight	39.719	-75.913	3485	23	3669.634	125.227	79.903	0	0	0	0	0	0	0	0	0	0	0	79.976	0	0.756	0.398027	0.515	0	0	0	0	0	0	0	0	0	0	0	0.521	0
2011-07-01 15:50:22	Onflight	39.712	-75.892	3486	23	3670.434	125.213	79.964	0	0	0	0	0	0	0	0	0	0	0	80.036	0	0.753	0.410431	0.518	0	0	0	0	0	0	0	0	0	0	0	0.523	0
2011-07-01 15:50:37	Fairhill	39.705	-75.871	3487	23	3672.752	125.797	79.916	0	0	0	0	0	0	0	0	0	0	0	79.988	0	0.738	0.373061	0.517	0	0	0	0	0	0	0	0	0	0	0	0.522	0
2011-07-01 15:50:52	Fairhill	39.699	-75.85	3475	23	3672.752	126.908	79.916	0	0	0	0	0	0	0	0	0	0	0	79.988	0	0.679	0.266197	0.517	0	0	0	0	0	0	0	0	0	0	0	0.522	0
2011-07-01 15:51:07	Fairhill	39.697	-75.828	3394	23	3674.816	127.053	79.889	0	0	0	0	0	0	0	0	0	0	0	79.96	0	0.653	0.302761	0.517	0	0	0	0	0	0	0	0	0	0	0	0.522	0
2011-07-01 15:51:22	Fairhill	39.701	-75.806	3320	22	3096.441	126.556	79.876	0	0	0	0	0	0	0	0	0	0	0	79.915	0	0.714	0.396149	0.492	0	0	0	0	0	0	0	0	0	0	0	0.499	0
2011-07-01 15:51:37	Fairhill	39.712	-75.79	3243	22	3098.268	125.334	79.867	0	0	0	0	0	0	0	0	0	0	0	79.905	0	0.66	NA	0.489	0	0	0	0	0	0	0	0	0	0	0	0.496	0
2011-07-01 15:51:52	Fairhill	39.725	-75.782	3167	22	3098.268	124.589	79.867	0	0	0	0	0	0	0	0	0	0	0	79.905	0	0.623	NA	0.489	0	0	0	0	0	0	0	0	0	0	0	0.496	0
2011-07-01 15:52:07	Fairhill	39.74	-75.783	3085	22	3095.034	124.249	79.853	0	0	0	0	0	0	0	0	0	0	0	79.894	0	0.613	NA	0.493	0	0	0	0	0	0	0	0	0	0	0	0.5	0
2011-07-01 15:52:22	Fairhill	39.752	-75.792	3010	22	3095.034	123.591	79.853	0	0	0	0	0	0	0	0	0	0	0	79.894	0	0.631	0.268092	0.493	0	0	0	0	0	0	0	0	0	0	0	0.5	0
2011-07-01 15:52:37	Fairhill	39.76	-75.806	2936	22	3095.034	123.794	79.853	0	0	0	0	0	0	0	0	0	0	0	79.894	0	0.664	NA	0.493	0	0	0	0	0	0	0	0	0	0	0	0.5	0
2011-07-01 15:52:52	Fairhill	39.766	-75.823	2854	22	3093.974	124.106	79.855	0	0	0	0	0	0	0	0	0	0	0	79.897	0	0.618	0.239752	0.494	0	0	0	0	0	0	0	0	0	0	0	0.501	0
2011-07-01 15:53:07	Fairhill	39.766	-75.842	2773	21	2605.268	NA	NA	NA	NA	NA	NA	NA	NA	NA	NA	NA	NA	NA	NA	NA	0.611	NA	0.449	0	0	0	0	0	0	0	0	0	0	0	0.459	0
2011-07-01 15:53:22	Fairhill	39.758	-75.858	2708	21	2605.268	125.336	79.62	0	0	0	0	0	0	0	0	0	0	0	79.641	0	0.742	0.272221	0.449	0	0	0	0	0	0	0	0	0	0	0	0.459	0
2011-07-01 15:53:37	Fairhill	39.745	-75.869	2641	21	2606.474	118.313	79.66	0	0	0	0	0	0	0	0	0	0	0	79.68	0	0.847	NA	0.454	0	0	0	0	0	0	0	0	0	0	0	0.463	0
2011-07-01 15:53:52	Fairhill	39.729	-75.87	2568	21	2606.474	116.032	79.66	0	0	0	0	0	0	0	0	0	0	0	79.68	0	0.893	0.29985	0.454	0	0	0	0	0	0	0	0	0	0	0	0.463	0
2011-07-01 15:54:07	Fairhill	39.715	-75.862	2495	21	2606.474	114.752	79.66	0	0	0	0	0	0	0	0	0	0	0	79.68	0	0.91	NA	0.454	0	0	0	0	0	0	0	0	0	0	0	0.463	0
2011-07-01 15:54:22	Fairhill	39.705	-75.847	2432	21	2607.809	108.909	79.72	0	0	0	0	0	0	0	0	0	0	0	79.739	0	0.857	0.268668	0.459	0	0	0	0	0	0	0	0	0	0	0	0.469	0
2011-07-01 15:54:37	Fairhill	39.701	-75.828	2367	20	2245.733	104.459	80.753	0	0	0	0	0	0	0	0	0	0	0	80.74	0	0.87	0.264234	0.532	0	0	0	0	0	0	0	0	0	0	0	0.546	0
2011-07-01 15:54:52	Fairhill	39.705	-75.81	2303	20	2243.96	113.52	80.643	0	0	0	0	0	0	0	0	0	0	0	80.621	0	0.878	0.251732	0.523	0	0	0	0	0	0	0	0	0	0	0	0.537	0
2011-07-01 15:55:07	Fairhill	39.715	-75.797	2240	20	2243.96	121.387	80.643	0	0	0	0	0	0	0	0	0	0	0	80.621	0	0.881	0.352743	0.523	0	0	0	0	0	0	0	0	0	0	0	0.537	0
2011-07-01 15:55:22	Fairhill	39.729	-75.793	2174	20	2243.96	125.499	80.643	0	0	0	0	0	0	0	0	0	0	0	80.621	0	0.873	0.394577	0.523	0	0	0	0	0	0	0	0	0	0	0	0.537	0
2011-07-01 15:55:37	Fairhill	39.742	-75.798	2113	20	2242.741	125.355	80.569	0	0	0	0	0	0	0	0	0	0	0	80.539	0	0.914	0.414842	0.52	0	0	0	0	0	0	0	0	0	0	0	0.532	0
2011-07-01 15:55:52	Fairhill	39.753	-75.81	2060	19	1940.995	123.326	83.749	0	0	0	0	0	0	0	0	0	0	0	83.584	0	0.929	0.378742	0.831	0	0	0	0	0	0	0	0	0	0	0	0.842	0
2011-07-01 15:56:07	Fairhill	39.761	-75.827	2003	19	1940.158	119.621	83.74	0	0	0	0	0	0	0	0	0	0	0	83.592	0	0.962	0.35147	0.812	0	0	0	0	0	0	0	0	0	0	0	0.824	0
2011-07-01 15:56:22	Fairhill	39.762	-75.847	1946	19	1940.158	115.185	83.74	0	0	0	0	0	0	0	0	0	0	0	83.592	0	1.024	0.416735	0.812	0	0	0	0	0	0	0	0	0	0	0	0.824	0
2011-07-01 15:56:37	Fairhill	39.755	-75.865	1889	19	1940.158	117.869	83.74	0	0	0	0	0	0	0	0	0	0	0	83.592	0	0.915	0.380262	0.812	0	0	0	0	0	0	0	0	0	0	0	0.824	0
2011-07-01 15:56:52	Fairhill	39.742	-75.878	1828	19	1941.224	120.906	83.525	0	0	0	0	0	0	0	0	0	0	0	83.402	0	0.934	0.350687	0.77	0	0	0	0	0	0	0	0	0	0	0	0.782	0
2011-07-01 15:57:07	Fairhill	39.726	-75.882	1768	18	1697.474	NA	NA	NA	NA	NA	NA	NA	NA	NA	NA	NA	NA	NA	NA	NA	0.936	0.887746	1.095	0	0	0	0	0	0	0	0	0	0	0	1.099	0
2011-07-01 15:57:22	Fairhill	39.71	-75.875	1715	18	1698.551	139.809	86.708	0	0	0	0	0	0	0	0	0	0	0	86.665	0	0.948	0.56937	1.002	0	0	0	0	0	0	0	0	0	0	0	1.005	0
2011-07-01 15:57:37	Fairhill	39.698	-75.86	1650	18	1698.551	139.011	86.708	0	0	0	0	0	0	0	0	0	0	0	86.665	0	0.968	0.602286	1.002	0	0	0	0	0	0	0	0	0	0	0	1.005	0
2011-07-01 15:57:52	Fairhill	39.692	-75.84	1587	17	1508.21	138.307	92.816	0	0.001	0	0.001	0.006	0	0.003	0	0.006	0	0	92.74	0	1.019	NA	1.34	0	0	0	0.001	0	0	0.001	0	0.001	0	0	1.331	0
2011-07-01 15:58:07	Fairhill	39.694	-75.82	1523	17	1508.21	138.049	92.816	0	0.001	0	0.001	0.006	0	0.003	0	0.006	0	0	92.74	0	0.947	0.591086	1.34	0	0	0	0.001	0	0	0.001	0	0.001	0	0	1.331	0
2011-07-01 15:58:22	Fairhill	39.704	-75.804	1459	17	1506.862	137.702	93.126	0	0	0	0	0.003	0	0.001	0	0.003	0	0	93.06	0	0.994	NA	1.532	0	0	0	0	0	0	0	0	0	0	0	1.527	0
2011-07-01 15:58:37	Fairhill	39.717	-75.797	1398	16	1318.837	136.645	98.966	0.013	0.062	0.036	0.003	0.75	0	0.129	0	0.77	0.053	0.016	97.076	0	1.083	0.761132	1.971	0.018	0.024	0.006	0.002	0.046	0	0.02	0	0.055	0.064	0.001	1.735	0
2011-07-01 15:58:52	Fairhill	39.731	-75.8	1330	16	1318.837	132.781	98.966	0.013	0.062	0.036	0.003	0.75	0	0.129	0	0.77	0.053	0.016	97.076	0	1.475	NA	1.971	0.018	0.024	0.006	0.002	0.046	0	0.02	0	0.055	0.064	0.001	1.735	0
2011-07-01 15:59:07	Fairhill	39.743	-75.81	1255	16	1318.044	122.289	100.982	0.021	0.096	0.06	0.001	1.19	0	0.187	0	1.295	0.087	0.026	97.656	0	2.597	2.239367	2.268	0.03	0.04	0.01	0.001	0.073	0	0.027	0	0.092	0.106	0.001	1.899	0
2011-07-01 15:59:22	Fairhill	39.751	-75.825	1179	15	1133.389	124.263	104.379	0.058	0.258	0.158	0.003	3.06	0	0.474	0	3.366	0.233	0.068	96.302	0	2.7	NA	2.792	0.08	0.108	0.025	0.003	0.187	0	0.069	0	0.239	0.279	0.004	1.828	0
2011-07-01 15:59:37	Fairhill	39.752	-75.843	1102	15	1132.883	124.883	104.623	0.057	0.216	0.146	0.003	2.746	0	0.428	0	3.036	0.213	0.06	97.355	0	2.958	2.483723	2.841	0.111	0.118	0.023	0.002	0.168	0	0.063	0	0.212	0.262	0.003	1.912	0
2011-07-01 15:59:52	Fairhill	39.745	-75.859	1024	14	951.798	129.191	106.202	0.07	0.281	0.174	0.004	3.498	0	0.576	0	3.574	0.261	0.072	97.031	0	3.245	2.86051	3.005	0.135	0.13	0.028	0.004	0.213	0	0.083	0	0.25	0.319	0.004	1.865	0
2011-07-01 16:00:07	Fairhill	39.731	-75.868	944	14	953.359	131.11	104.204	0.114	0.168	0.241	0.002	3.619	0	0.767	0	4.389	0.27	0.083	93.929	0	3.686	2.778309	2.921	0.15	0.19	0.03	0.001	0.209	0	0.098	0	0.298	0.3	0.004	1.666	0
2011-07-01 16:00:22	Fairhill	39.717	-75.866	877	14	953.359	127.973	104.204	0.114	0.168	0.241	0.002	3.619	0	0.767	0	4.389	0.27	0.083	93.929	0	3.432	2.409017	2.921	0.15	0.19	0.03	0.001	0.209	0	0.098	0	0.298	0.3	0.004	1.666	0
2011-07-01 16:00:37	Fairhill	39.705	-75.855	813	13	819.556	122.399	105.994	0.109	0.173	0.242	0.002	3.688	0	0.787	0	3.983	0.267	0.081	95.895	0	3.006	2.356695	3.029	0.158	0.201	0.031	0.001	0.213	0	0.102	0	0.276	0.296	0.004	1.78	0
2011-07-01 16:00:52	Fairhill	39.7	-75.837	735	12	731.212	121.021	105.593	0.1	0.2	0.236	0.003	3.766	0	0.799	0	4.013	0.28	0.083	95.24	0	2.942	2.192957	3.006	0.163	0.182	0.032	0.002	0.219	0	0.099	0	0.279	0.317	0.004	1.716	0
2011-07-01 16:01:07	Fairhill	39.704	-75.82	673	11	642.341	NA	NA	NA	NA	NA	NA	NA	NA	NA	NA	NA	NA	NA	NA	NA	2.978	1.963722	3.042	0.172	0.208	0.034	0.001	0.237	0	0.107	0	0.342	0.378	0.005	1.562	0
2011-07-01 16:01:22	Fairhill	39.714	-75.808	609	11	642.341	119.669	104.776	0.113	0.274	0.26	0.003	4.138	0	0.826	0	5.174	0.341	0.099	92.688	0	3.229	2.432774	3.042	0.172	0.208	0.034	0.001	0.237	0	0.107	0	0.342	0.378	0.005	1.562	0
2011-07-01 16:01:37	Fairhill	39.727	-75.806	543	10	554.694	120.038	104.868	0.115	0.28	0.263	0.003	4.196	0	0.836	0	5.255	0.347	0.1	92.597	0	3.28	2.449031	3.054	0.174	0.211	0.035	0.002	0.24	0	0.108	0	0.348	0.384	0.005	1.553	0
2011-07-01 16:01:52	Fairhill	39.738	-75.814	467	9	467.445	120.022	104.602	0.13	0.371	0.342	0.003	4.948	0	0.933	0	7.026	0.453	0.135	89.209	0	3.269	2.335965	3.18	0.184	0.232	0.044	0.001	0.282	0	0.127	0	0.468	0.499	0.007	1.341	0
2011-07-01 16:02:07	Fairhill	39.746	-75.829	417	8	381.105	122.531	104.684	0.131	0.376	0.346	0.003	5.013	0	0.944	0	7.122	0.459	0.137	89.102	0	3.362	2.664844	3.195	0.186	0.235	0.045	0.001	0.286	0	0.129	0	0.474	0.506	0.007	1.332	0
2011-07-01 16:02:22	Fairhill	39.746	-75.846	394	8	380.88	125.35	103.061	0.138	0.212	0.335	0.003	4.332	0	0.89	0	5.843	0.352	0.111	89.882	0	3.566	2.838506	2.945	0.175	0.203	0.039	0.001	0.247	0	0.119	0	0.399	0.392	0.006	1.389	0
2011-07-01 16:02:37	Fairhill	39.738	-75.859	370	8	381.069	130.097	104.703	0.128	0.195	0.268	0.002	4.033	0	0.852	0	4.97	0.308	0.094	93.129	0	3.948	3.157378	3.014	0.171	0.213	0.034	0.001	0.235	0	0.11	0	0.336	0.341	0.005	1.594	0
2011-07-01 16:02:52	Fairhill	39.725	-75.866	337	7	295.349	129.481	104.735	0.13	0.197	0.271	0.002	4.072	0	0.86	0	5.022	0.312	0.095	93.036	0	4.057	3.211108	3.02	0.172	0.214	0.034	0.001	0.237	0	0.112	0	0.339	0.345	0.005	1.586	0
2011-07-01 16:03:07	Fairhill	39.711	-75.864	334	7	295.349	126.529	104.735	0.13	0.197	0.271	0.002	4.072	0	0.86	0	5.022	0.312	0.095	93.036	0	3.794	NA	3.02	0.172	0.214	0.034	0.001	0.237	0	0.112	0	0.339	0.345	0.005	1.586	0
2011-07-01 16:03:22	Fairhill	39.696	-75.859	339	8	381.281	121.281	106.407	0.119	0.19	0.261	0.002	3.989	0	0.849	0	4.315	0.292	0.087	95.497	0	3.44	2.559183	3.102	0.172	0.217	0.033	0.001	0.231	0	0.11	0	0.298	0.323	0.005	1.745	0
2011-07-01 16:03:37	Fairhill	39.682	-75.86	393	8	381.281	122.365	106.407	0.119	0.19	0.261	0.002	3.989	0	0.849	0	4.315	0.292	0.087	95.497	0	3.211	NA	3.102	0.172	0.217	0.033	0.001	0.231	0	0.11	0	0.298	0.323	0.005	1.745	0
2011-07-01 16:03:52	Onflight	39.67	-75.87	375	8	381.702	124.764	107.867	0.103	0.18	0.26	0.003	3.895	0	0.851	0	4.316	0.298	0.097	96.996	0	3.374	2.767419	3.147	0.168	0.21	0.033	0.002	0.222	0	0.111	0	0.291	0.334	0.005	1.809	0
2011-07-01 16:04:07	Onflight	39.662	-75.887	336	7	295.841	125.587	107.973	0.105	0.182	0.263	0.003	3.941	0	0.861	0	4.372	0.302	0.099	96.96	0	3.591	NA	3.161	0.17	0.213	0.033	0.002	0.225	0	0.112	0	0.295	0.339	0.005	1.806	0
2011-07-01 16:04:22	Onflight	39.655	-75.904	363	8	381.702	128.194	107.867	0.103	0.18	0.26	0.003	3.895	0	0.851	0	4.316	0.298	0.097	96.996	0	3.854	3.043286	3.147	0.168	0.21	0.033	0.002	0.222	0	0.111	0	0.291	0.334	0.005	1.809	0
2011-07-01 16:04:37	Onflight	39.649	-75.92	373	8	381.204	130.173	108.894	0.11	0.185	0.338	0.002	4.136	0	0.935	0	4.469	0.289	0.089	97.489	0	NA	NA	NA	NA	NA	NA	NA	NA	NA	NA	NA	NA	NA	NA	NA	NA
2011-07-01 16:04:52	Onflight	39.643	-75.937	360	8	381.855	131.761	110.542	0.093	0.172	0.38	0.004	3.979	0	0.933	0	4.661	0.335	0.113	98.935	0	NA	NA	NA	NA	NA	NA	NA	NA	NA	NA	NA	NA	NA	NA	NA	NA
2011-07-01 16:05:22	Onflight	39.628	-75.971	368	8	381.346	138.53	111.837	0.095	0.184	0.443	0.004	4.224	0	0.989	0	4.872	0.304	0.101	99.724	0	NA	NA	NA	NA	NA	NA	NA	NA	NA	NA	NA	NA	NA	NA	NA	NA
2011-07-01 16:05:37	Onflight	39.623	-75.989	373	8	381.346	139.337	111.837	0.095	0.184	0.443	0.004	4.224	0	0.989	0	4.872	0.304	0.101	99.724	0	NA	NA	NA	NA	NA	NA	NA	NA	NA	NA	NA	NA	NA	NA	NA	NA
2011-07-01 16:05:52	Onflight	39.615	-76.005	367	8	382.153	139.227	112.486	0.08	0.183	0.445	0.005	3.871	0	1.009	0	4.607	0.31	0.114	100.998	0	5.19	4.182808	3.312	0.105	0.186	0.043	0.004	0.247	0	0.124	0	0.306	0.339	0.006	2.013	0
2011-07-01 16:06:07	Onflight	39.609	-76.022	369	8	381.554	140.673	114.33	0.081	0.182	0.486	0.005	4.24	0	1.037	0	4.958	0.312	0.11	102.005	0	5.891	5.057316	3.378	0.074	0.178	0.045	0.004	0.257	0	0.129	0	0.327	0.324	0.006	2.095	0
2011-07-01 16:06:22	Onflight	39.603	-76.04	360	8	381.554	140.327	114.33	0.081	0.182	0.486	0.005	4.24	0	1.037	0	4.958	0.312	0.11	102.005	0	5.285	4.617962	3.378	0.074	0.178	0.045	0.004	0.257	0	0.129	0	0.327	0.324	0.006	2.095	0
2011-07-01 16:06:37	Onflight	39.597	-76.057	361	8	381.554	138.536	114.33	0.081	0.182	0.486	0.005	4.24	0	1.037	0	4.958	0.312	0.11	102.005	0	5.252	4.393503	3.378	0.074	0.178	0.045	0.004	0.257	0	0.129	0	0.327	0.324	0.006	2.095	0
2011-07-01 16:06:52	Onflight	39.592	-76.073	358	8	382.107	137.536	118.02	0.074	0.178	0.498	0.009	4.874	0	1.118	0	5.654	0.345	0.128	104.762	0	5.145	4.395036	3.537	0.07	0.154	0.049	0.006	0.291	0.001	0.136	0	0.364	0.38	0.006	2.171	0
2011-07-01 16:07:07	Onflight	39.586	-76.089	374	8	382.107	137.417	118.02	0.074	0.178	0.498	0.009	4.874	0	1.118	0	5.654	0.345	0.128	104.762	0	5.153	4.51714	3.537	0.07	0.154	0.049	0.006	0.291	0.001	0.136	0	0.364	0.38	0.006	2.171	0
2011-07-01 16:07:22	Onflight	39.581	-76.106	384	8	382.107	138.184	118.02	0.074	0.178	0.498	0.009	4.874	0	1.118	0	5.654	0.345	0.128	104.762	0	5.199	4.501939	3.537	0.07	0.154	0.049	0.006	0.291	0.001	0.136	0	0.364	0.38	0.006	2.171	0
2011-07-01 16:07:37	Onflight	39.575	-76.124	384	8	381.825	136.882	120.995	0.08	0.164	0.549	0.01	5.626	0	1.142	0	6.825	0.398	0.132	105.107	0	4.905	4.089224	3.776	0.075	0.146	0.054	0.006	0.318	0.002	0.146	0	0.433	0.441	0.007	2.217	0
2011-07-01 16:07:52	Onflight	39.57	-76.143	374	8	381.985	136.681	119.459	0.074	0.179	0.532	0.015	5.082	0	1.205	0	6.141	0.382	0.139	104.637	0	4.749	3.924908	3.676	0.078	0.152	0.052	0.009	0.307	0.001	0.151	0	0.401	0.442	0.007	2.157	0
2011-07-01 16:08:07	Aldino	39.564	-76.162	387	8	381.985	138.597	119.459	0.074	0.179	0.532	0.015	5.082	0	1.205	0	6.141	0.382	0.139	104.637	0	4.947	3.981038	3.676	0.078	0.152	0.052	0.009	0.307	0.001	0.151	0	0.401	0.442	0.007	2.157	0
2011-07-01 16:08:22	Aldino	39.558	-76.18	435	9	468.031	137.271	122.172	0.079	0.141	0.701	0.019	6.055	0	1.223	0	7.259	0.459	0.138	104.518	0	4.575	NA	3.839	0.101	0.147	0.062	0.013	0.34	0.001	0.162	0	0.476	0.49	0.007	2.13	0
2011-07-01 16:08:37	Aldino	39.555	-76.199	495	9	468.031	133.491	122.172	0.079	0.141	0.701	0.019	6.055	0	1.223	0	7.259	0.459	0.138	104.518	0	3.742	3.273044	3.839	0.101	0.147	0.062	0.013	0.34	0.001	0.162	0	0.476	0.49	0.007	2.13	0
2011-07-01 16:08:52	Aldino	39.553	-76.217	562	10	555.111	136.584	121.928	0.078	0.139	0.698	0.019	5.995	0	1.213	0	7.263	0.456	0.138	104.404	0	4.168	NA	3.821	0.101	0.146	0.062	0.013	0.337	0.001	0.161	0	0.475	0.488	0.007	2.121	0
2011-07-01 16:09:07	Aldino	39.546	-76.232	631	11	643.139	NA	NA	NA	NA	NA	NA	NA	NA	NA	NA	NA	NA	NA	NA	NA	4.428	2.381709	3.861	0.102	0.151	0.072	0.053	0.377	0	0.18	0	0.532	0.508	0.009	1.969	0
2011-07-01 16:09:22	Aldino	39.534	-76.241	715	12	731.555	138.771	120.755	0.071	0.176	0.878	0.069	5.938	0	1.298	0	8.193	0.486	0.173	102.877	0	4.441	NA	3.824	0.1	0.147	0.071	0.054	0.373	0	0.177	0	0.526	0.501	0.009	1.957	0
2011-07-01 16:09:37	Aldino	39.519	-76.24	811	13	820.634	138.471	120.315	0.069	0.17	0.869	0.071	5.837	0	1.274	0	8.051	0.478	0.171	102.664	0	4.296	3.688066	3.778	0.097	0.143	0.07	0.056	0.367	0	0.175	0	0.519	0.492	0.009	1.942	0
2011-07-01 16:09:52	Aldino	39.506	-76.231	891	14	957.526	138.09	117.673	0.062	0.243	0.744	0.038	5.595	0	1.29	0	6.415	0.408	0.189	101.86	0	4.17	NA	3.51	0.101	0.151	0.069	0.027	0.341	0	0.168	0	0.44	0.432	0.009	1.857	0
2011-07-01 16:10:07	Aldino	39.499	-76.215	990	14	957.526	138.259	117.673	0.062	0.243	0.744	0.038	5.595	0	1.29	0	6.415	0.408	0.189	101.86	0	4.155	3.555826	3.51	0.101	0.151	0.069	0.027	0.341	0	0.168	0	0.44	0.432	0.009	1.857	0
2011-07-01 16:10:22	Aldino	39.497	-76.197	1086	15	1140.269	138.549	116.415	0.058	0.221	0.717	0.041	5.296	0	1.216	0	6.122	0.386	0.182	101.416	0	3.735	NA	3.39	0.093	0.14	0.066	0.029	0.325	0	0.159	0	0.421	0.409	0.009	1.822	0
2011-07-01 16:10:37	Aldino	39.503	-76.18	1175	15	1141.562	141.853	115.233	0.051	0.277	0.528	0.026	5.132	0	1.128	0	5.613	0.374	0.199	101.318	0	4.942	3.739658	3.182	0.09	0.132	0.057	0.014	0.273	0	0.142	0	0.379	0.396	0.01	1.804	0
2011-07-01 16:10:52	Aldino	39.514	-76.169	1263	16	1325.449	138.711	111.571	0.044	0.158	0.436	0.02	3.82	0	0.897	0	4.642	0.286	0.135	100.569	0	3.73	3.090906	2.922	0.066	0.108	0.04	0.012	0.229	0	0.113	0	0.312	0.322	0.007	1.782	0
2011-07-01 16:11:07	Aldino	39.528	-76.163	1351	16	1325.449	138.616	111.571	0.044	0.158	0.436	0.02	3.82	0	0.897	0	4.642	0.286	0.135	100.569	0	2.261	1.621702	2.922	0.066	0.108	0.04	0.012	0.229	0	0.113	0	0.312	0.322	0.007	1.782	0
2011-07-01 16:11:22	Aldino	39.542	-76.16	1446	17	1511.733	141.793	99.812	0.02	0.044	0.173	0.006	1.549	0	0.362	0	2.119	0.123	0.053	94.674	0	1.746	1.176948	1.852	0.024	0.04	0.016	0.004	0.092	0	0.047	0	0.14	0.151	0.002	1.368	0
2011-07-01 16:11:37	Aldino	39.556	-76.163	1535	17	1511.733	141.22	99.812	0.02	0.044	0.173	0.006	1.549	0	0.362	0	2.119	0.123	0.053	94.674	0	1.776	1.027117	1.852	0.024	0.04	0.016	0.004	0.092	0	0.047	0	0.14	0.151	0.002	1.368	0
2011-07-01 16:11:52	Aldino	39.566	-76.176	1625	18	1701.785	141.232	85.548	0	0	0	0	0.001	0	0	0	0.002	0	0	85.906	0	1.848	1.048603	0.781	0	0	0	0	0	0	0	0	0	0	0	0.79	0
2011-07-01 16:12:07	Aldino	39.57	-76.193	1712	18	1701.785	140.774	85.548	0	0	0	0	0.001	0	0	0	0.002	0	0	85.906	0	1.623	0.980324	0.781	0	0	0	0	0	0	0	0	0	0	0	0.79	0
2011-07-01 16:12:22	Aldino	39.567	-76.213	1798	18	1701.785	137.871	85.548	0	0	0	0	0.001	0	0	0	0.002	0	0	85.906	0	1.551	0.941884	0.781	0	0	0	0	0	0	0	0	0	0	0	0.79	0
2011-07-01 16:12:37	Aldino	39.566	-76.232	1875	19	1946.309	136.616	82.005	0	0	0	0	0	0	0	0	0	0	0	81.972	0	1.491	0.479292	0.577	0	0	0	0	0	0	0	0	0	0	0	0.586	0
2011-07-01 16:12:52	Aldino	39.572	-76.249	1952	19	1946.309	137.912	82.005	0	0	0	0	0	0	0	0	0	0	0	81.972	0	1.533	0.545042	0.577	0	0	0	0	0	0	0	0	0	0	0	0.586	0
2011-07-01 16:13:07	Aldino	39.582	-76.261	2029	19	1946.309	NA	NA	NA	NA	NA	NA	NA	NA	NA	NA	NA	NA	NA	NA	NA	1.506	0.733499	0.577	0	0	0	0	0	0	0	0	0	0	0	0.586	0
2011-07-01 16:13:22	Aldino	39.596	-76.264	2110	20	2248.406	128.124	80.294	0	0	0	0	0	0	0	0	0	0	0	80.307	0	1.454	0.509269	0.505	0	0	0	0	0	0	0	0	0	0	0	0.517	0
2011-07-01 16:13:37	Aldino	39.609	-76.257	2183	20	2248.406	124.39	80.294	0	0	0	0	0	0	0	0	0	0	0	80.307	0	1.382	0.4865	0.505	0	0	0	0	0	0	0	0	0	0	0	0.517	0
2011-07-01 16:13:52	Aldino	39.617	-76.243	2261	20	2248.674	109.846	80.461	0	0	0	0	0	0	0	0	0	0	0	80.468	0	1.551	0.468597	0.513	0	0	0	0	0	0	0	0	0	0	0	0.525	0
2011-07-01 16:14:07	Aldino	39.619	-76.225	2337	20	2248.674	107.942	80.461	0	0	0	0	0	0	0	0	0	0	0	80.468	0	1.456	NA	0.513	0	0	0	0	0	0	0	0	0	0	0	0.525	0
2011-07-01 16:14:22	Aldino	39.614	-76.207	2415	21	2612.761	104.936	79.732	0	0	0	0	0	0	0	0	0	0	0	79.758	0	1.41	0.452934	0.468	0	0	0	0	0	0	0	0	0	0	0	0.477	0
2011-07-01 16:14:37	Aldino	39.603	-76.194	2496	21	2612.618	106.313	79.699	0	0	0	0	0	0	0	0	0	0	0	79.726	0	1.329	NA	0.466	0	0	0	0	0	0	0	0	0	0	0	0.476	0
2011-07-01 16:14:52	Aldino	39.588	-76.188	2572	21	2612.618	127.411	79.699	0	0	0	0	0	0	0	0	0	0	0	79.726	0	1.314	0.476879	0.466	0	0	0	0	0	0	0	0	0	0	0	0.476	0
2011-07-01 16:15:07	Aldino	39.573	-76.192	2653	21	2611.733	125.468	79.761	0	0	0	0	0	0	0	0	0	0	0	79.787	0	1.039	NA	0.472	0	0	0	0	0	0	0	0	0	0	0	0.482	0
2011-07-01 16:15:22	Aldino	39.561	-76.204	2712	21	2611.733	123.617	79.761	0	0	0	0	0	0	0	0	0	0	0	79.787	0	0.856	NA	0.472	0	0	0	0	0	0	0	0	0	0	0	0.482	0
2011-07-01 16:15:37	Aldino	39.555	-76.221	2739	21	2611.733	123.256	79.761	0	0	0	0	0	0	0	0	0	0	0	79.787	0	0.806	NA	0.472	0	0	0	0	0	0	0	0	0	0	0	0.482	0
2011-07-01 16:15:52	Aldino	39.556	-76.24	2735	21	2612.424	123.81	79.782	0	0	0	0	0	0	0	0	0	0	0	79.811	0	0.845	NA	0.475	0	0	0	0	0	0	0	0	0	0	0	0.484	0
2011-07-01 16:16:07	Aldino	39.564	-76.254	2733	21	2612.424	123.725	79.782	0	0	0	0	0	0	0	0	0	0	0	79.811	0	0.812	NA	0.475	0	0	0	0	0	0	0	0	0	0	0	0.484	0
2011-07-01 16:16:22	Aldino	39.577	-76.261	2781	21	2612.424	123.205	79.782	0	0	0	0	0	0	0	0	0	0	0	79.811	0	0.813	NA	0.475	0	0	0	0	0	0	0	0	0	0	0	0.484	0
2011-07-01 16:16:37	Aldino	39.59	-76.257	2821	21	2612.424	123.871	79.782	0	0	0	0	0	0	0	0	0	0	0	79.811	0	0.846	NA	0.475	0	0	0	0	0	0	0	0	0	0	0	0.484	0
2011-07-01 16:16:52	Aldino	39.601	-76.245	2872	22	3102.492	124.221	79.789	0	0	0	0	0	0	0	0	0	0	0	79.843	0	0.862	NA	0.497	0	0	0	0	0	0	0	0	0	0	0	0.503	0
2011-07-01 16:17:07	Aldino	39.607	-76.228	2911	22	3102.492	NA	NA	NA	NA	NA	NA	NA	NA	NA	NA	NA	NA	NA	NA	NA	0.884	1.369557	0.497	0	0	0	0	0	0	0	0	0	0	0	0.503	0
2011-07-01 16:17:22	Aldino	39.611	-76.21	2985	22	3102.492	124.607	79.789	0	0	0	0	0	0	0	0	0	0	0	79.843	0	0.871	NA	0.497	0	0	0	0	0	0	0	0	0	0	0	0.503	0
2011-07-01 16:17:37	Aldino	39.615	-76.191	3061	22	3102.31	124.452	79.779	0	0	0	0	0	0	0	0	0	0	0	79.834	0	0.965	NA	0.495	0	0	0	0	0	0	0	0	0	0	0	0.502	0
2011-07-01 16:17:52	Aldino	39.616	-76.172	3123	22	3102.31	125.511	79.779	0	0	0	0	0	0	0	0	0	0	0	79.834	0	1.022	NA	0.495	0	0	0	0	0	0	0	0	0	0	0	0.502	0
2011-07-01 16:18:07	Onflight	39.613	-76.152	3153	22	3102.501	126.53	79.71	0	0	0	0	0	0	0	0	0	0	0	79.771	0	1.12	NA	0.493	0	0	0	0	0	0	0	0	0	0	0	0.5	0
2011-07-01 16:18:22	Onflight	39.604	-76.133	3145	22	3102.625	125.401	79.779	0	0	0	0	0	0	0	0	0	0	0	79.833	0	1.056	NA	0.493	0	0	0	0	0	0	0	0	0	0	0	0.5	0
2011-07-01 16:18:37	Onflight	39.59	-76.123	3159	22	3102.625	125.594	79.779	0	0	0	0	0	0	0	0	0	0	0	79.833	0	0.901	NA	0.493	0	0	0	0	0	0	0	0	0	0	0	0.5	0
2011-07-01 16:18:52	Onflight	39.573	-76.127	3147	22	3102.625	124.784	79.779	0	0	0	0	0	0	0	0	0	0	0	79.833	0	0.785	NA	0.493	0	0	0	0	0	0	0	0	0	0	0	0.5	0
2011-07-01 16:19:07	Onflight	39.561	-76.141	3158	22	3103.271	124.752	79.825	0	0	0	0	0	0	0	0	0	0	0	79.876	0	0.74	NA	0.494	0	0	0	0	0	0	0	0	0	0	0	0.501	0
2011-07-01 16:19:22	Onflight	39.551	-76.157	3163	22	3103.271	124.5	79.825	0	0	0	0	0	0	0	0	0	0	0	79.876	0	0.752	NA	0.494	0	0	0	0	0	0	0	0	0	0	0	0.501	0
2011-07-01 16:19:37	Onflight	39.54	-76.174	3165	22	3106.558	124.581	79.839	0	0	0	0	0	0	0	0	0	0	0	79.886	0	0.768	NA	0.496	0	0	0	0	0	0	0	0	0	0	0	0.503	0
2011-07-01 16:19:52	Onflight	39.529	-76.191	3166	22	3103.414	125	79.881	0	0	0	0	0	0	0	0	0	0	0	79.931	0	0.754	NA	0.499	0	0	0	0	0	0	0	0	0	0	0	0.506	0
2011-07-01 16:20:07	Onflight	39.518	-76.207	3168	22	3103.414	125.615	79.881	0	0	0	0	0	0	0	0	0	0	0	79.931	0	0.806	NA	0.499	0	0	0	0	0	0	0	0	0	0	0	0.506	0
2011-07-01 16:20:22	Onflight	39.507	-76.225	3170	22	3107.613	125.389	79.922	0	0	0	0	0	0	0	0	0	0	0	79.97	0	0.796	NA	0.499	0	0	0	0	0	0	0	0	0	0	0	0.506	0
2011-07-01 16:20:37	Onflight	39.497	-76.242	3168	22	3107.613	125.116	79.922	0	0	0	0	0	0	0	0	0	0	0	79.97	0	0.768	NA	0.499	0	0	0	0	0	0	0	0	0	0	0	0.506	0
2011-07-01 16:20:52	Onflight	39.486	-76.26	3165	22	3105.481	125.491	79.948	0	0	0	0	0	0	0	0	0	0	0	79.993	0	0.837	NA	0.501	0	0	0	0	0	0	0	0	0	0	0	0.508	0
2011-07-01 16:21:07	Onflight	39.475	-76.278	3165	22	3109.625	NA	NA	NA	NA	NA	NA	NA	NA	NA	NA	NA	NA	NA	NA	NA	0.778	1.408116	0.5	0	0	0	0	0	0	0	0	0	0	0	0.507	0
2011-07-01 16:21:22	Onflight	39.463	-76.294	3163	22	3109.625	125.868	79.949	0	0	0	0	0	0	0	0	0	0	0	79.991	0	0.822	NA	0.5	0	0	0	0	0	0	0	0	0	0	0	0.507	0
2011-07-01 16:21:37	Onflight	39.447	-76.305	3165	22	3111.877	126.339	79.943	0	0	0	0	0	0	0	0	0	0	0	79.985	0	0.816	NA	0.5	0	0	0	0	0	0	0	0	0	0	0	0.507	0
2011-07-01 16:21:52	Onflight	39.429	-76.31	3166	22	3111.877	125.709	79.943	0	0	0	0	0	0	0	0	0	0	0	79.985	0	0.812	NA	0.5	0	0	0	0	0	0	0	0	0	0	0	0.507	0
2011-07-01 16:22:07	Edgewood	39.411	-76.318	3162	22	3112.364	125.029	79.932	0	0	0	0	0	0	0	0	0	0	0	79.971	0	0.724	NA	0.502	0	0	0	0	0	0	0	0	0	0	0	0.509	0
2011-07-01 16:22:22	Edgewood	39.403	-76.337	3109	22	3112.364	125.493	79.932	0	0	0	0	0	0	0	0	0	0	0	79.971	0	0.73	NA	0.502	0	0	0	0	0	0	0	0	0	0	0	0.509	0
2011-07-01 16:22:37	Edgewood	39.407	-76.357	3021	22	3112.364	124.997	79.932	0	0	0	0	0	0	0	0	0	0	0	79.971	0	0.72	NA	0.502	0	0	0	0	0	0	0	0	0	0	0	0.509	0
2011-07-01 16:22:52	Edgewood	39.416	-76.374	2972	22	3110.986	124.856	79.943	0	0	0	0	0	0	0	0	0	0	0	79.984	0	0.67	NA	0.502	0	0	0	0	0	0	0	0	0	0	0	0.509	0
2011-07-01 16:23:07	Edgewood	39.43	-76.383	2907	22	3110.986	125.063	79.943	0	0	0	0	0	0	0	0	0	0	0	79.984	0	0.613	NA	0.502	0	0	0	0	0	0	0	0	0	0	0	0.509	0
2011-07-01 16:23:22	Edgewood	39.446	-76.384	2814	21	2618.155	124.322	79.814	0	0	0	0	0	0	0	0	0	0	0	79.845	0	0.613	NA	0.48	0	0	0	0	0	0	0	0	0	0	0	0.489	0
2011-07-01 16:23:37	Edgewood	39.459	-76.374	2747	21	2618.155	121.996	79.814	0	0	0	0	0	0	0	0	0	0	0	79.845	0	0.896	NA	0.48	0	0	0	0	0	0	0	0	0	0	0	0.489	0
2011-07-01 16:23:52	Edgewood	39.468	-76.357	2677	21	2615.576	119.833	79.806	0	0	0	0	0	0	0	0	0	0	0	79.837	0	1.081	NA	0.478	0	0	0	0	0	0	0	0	0	0	0	0.488	0
2011-07-01 16:24:07	Edgewood	39.473	-76.337	2602	21	2617.612	120.827	79.835	0	0	0	0	0	0	0	0	0	0	0	79.866	0	1.021	NA	0.477	0	0	0	0	0	0	0	0	0	0	0	0.486	0
2011-07-01 16:24:22	Edgewood	39.478	-76.317	2547	21	2617.612	109.641	79.835	0	0	0	0	0	0	0	0	0	0	0	79.866	0	1.008	NA	0.477	0	0	0	0	0	0	0	0	0	0	0	0.486	0
2011-07-01 16:24:37	Edgewood	39.482	-76.297	2491	21	2617.612	108.633	79.835	0	0	0	0	0	0	0	0	0	0	0	79.866	0	0.913	NA	0.477	0	0	0	0	0	0	0	0	0	0	0	0.486	0
2011-07-01 16:24:52	Edgewood	39.482	-76.277	2415	21	2619.375	112	79.911	0	0	0	0	0	0	0	0	0	0	0	79.942	0	0.843	NA	0.477	0	0	0	0	0	0	0	0	0	0	0	0.486	0
2011-07-01 16:25:07	Edgewood	39.475	-76.259	2364	20	2254.986	NA	NA	NA	NA	NA	NA	NA	NA	NA	NA	NA	NA	NA	NA	NA	0.855	NA	0.509	0	0	0	0	0	0	0	0	0	0	0	0.517	0
2011-07-01 16:25:22	Edgewood	39.46	-76.251	2328	20	2256.172	105.883	81.126	0	0	0	0	0	0	0	0	0	0	0	81.153	0	0.917	NA	0.514	0	0	0	0	0	0	0	0	0	0	0	0.522	0
2011-07-01 16:25:37	Edgewood	39.446	-76.257	2235	20	2256.172	123.427	81.126	0	0	0	0	0	0	0	0	0	0	0	81.153	0	0.883	NA	0.514	0	0	0	0	0	0	0	0	0	0	0	0.522	0
2011-07-01 16:25:52	Edgewood	39.434	-76.27	2149	20	2256.966	131.078	81.286	0	0	0	0	0.001	0	0	0	0.001	0	0	81.33	0	0.865	NA	0.51	0	0	0	0	0	0	0	0	0	0	0	0.516	0
2011-07-01 16:26:07	Edgewood	39.423	-76.284	2071	19	1954.398	134.154	86.13	0.001	0.004	0.03	0.002	0.182	0	0.031	0	0.187	0.011	0.008	85.961	0	0.863	NA	0.674	0.002	0.002	0.003	0.002	0.012	0	0.005	0	0.014	0.011	0	0.635	0
2011-07-01 16:26:22	Edgewood	39.416	-76.301	2036	19	1954.637	130.956	84.892	0	0.002	0.011	0.001	0.071	0	0.013	0	0.073	0.004	0.003	84.889	0	0.917	NA	0.602	0.001	0.001	0.001	0.001	0.005	0	0.002	0	0.005	0.004	0	0.591	0
2011-07-01 16:26:37	Edgewood	39.413	-76.319	1966	19	1954.731	123.417	85.693	0.001	0.002	0.013	0.002	0.089	0	0.018	0	0.09	0.005	0.004	85.68	0	0.815	NA	0.628	0.001	0.002	0.001	0.001	0.005	0	0.003	0	0.007	0.005	0	0.614	0
2011-07-01 16:26:52	Edgewood	39.417	-76.336	1894	19	1954.731	139.099	85.693	0.001	0.002	0.013	0.002	0.089	0	0.018	0	0.09	0.005	0.004	85.68	0	0.798	NA	0.628	0.001	0.002	0.001	0.001	0.005	0	0.003	0	0.007	0.005	0	0.614	0
2011-07-01 16:27:07	Edgewood	39.427	-76.349	1826	19	1953.41	145.629	85.61	0.001	0.002	0.026	0.003	0.172	0	0.028	0	0.18	0.01	0.007	85.271	0	0.848	NA	0.66	0.001	0.002	0.002	0.002	0.01	0	0.004	0	0.013	0.01	0	0.618	0
2011-07-01 16:27:22	Edgewood	39.441	-76.353	1776	18	1708.966	146.223	105.167	0.024	0.06	0.52	0.062	3.439	0	0.582	0	3.609	0.224	0.139	95.379	0	0.879	NA	2.187	0.035	0.053	0.047	0.043	0.206	0	0.081	0	0.251	0.213	0.007	1.283	0
2011-07-01 16:27:37	Edgewood	39.454	-76.348	1722	18	1708.966	145.213	105.167	0.024	0.06	0.52	0.062	3.439	0	0.582	0	3.609	0.224	0.139	95.379	0	0.9	NA	2.187	0.035	0.053	0.047	0.043	0.206	0	0.081	0	0.251	0.213	0.007	1.283	0
2011-07-01 16:27:52	Edgewood	39.463	-76.334	1666	18	1706.704	144.479	99.569	0.017	0.039	0.492	0.038	2.687	0	0.402	0	2.429	0.14	0.072	93.076	0	0.955	NA	1.775	0.021	0.036	0.037	0.028	0.186	0	0.054	0	0.168	0.126	0.005	1.117	0
2011-07-01 16:28:07	Edgewood	39.464	-76.314	1598	17	1514.827	143.193	115.821	0.046	0.112	1.116	0.111	6.482	0	1.047	0	6.052	0.37	0.183	99.456	0	0.985	0.903765	3.27	0.058	0.1	0.088	0.08	0.427	0	0.141	0	0.414	0.334	0.011	1.636	0
2011-07-01 16:28:22	Edgewood	39.457	-76.298	1573	17	1516.024	142.378	115.351	0.046	0.147	1.123	0.081	6.218	0	1.043	0	6.139	0.373	0.217	99.235	0	1.145	0.982958	3.253	0.072	0.107	0.083	0.059	0.429	0	0.146	0	0.441	0.369	0.012	1.611	0
2011-07-01 16:28:37	Edgewood	39.442	-76.291	1487	17	1517.682	139.396	118.321	0.053	0.19	1.236	0.083	7.58	0	1.276	0	7.255	0.454	0.298	99.395	0	3.036	2.676959	3.496	0.093	0.107	0.099	0.058	0.489	0	0.178	0	0.511	0.417	0.015	1.611	0
2011-07-01 16:28:52	Edgewood	39.426	-76.291	1438	17	1517.682	141.82	118.321	0.053	0.19	1.236	0.083	7.58	0	1.276	0	7.255	0.454	0.298	99.395	0	3.639	3.041808	3.496	0.093	0.107	0.099	0.058	0.489	0	0.178	0	0.511	0.417	0.015	1.611	0
2011-07-01 16:29:07	Edgewood	39.415	-76.303	1381	16	1328.676	NA	NA	NA	NA	NA	NA	NA	NA	NA	NA	NA	NA	NA	NA	NA	4.344	4.118263	3.773	0.167	0.18	0.108	0.048	0.532	0.001	0.215	0	0.558	0.444	0.017	1.632	0
2011-07-01 16:29:22	Edgewood	39.415	-76.322	1319	16	1328.897	134.924	117.727	0.067	0.21	0.946	0.125	6.867	0	1.364	0	6.29	0.406	0.242	99.976	0	3.117	2.019546	3.515	0.134	0.191	0.092	0.084	0.406	0	0.193	0	0.445	0.374	0.013	1.664	0
2011-07-01 16:29:37	Edgewood	39.422	-76.338	1276	16	1328.897	137.188	117.727	0.067	0.21	0.946	0.125	6.867	0	1.364	0	6.29	0.406	0.242	99.976	0	3.038	2.585076	3.515	0.134	0.191	0.092	0.084	0.406	0	0.193	0	0.445	0.374	0.013	1.664	0
2011-07-01 16:29:52	Edgewood	39.435	-76.347	1229	15	1142.055	137.345	121.326	0.062	0.177	1.238	0.138	7.929	0	1.394	0	7.689	0.497	0.295	100.647	0	2.802	NA	3.759	0.101	0.131	0.108	0.097	0.488	0	0.194	0	0.545	0.465	0.016	1.706	0
2011-07-01 16:30:07	Edgewood	39.449	-76.346	1180	15	1142.055	138.304	121.326	0.062	0.177	1.238	0.138	7.929	0	1.394	0	7.689	0.497	0.295	100.647	0	2.723	2.368731	3.759	0.101	0.131	0.108	0.097	0.488	0	0.194	0	0.545	0.465	0.016	1.706	0
2011-07-01 16:30:22	Edgewood	39.462	-76.336	1109	15	1140.504	140.077	121.758	0.06	0.151	1.439	0.14	8.238	0	1.324	0	7.748	0.48	0.24	101.059	0	3.348	NA	3.861	0.079	0.132	0.112	0.102	0.552	0	0.18	0	0.537	0.436	0.014	1.759	0
2011-07-01 16:30:37	Edgewood	39.47	-76.32	1044	14	957.743	140.908	122.807	0.063	0.16	1.508	0.143	8.582	0	1.377	0	8.13	0.504	0.254	101.316	0	3.58	2.985328	3.975	0.085	0.138	0.117	0.104	0.579	0	0.188	0	0.565	0.459	0.015	1.777	0
2011-07-01 16:30:52	Edgewood	39.477	-76.303	980	14	957.743	138.907	122.807	0.063	0.16	1.508	0.143	8.582	0	1.377	0	8.13	0.504	0.254	101.316	0	3.302	NA	3.975	0.085	0.138	0.117	0.104	0.579	0	0.188	0	0.565	0.459	0.015	1.777	0
2011-07-01 16:31:07	Edgewood	39.478	-76.284	925	14	958.451	137.842	122.236	0.064	0.218	1.444	0.083	8.043	0	1.415	0	8.065	0.502	0.275	101.373	0	3.471	2.723659	3.932	0.106	0.148	0.105	0.06	0.557	0	0.195	0	0.568	0.49	0.015	1.776	0
2011-07-01 16:31:22	Edgewood	39.471	-76.268	852	13	823.459	138.222	122.604	0.066	0.227	1.447	0.08	8.1	0	1.442	0	8.205	0.512	0.276	101.536	0	3.481	NA	3.971	0.11	0.153	0.105	0.058	0.561	0	0.199	0	0.575	0.499	0.015	1.787	0
2011-07-01 16:31:37	Edgewood	39.458	-76.258	763	12	734.075	138.879	122.773	0.067	0.233	1.445	0.078	8.119	0	1.458	0	8.284	0.517	0.276	101.647	0	3.686	2.85127	3.991	0.112	0.155	0.104	0.057	0.562	0	0.201	0	0.579	0.504	0.015	1.793	0
2011-07-01 16:31:52	Edgewood	39.443	-76.259	673	11	646.106	140.039	125.256	0.072	0.302	1.572	0.072	9.509	0	1.595	0	9.14	0.578	0.373	100.963	0	4.334	3.369797	4.109	0.138	0.138	0.124	0.05	0.622	0	0.225	0	0.646	0.53	0.019	1.729	0
2011-07-01 16:32:07	Edgewood	39.431	-76.27	601	10	557.942	139.523	125.444	0.072	0.307	1.584	0.071	9.569	0	1.606	0	9.213	0.582	0.375	100.985	0	4.16	3.151531	4.128	0.139	0.139	0.125	0.049	0.626	0	0.227	0	0.652	0.534	0.02	1.731	0
2011-07-01 16:32:22	Edgewood	39.421	-76.286	508	9	470.421	141.333	125.62	0.073	0.313	1.595	0.069	9.624	0	1.614	0	9.283	0.586	0.378	101.024	0	5.043	4.456888	4.145	0.141	0.14	0.126	0.048	0.63	0	0.228	0	0.657	0.539	0.02	1.733	0
2011-07-01 16:32:37	Edgewood	39.414	-76.303	446	9	470.323	142.093	124.421	0.093	0.488	1.448	0.058	9.538	0	1.766	0	8.734	0.581	0.363	100.092	0	4.725	3.776343	4.113	0.216	0.217	0.12	0.036	0.603	0.001	0.248	0	0.622	0.505	0.019	1.669	0
2011-07-01 16:32:52	Edgewood	39.407	-76.321	431	9	470.488	139.322	122.811	0.082	0.278	1.247	0.129	8.978	0	1.613	0	7.943	0.523	0.318	100.267	0	4.505	3.50411	4.102	0.172	0.335	0.117	0.086	0.531	0	0.23	0	0.561	0.467	0.017	1.682	0
2011-07-01 16:33:07	Onflight	39.4	-76.338	416	8	383.58	NA	NA	NA	NA	NA	NA	NA	NA	NA	NA	NA	NA	NA	NA	NA	4.625	3.35026	4.156	0.174	0.368	0.118	0.085	0.538	0	0.232	0	0.567	0.472	0.017	1.68	0
2011-07-01 16:33:22	Onflight	39.392	-76.354	389	8	383.58	135.76	123.093	0.083	0.286	1.266	0.128	9.092	0	1.626	0	8.045	0.53	0.322	100.29	0	4.246	2.938379	4.156	0.174	0.368	0.118	0.085	0.538	0	0.232	0	0.567	0.472	0.017	1.68	0
2011-07-01 16:33:37	Onflight	39.384	-76.37	391	8	383.177	129.824	126.278	0.12	0.752	1.338	0.068	10.82	0.003	2.253	0	9.153	0.68	0.383	99.946	0	3.759	2.682604	4.681	0.363	0.378	0.121	0.044	0.653	0.012	0.319	0	0.648	0.581	0.02	1.655	0
2011-07-01 16:33:52	Onflight	39.375	-76.387	353	8	383.641	129.523	114.404	0.084	0.318	0.64	0.155	5.443	0	1.499	0	4.741	0.464	0.166	100.284	0	3.989	2.869996	3.425	0.196	0.13	0.068	0.103	0.379	0	0.201	0	0.338	0.502	0.009	1.692	0
2011-07-01 16:34:07	Onflight	39.365	-76.405	341	8	383.641	128.886	114.404	0.084	0.318	0.64	0.155	5.443	0	1.499	0	4.741	0.464	0.166	100.284	0	3.991	NA	3.425	0.196	0.13	0.068	0.103	0.379	0	0.201	0	0.338	0.502	0.009	1.692	0
2011-07-01 16:34:22	Onflight	39.355	-76.42	343	8	383.822	128.816	119.08	0.143	0.385	0.754	0.139	7.874	0	1.632	0	6.612	0.618	0.269	99.703	0	NA	NA	NA	NA	NA	NA	NA	NA	NA	NA	NA	NA	NA	NA	NA	NA
2011-07-01 16:34:37	Essex	39.343	-76.433	333	7	297.529	129.678	125.253	0.117	0.243	0.613	0.156	10.359	0	1.517	0	10.087	0.617	0.465	100.3	0	NA	NA	NA	NA	NA	NA	NA	NA	NA	NA	NA	NA	NA	NA	NA	NA
2011-07-01 16:34:52	Essex	39.332	-76.447	337	7	297.529	129.989	125.253	0.117	0.243	0.613	0.156	10.359	0	1.517	0	10.087	0.617	0.465	100.3	0	NA	NA	NA	NA	NA	NA	NA	NA	NA	NA	NA	NA	NA	NA	NA	NA
2011-07-01 16:35:07	Essex	39.321	-76.461	342	8	384.161	130.456	136.916	0.144	0.439	0.747	0.147	14.935	0	1.668	0	15.102	0.909	0.73	99.931	0	NA	NA	NA	NA	NA	NA	NA	NA	NA	NA	NA	NA	NA	NA	NA	NA
2011-07-01 16:35:22	Essex	39.311	-76.476	357	8	384.161	135.015	136.916	0.144	0.439	0.747	0.147	14.935	0	1.668	0	15.102	0.909	0.73	99.931	0	NA	NA	NA	NA	NA	NA	NA	NA	NA	NA	NA	NA	NA	NA	NA	NA
2011-07-01 16:35:37	Essex	39.302	-76.493	344	8	384.313	134.828	141.467	0.168	0.781	0.993	0.121	18.89	0.005	1.929	0	18.154	1.09	0.882	98.221	0	4.902	NA	6.136	0.594	0.126	0.199	0.07	1.019	0.028	0.334	0	1.241	0.982	0.042	1.593	0
2011-07-01 16:35:52	Essex	39.298	-76.513	350	8	384.389	133.698	147.181	0.151	0.939	0.88	0.133	21.771	0.001	1.675	0	20.848	1.224	1.028	98.671	0	5.42	NA	6.174	0.483	0.172	0.251	0.078	0.799	0.011	0.297	0	1.439	1.126	0.049	1.619	0
2011-07-01 16:36:07	Essex	39.301	-76.533	444	9	471.469	137.283	146.851	0.15	0.895	0.875	0.132	21.706	0.001	1.668	0	20.755	1.219	1.023	98.664	0	5.96	NA	6.138	0.481	0.168	0.251	0.077	0.79	0.01	0.296	0	1.432	1.12	0.049	1.619	0
2011-07-01 16:36:22	Essex	39.311	-76.545	548	10	559.14	134.353	149.497	0.138	0.425	0.955	0.083	22.832	0.002	1.565	0	20.216	1.234	0.98	99.023	0	4.673	NA	5.865	0.422	0.144	0.368	0.044	0.714	0.017	0.27	0	1.397	1.1	0.048	1.607	0
2011-07-01 16:36:37	Essex	39.325	-76.545	627	11	646.57	131.737	137.028	0.127	0.271	0.638	0.055	17.838	0	1.474	0	14.405	0.874	0.693	100	0	4.214	NA	5.001	0.342	0.118	0.191	0.032	0.625	0	0.223	0	1.053	0.807	0.036	1.663	0
2011-07-01 16:36:52	Essex	39.336	-76.535	681	11	646.57	131.352	137.028	0.127	0.271	0.638	0.055	17.838	0	1.474	0	14.405	0.874	0.693	100	0	4.164	NA	5.001	0.342	0.118	0.191	0.032	0.625	0	0.223	0	1.053	0.807	0.036	1.663	0
2011-07-01 16:37:07	Essex	39.346	-76.521	754	12	734.916	NA	NA	NA	NA	NA	NA	NA	NA	NA	NA	NA	NA	NA	NA	NA	3.609	NA	4.531	0.292	0.121	0.128	0.052	0.597	0	0.196	0	0.876	0.712	0.029	1.688	0
2011-07-01 16:37:22	Essex	39.352	-76.506	869	14	959.547	130.077	130.375	0.118	0.217	0.553	0.077	12.976	0	1.35	0	12.283	0.748	0.596	100.484	0	3.86	NA	4.521	0.287	0.118	0.131	0.047	0.59	0	0.194	0	0.885	0.719	0.029	1.679	0
2011-07-01 16:37:37	Essex	39.353	-76.488	876	14	959.547	134.238	130.375	0.118	0.217	0.553	0.077	12.976	0	1.35	0	12.283	0.748	0.596	100.484	0	4.721	2.842529	4.521	0.287	0.118	0.131	0.047	0.59	0	0.194	0	0.885	0.719	0.029	1.679	0
2011-07-01 16:37:52	Essex	39.347	-76.47	942	14	960.382	130.774	126.985	0.116	0.232	0.583	0.141	11.228	0	1.452	0	11.1	0.66	0.526	100.267	0	3.722	NA	4.412	0.297	0.106	0.118	0.087	0.674	0	0.208	0	0.797	0.629	0.026	1.668	0
2011-07-01 16:38:07	Essex	39.337	-76.456	1036	14	960.382	129.588	126.985	0.116	0.232	0.583	0.141	11.228	0	1.452	0	11.1	0.66	0.526	100.267	0	4.498	3.251571	4.412	0.297	0.106	0.118	0.087	0.674	0	0.208	0	0.797	0.629	0.026	1.668	0
2011-07-01 16:38:22	Essex	39.324	-76.452	1137	15	1144.56	130.509	136.049	0.137	0.434	0.669	0.134	15.034	0	1.554	0	14.868	0.89	0.727	99.69	0	4.29	NA	5.361	0.415	0.11	0.155	0.08	0.835	0.001	0.253	0	1.083	0.849	0.036	1.653	0
2011-07-01 16:38:37	Essex	39.313	-76.463	1200	15	1144.56	132.189	136.049	0.137	0.434	0.669	0.134	15.034	0	1.554	0	14.868	0.89	0.727	99.69	0	4.653	3.497294	5.361	0.415	0.11	0.155	0.08	0.835	0.001	0.253	0	1.083	0.849	0.036	1.653	0
2011-07-01 16:38:52	Essex	39.307	-76.481	1299	16	1330.883	135.488	135.057	0.132	0.424	0.641	0.128	14.876	0	1.496	0	14.544	0.868	0.712	99.589	0	5.31	NA	5.252	0.402	0.109	0.153	0.076	0.794	0	0.245	0	1.06	0.832	0.036	1.642	0
2011-07-01 16:39:07	Essex	39.303	-76.5	1405	16	1331.552	134.342	144.506	0.138	0.631	0.83	0.118	20.935	0.001	1.554	0	19.563	1.158	0.963	98.455	0	4.666	3.407464	5.74	0.44	0.14	0.26	0.068	0.703	0.007	0.275	0	1.35	1.062	0.046	1.59	0
2011-07-01 16:39:22	Essex	39.305	-76.519	1502	17	1520.975	133.917	142.675	0.13	0.564	0.801	0.11	20.244	0.001	1.485	0	18.818	1.118	0.926	98.172	0	4.265	NA	5.536	0.415	0.131	0.259	0.063	0.673	0.006	0.263	0	1.301	1.025	0.044	1.563	0
2011-07-01 16:39:37	Essex	39.312	-76.536	1600	17	1519.746	133.456	132.774	0.117	0.375	0.565	0.075	15.1	0	1.326	0	13.679	0.813	0.672	98.922	0	2.951	1.97189	4.769	0.345	0.121	0.159	0.045	0.563	0	0.214	0	0.996	0.786	0.034	1.591	0
2011-07-01 16:39:52	Essex	39.323	-76.548	1698	18	1710.929	138.949	125.494	0.088	0.186	0.467	0.036	13.58	0	1.065	0	10.959	0.653	0.532	97.639	0	1.916	0.964764	3.962	0.237	0.088	0.153	0.021	0.46	0	0.162	0	0.801	0.611	0.027	1.48	0
2011-07-01 16:40:07	Essex	39.337	-76.554	1860	19	1955.402	142.758	94.321	0.017	0.031	0.089	0.006	2.749	0	0.199	0	2.175	0.123	0.106	88.768	0	1.504	0.674113	1.207	0.044	0.017	0.032	0.004	0.09	0	0.03	0	0.16	0.12	0.006	0.734	0
2011-07-01 16:40:22	Essex	39.352	-76.553	1935	19	1952.244	135.316	86.267	0.002	0.004	0.013	0.001	0.389	0	0.029	0	0.301	0.016	0.015	85.478	0	1.395	0.623638	0.62	0.005	0.002	0.004	0.001	0.015	0	0.004	0	0.022	0.017	0.001	0.558	0
2011-07-01 16:40:37	Essex	39.367	-76.545	1956	19	1952.244	138.679	86.267	0.002	0.004	0.013	0.001	0.389	0	0.029	0	0.301	0.016	0.015	85.478	0	1.598	0.566011	0.62	0.005	0.002	0.004	0.001	0.015	0	0.004	0	0.022	0.017	0.001	0.558	0
2011-07-01 16:40:52	Essex	39.38	-76.532	1950	19	1952.244	142.091	86.267	0.002	0.004	0.013	0.001	0.389	0	0.029	0	0.301	0.016	0.015	85.478	0	1.252	0.600453	0.62	0.005	0.002	0.004	0.001	0.015	0	0.004	0	0.022	0.017	0.001	0.558	0
2011-07-01 16:41:07	Essex	39.39	-76.514	1952	19	1952.159	NA	NA	NA	NA	NA	NA	NA	NA	NA	NA	NA	NA	NA	NA	NA	1.575	0.98378	0.59	0.003	0.002	0.001	0	0.008	0	0.002	0	0.007	0.005	0	0.569	0
2011-07-01 16:41:22	Essex	39.394	-76.493	1954	19	1952.159	131.776	85.671	0.001	0.002	0.005	0.001	0.11	0	0.019	0	0.078	0.005	0.003	85.451	0	1.34	0.611661	0.59	0.003	0.002	0.001	0	0.008	0	0.002	0	0.007	0.005	0	0.569	0
2011-07-01 16:41:37	Essex	39.391	-76.472	1948	19	1952.159	128.39	85.671	0.001	0.002	0.005	0.001	0.11	0	0.019	0	0.078	0.005	0.003	85.451	0	1.345	0.803727	0.59	0.003	0.002	0.001	0	0.008	0	0.002	0	0.007	0.005	0	0.569	0
2011-07-01 16:41:52	Essex	39.384	-76.454	1944	19	1954.187	135.824	86.74	0.002	0.005	0.011	0.003	0.124	0	0.035	0	0.111	0.007	0.005	86.348	0	1.379	1.040809	0.654	0.005	0.003	0.002	0.002	0.013	0	0.005	0	0.009	0.008	0	0.613	0
2011-07-01 16:42:07	Essex	39.371	-76.442	1943	19	1954.187	141.227	86.74	0.002	0.005	0.011	0.003	0.124	0	0.035	0	0.111	0.007	0.005	86.348	0	1.15	0.776907	0.654	0.005	0.003	0.002	0.002	0.013	0	0.005	0	0.009	0.008	0	0.613	0
2011-07-01 16:42:22	Essex	39.357	-76.437	1948	19	1955.959	144.737	89.44	0.005	0.01	0.029	0.006	0.583	0	0.075	0	0.556	0.031	0.027	88.313	0	1.124	0.593866	0.813	0.013	0.006	0.007	0.004	0.039	0	0.011	0	0.042	0.033	0.001	0.676	0
2011-07-01 16:42:37	Essex	39.342	-76.439	2007	19	1955.959	136.069	89.44	0.005	0.01	0.029	0.006	0.583	0	0.075	0	0.556	0.031	0.027	88.313	0	1.165	NA	0.813	0.013	0.006	0.007	0.004	0.039	0	0.011	0	0.042	0.033	0.001	0.676	0
2011-07-01 16:42:52	Essex	39.329	-76.448	2087	19	1957.406	115.891	96.605	0.02	0.084	0.1	0.016	2.56	0	0.247	0	2.499	0.138	0.124	90.466	0	1.376	0.41177	1.426	0.06	0.026	0.027	0.01	0.126	0	0.038	0	0.191	0.147	0.006	0.816	0
2011-07-01 16:43:07	Essex	39.318	-76.461	2172	20	2259.982	114.683	82.435	0	0.001	0.001	0	0.017	0	0.002	0	0.016	0.001	0.001	82.513	0	1.192	NA	0.509	0	0	0	0	0.001	0	0	0	0.001	0.001	0	0.51	0
2011-07-01 16:43:22	Essex	39.309	-76.476	2259	20	2259.982	119.326	82.435	0	0.001	0.001	0	0.017	0	0.002	0	0.016	0.001	0.001	82.513	0	1.206	NA	0.509	0	0	0	0	0.001	0	0	0	0.001	0.001	0	0.51	0
2011-07-01 16:43:37	Essex	39.303	-76.493	2344	20	2259.982	116.16	82.435	0	0.001	0.001	0	0.017	0	0.002	0	0.016	0.001	0.001	82.513	0	1.16	NA	0.509	0	0	0	0	0.001	0	0	0	0.001	0.001	0	0.51	0
2011-07-01 16:43:52	Essex	39.304	-76.511	2428	21	2625.133	103.498	80.345	0	0	0	0	0.001	0	0	0	0.001	0	0	80.382	0	1.331	NA	0.489	0	0	0	0	0	0	0	0	0	0	0	0.497	0
2011-07-01 16:44:07	Essex	39.311	-76.525	2510	21	2623.506	124.035	80.313	0	0	0	0	0	0	0	0	0	0	0	80.352	0	1.306	NA	0.486	0	0	0	0	0	0	0	0	0	0	0	0.494	0
2011-07-01 16:44:22	Essex	39.323	-76.533	2595	21	2623.506	111.338	80.313	0	0	0	0	0	0	0	0	0	0	0	80.352	0	1.314	0.359845	0.486	0	0	0	0	0	0	0	0	0	0	0	0.494	0
2011-07-01 16:44:37	Essex	39.336	-76.536	2676	21	2621.829	112.564	80.175	0	0	0	0	0	0	0	0	0	0	0	80.207	0	1.29	NA	0.485	0	0	0	0	0	0	0	0	0	0	0	0.494	0
2011-07-01 16:44:52	Essex	39.349	-76.533	2760	21	2618.387	122.835	80.115	0	0	0	0	0	0	0	0	0	0	0	80.154	0	0.933	0.333977	0.487	0	0	0	0	0	0	0	0	0	0	0	0.495	0
2011-07-01 16:45:07	Essex	39.359	-76.52	2850	22	3110.887	NA	NA	NA	NA	NA	NA	NA	NA	NA	NA	NA	NA	NA	NA	NA	0.973	0.994486	0.505	0	0	0	0	0	0	0	0	0	0	0	0.512	0
2011-07-01 16:45:22	Essex	39.362	-76.501	2926	22	3110.887	120.998	80.044	0	0	0	0	0	0	0	0	0	0	0	80.083	0	1.273	0.434698	0.505	0	0	0	0	0	0	0	0	0	0	0	0.512	0
2011-07-01 16:45:37	Essex	39.357	-76.481	2966	22	3110.887	119.551	80.044	0	0	0	0	0	0	0	0	0	0	0	80.083	0	1.331	0.529105	0.505	0	0	0	0	0	0	0	0	0	0	0	0.512	0
2011-07-01 16:45:52	Essex	39.345	-76.465	3015	22	3113.072	118.639	80.018	0	0	0	0	0	0	0	0	0	0	0	80.057	0	1.238	0.457135	0.505	0	0	0	0	0	0	0	0	0	0	0	0.512	0
2011-07-01 16:46:07	Essex	39.328	-76.458	3061	22	3114.987	125.15	80.01	0	0	0	0	0	0	0	0	0	0	0	80.049	0	1.054	0.511019	0.504	0	0	0	0	0	0	0	0	0	0	0	0.512	0
2011-07-01 16:46:22	Essex	39.31	-76.461	3115	22	3114.987	124.882	80.01	0	0	0	0	0	0	0	0	0	0	0	80.049	0	1.012	0.502167	0.504	0	0	0	0	0	0	0	0	0	0	0	0.512	0
2011-07-01 16:46:37	Essex	39.295	-76.473	3163	22	3116.435	124.179	79.962	0	0	0	0	0	0	0	0	0	0	0	80.001	0	1.022	0.518248	0.506	0	0	0	0	0	0	0	0	0	0	0	0.513	0
2011-07-01 16:46:52	Essex	39.285	-76.492	3191	22	3116.435	123.879	79.962	0	0	0	0	0	0	0	0	0	0	0	80.001	0	1.024	0.513852	0.506	0	0	0	0	0	0	0	0	0	0	0	0.513	0
2011-07-01 16:47:07	Onflight	39.272	-76.508	3196	22	3115.686	124.047	79.986	0	0	0	0	0	0	0	0	0	0	0	80.023	0	1.004	0.55017	0.507	0	0	0	0	0	0	0	0	0	0	0	0.514	0
2011-07-01 16:47:22	Onflight	39.252	-76.511	3183	22	3116.547	124.046	79.94	0	0	0	0	0	0	0	0	0	0	0	79.978	0	0.972	0.5608	0.508	0	0	0	0	0	0	0	0	0	0	0	0.515	0
2011-07-01 16:47:37	Onflight	39.235	-76.499	3177	22	3116.638	123.945	79.93	0	0	0	0	0	0	0	0	0	0	0	79.968	0	0.995	0.502827	0.506	0	0	0	0	0	0	0	0	0	0	0	0.513	0
2011-07-01 16:47:52	Onflight	39.224	-76.479	3184	22	3115.335	124.636	79.877	0	0	0	0	0	0	0	0	0	0	0	79.901	0	0.982	0.481408	0.506	0	0	0	0	0	0	0	0	0	0	0	0.513	0
2011-07-01 16:48:07	Onflight	39.213	-76.459	3104	22	3114.395	120.343	79.854	0	0	0	0	0	0	0	0	0	0	0	79.878	0	1.182	0.437598	0.504	0	0	0	0	0	0	0	0	0	0	0	0.512	0
2011-07-01 16:48:22	Onflight	39.203	-76.439	2997	22	3114.395	117.9	79.854	0	0	0	0	0	0	0	0	0	0	0	79.878	0	1.098	NA	0.504	0	0	0	0	0	0	0	0	0	0	0	0.512	0
2011-07-01 16:48:37	Onflight	39.195	-76.418	2888	22	3113.305	122.354	79.873	0	0	0	0	0	0	0	0	0	0	0	79.907	0	0.798	0.274228	0.503	0	0	0	0	0	0	0	0	0	0	0	0.511	0
2011-07-01 16:48:52	Onflight	39.188	-76.397	2797	21	2623.043	117.293	80.926	0	0	0	0	0	0	0	0	0	0	0	80.948	0	1.017	NA	0.491	0	0	0	0	0	0	0	0	0	0	0	0.498	0
2011-07-01 16:49:07	Onflight	39.183	-76.376	2705	21	2622.248	NA	NA	NA	NA	NA	NA	NA	NA	NA	NA	NA	NA	NA	NA	NA	0.82	0.933508	0.491	0	0	0	0	0	0	0	0	0	0	0	0.498	0
2011-07-01 16:49:22	Onflight	39.177	-76.356	2627	21	2622.248	110.565	80.779	0	0	0	0	0	0	0	0	0	0	0	80.816	0	NA	NA	NA	NA	NA	NA	NA	NA	NA	NA	NA	NA	NA	NA	NA	NA
2011-07-01 16:49:37	Onflight	39.166	-76.34	2543	21	2621.876	123.001	80.723	0	0	0	0	0	0	0	0	0	0	0	80.761	0	NA	NA	NA	NA	NA	NA	NA	NA	NA	NA	NA	NA	NA	NA	NA	NA
2011-07-01 16:49:52	ChesapeakBay	39.152	-76.331	2443	21	2622.138	118.081	80.919	0	0	0	0	0	0	0	0	0	0	0	80.955	0	NA	NA	NA	NA	NA	NA	NA	NA	NA	NA	NA	NA	NA	NA	NA	NA
2011-07-01 16:50:07	ChesapeakBay	39.136	-76.329	2352	20	2257.193	107.172	83.634	0	0	0	0	0	0	0	0	0	0	0	83.639	0	NA	NA	NA	NA	NA	NA	NA	NA	NA	NA	NA	NA	NA	NA	NA	NA
2011-07-01 16:50:22	ChesapeakBay	39.121	-76.334	2285	20	2257.353	121.017	83.97	0	0	0	0	0	0	0	0	0	0	0	83.982	0	0.812	NA	0.515	0	0	0	0	0	0	0	0	0	0	0	0.519	0
2011-07-01 16:50:37	ChesapeakBay	39.107	-76.341	2203	20	2257.353	119.253	83.97	0	0	0	0	0	0	0	0	0	0	0	83.982	0	0.802	NA	0.515	0	0	0	0	0	0	0	0	0	0	0	0.519	0
2011-07-01 16:50:52	ChesapeakBay	39.093	-76.348	2124	20	2257.353	161.196	83.97	0	0	0	0	0	0	0	0	0	0	0	83.982	0	0.916	NA	0.515	0	0	0	0	0	0	0	0	0	0	0	0.519	0
2011-07-01 16:51:07	ChesapeakBay	39.078	-76.355	2054	19	1954.123	157.843	86.973	0.001	0	0	0.001	0.002	0	0.002	0	0.002	0	0	86.883	0	0.947	NA	0.642	0.005	0	0	0	0	0	0.001	0	0	0	0	0.639	0
2011-07-01 16:51:22	ChesapeakBay	39.063	-76.36	1992	19	1954.123	140.681	86.973	0.001	0	0	0.001	0.002	0	0.002	0	0.002	0	0	86.883	0	0.921	0.623906	0.642	0.005	0	0	0	0	0	0.001	0	0	0	0	0.639	0
2011-07-01 16:51:37	ChesapeakBay	39.047	-76.365	1963	19	1954.343	155.488	86.564	0.001	0	0	0	0.001	0	0.002	0	0.002	0	0	86.493	0	0.958	NA	0.638	0.006	0	0	0	0	0	0.001	0	0	0	0	0.635	0
2011-07-01 16:51:52	ChesapeakBay	39.032	-76.369	1951	19	1954.343	151.29	86.564	0.001	0	0	0	0.001	0	0.002	0	0.002	0	0	86.493	0	0.957	0.534273	0.638	0.006	0	0	0	0	0	0.001	0	0	0	0	0.635	0
2011-07-01 16:52:07	ChesapeakBay	39.016	-76.373	1956	19	1955.024	154.692	86.457	0.001	0	0	0	0.001	0	0.002	0	0.001	0	0	86.507	0	0.994	NA	0.645	0.007	0	0	0	0	0	0.001	0	0	0	0	0.643	0
2011-07-01 16:52:22	ChesapeakBay	39.001	-76.378	1960	19	1955.024	166.246	86.457	0.001	0	0	0	0.001	0	0.002	0	0.001	0	0	86.507	0	1.056	0.573854	0.645	0.007	0	0	0	0	0	0.001	0	0	0	0	0.643	0
2011-07-01 16:52:37	ChesapeakBay	38.985	-76.384	1964	19	1955.729	165.513	86.44	0.001	0	0	0	0.001	0	0.002	0	0.001	0	0	86.595	0	1.102	0.646161	0.662	0.007	0	0	0	0	0	0	0	0	0	0	0.661	0
2011-07-01 16:52:52	ChesapeakBay	38.969	-76.389	1963	19	1955.729	164.491	86.44	0.001	0	0	0	0.001	0	0.002	0	0.001	0	0	86.595	0	1.111	0.53167	0.662	0.007	0	0	0	0	0	0	0	0	0	0	0.661	0
2011-07-01 16:53:07	ChesapeakBay	38.953	-76.394	1960	19	1955.729	NA	NA	NA	NA	NA	NA	NA	NA	NA	NA	NA	NA	NA	NA	NA	1.12	1.051992	0.662	0.007	0	0	0	0	0	0	0	0	0	0	0.661	0
2011-07-01 16:53:22	ChesapeakBay	38.937	-76.399	1960	19	1956.264	159.282	86.527	0.001	0	0	0	0.001	0	0.001	0	0.001	0	0	86.611	0	1.095	0.565103	0.69	0.008	0	0	0	0	0	0	0	0	0	0	0.69	0
2011-07-01 16:53:37	ChesapeakBay	38.921	-76.405	1930	19	1956.264	160.082	86.527	0.001	0	0	0	0.001	0	0.001	0	0.001	0	0	86.611	0	1.103	0.559502	0.69	0.008	0	0	0	0	0	0	0	0	0	0	0.69	0
2011-07-01 16:53:52	ChesapeakBay	38.907	-76.417	1853	19	1956.71	160.552	86.883	0.001	0	0	0	0.001	0	0.001	0	0.001	0	0	86.94	0	1.118	0.67071	0.711	0.007	0	0	0	0	0	0	0	0	0	0	0.711	0
2011-07-01 16:54:07	Onflight	38.899	-76.436	1784	18	1711.208	167.032	89.914	0.003	0.003	0.001	0.001	0.008	0	0.007	0	0.008	0	0	89.846	0	1.138	0.685173	1.109	0.021	0.001	0	0.001	0	0	0.002	0	0.001	0	0	1.098	0
2011-07-01 16:54:22	Onflight	38.896	-76.456	1731	18	1711.208	164.319	89.914	0.003	0.003	0.001	0.001	0.008	0	0.007	0	0.008	0	0	89.846	0	1.113	0.688591	1.109	0.021	0.001	0	0.001	0	0	0.002	0	0.001	0	0	1.098	0
2011-07-01 16:54:37	Onflight	38.894	-76.477	1674	18	1711.855	164.465	89.653	0.003	0.018	0.004	0.001	0.079	0	0.017	0	0.074	0.005	0.003	90.727	0	1.113	0.660516	1.121	0.02	0.003	0.001	0.001	0.004	0.001	0.004	0	0.006	0.005	0	1.112	0
2011-07-01 16:54:52	Onflight	38.894	-76.497	1631	18	1711.941	160.299	91.162	0.003	0.023	0.007	0.001	0.113	0	0.025	0	0.109	0.007	0.005	93.61	0	1.091	0.689081	1.339	0.02	0.004	0.001	0.001	0.006	0.002	0.005	0	0.008	0.007	0	1.358	0
2011-07-01 16:55:07	Onflight	38.893	-76.518	1592	17	1518.905	154.993	118.113	0.099	0.747	0.235	0.037	3.948	0.016	0.835	0	3.464	0.247	0.14	106.247	0	1.07	0.639269	3.781	0.286	0.144	0.039	0.021	0.21	0.077	0.161	0	0.262	0.249	0.007	2.547	0
2011-07-01 16:55:22	Onflight	38.891	-76.539	1546	17	1520.232	151.049	129.816	0.208	1.694	0.466	0.071	6.86	0.027	1.605	0	6.756	0.502	0.271	107.717	0	1.063	NA	5.014	0.51	0.272	0.069	0.039	0.372	0.117	0.325	0	0.482	0.465	0.013	2.601	0
2011-07-01 16:55:37	Onflight	38.89	-76.56	1487	17	1520.232	147.475	129.816	0.208	1.694	0.466	0.071	6.86	0.027	1.605	0	6.756	0.502	0.271	107.717	0	1.92	1.240795	5.014	0.51	0.272	0.069	0.039	0.372	0.117	0.325	0	0.482	0.465	0.013	2.601	0
2011-07-01 16:55:52	Onflight	38.893	-76.581	1493	17	1520.824	147.991	137.608	0.257	2.924	0.584	0.089	8.139	0.03	2.007	0	8.413	0.634	0.342	114.447	0	1.629	NA	5.741	0.687	0.353	0.084	0.049	0.461	0.125	0.422	0	0.611	0.604	0.017	2.849	0
2011-07-01 16:56:07	Onflight	38.897	-76.6	1581	17	1520.824	146.807	137.608	0.257	2.924	0.584	0.089	8.139	0.03	2.007	0	8.413	0.634	0.342	114.447	0	1.861	1.301215	5.741	0.687	0.353	0.084	0.049	0.461	0.125	0.422	0	0.611	0.604	0.017	2.849	0
2011-07-01 16:56:22	Onflight	38.901	-76.618	1635	18	1713.232	151.411	108.89	0.004	0.05	0.007	0.002	0.11	0	0.026	0	0.126	0.008	0.006	110.037	0	1.66	NA	2.976	0.041	0.006	0.001	0.001	0.007	0.002	0.007	0	0.01	0.009	0	2.953	0
2011-07-01 16:56:37	Onflight	38.905	-76.637	1658	18	1713.232	160.646	108.89	0.004	0.05	0.007	0.002	0.11	0	0.026	0	0.126	0.008	0.006	110.037	0	1.403	1.310679	2.976	0.041	0.006	0.001	0.001	0.007	0.002	0.007	0	0.01	0.009	0	2.953	0
2011-07-01 16:56:52	Onflight	38.909	-76.656	1658	18	1713.232	163.57	108.89	0.004	0.05	0.007	0.002	0.11	0	0.026	0	0.126	0.008	0.006	110.037	0	1.492	NA	2.976	0.041	0.006	0.001	0.001	0.007	0.002	0.007	0	0.01	0.009	0	2.953	0
2011-07-01 16:57:07	Onflight	38.912	-76.674	1659	18	1713.554	NA	NA	NA	NA	NA	NA	NA	NA	NA	NA	NA	NA	NA	NA	NA	2.744	2.181878	3.478	0.056	0.015	0.004	0.002	0.022	0.004	0.018	0	0.032	0.029	0.001	3.377	0
2011-07-01 16:57:22	Onflight	38.915	-76.693	1656	18	1713.554	153.846	115.118	0.008	0.142	0.021	0.003	0.357	0	0.066	0	0.421	0.025	0.019	116.43	0	3.271	3.416558	3.478	0.056	0.015	0.004	0.002	0.022	0.004	0.018	0	0.032	0.029	0.001	3.377	0
2011-07-01 16:57:37	Onflight	38.918	-76.711	1657	18	1713.559	154.384	125.144	0.018	0.335	0.068	0.008	1.345	0.001	0.187	0	1.805	0.103	0.085	123.549	0	3.574	4.175399	4.181	0.098	0.038	0.017	0.005	0.076	0.014	0.054	0	0.137	0.121	0.004	3.763	0
2011-07-01 16:57:52	Onflight	38.922	-76.73	1655	18	1713.559	163.203	125.144	0.018	0.335	0.068	0.008	1.345	0.001	0.187	0	1.805	0.103	0.085	123.549	0	6.839	6.087231	4.181	0.098	0.038	0.017	0.005	0.076	0.014	0.054	0	0.137	0.121	0.004	3.763	0
2011-07-01 16:58:07	Onflight	38.925	-76.748	1652	18	1713.346	152.787	132.845	0.031	0.288	0.14	0.014	2.962	0.002	0.361	0	4.223	0.238	0.203	128.28	0	5.444	4.96488	4.813	0.14	0.065	0.039	0.01	0.154	0.026	0.106	0	0.32	0.28	0.01	3.965	0
2011-07-01 16:58:22	Onflight	38.929	-76.767	1658	18	1713.346	151.387	132.845	0.031	0.288	0.14	0.014	2.962	0.002	0.361	0	4.223	0.238	0.203	128.28	0	4.532	4.332879	4.813	0.14	0.065	0.039	0.01	0.154	0.026	0.106	0	0.32	0.28	0.01	3.965	0
2011-07-01 16:58:37	Onflight	38.932	-76.786	1662	18	1713.346	146.173	132.845	0.031	0.288	0.14	0.014	2.962	0.002	0.361	0	4.223	0.238	0.203	128.28	0	5.175	4.331212	4.813	0.14	0.065	0.039	0.01	0.154	0.026	0.106	0	0.32	0.28	0.01	3.965	0
2011-07-01 16:58:52	Onflight	38.936	-76.805	1661	18	1713.491	142.933	146.229	0.051	0.265	0.287	0.024	7.439	0.003	0.643	0	10.34	0.588	0.507	129.362	0	4.303	2.878368	6.098	0.214	0.102	0.096	0.016	0.327	0.03	0.197	0	0.786	0.681	0.025	4.075	0
2011-07-01 16:59:07	Onflight	38.94	-76.824	1650	18	1713.491	139.13	146.229	0.051	0.265	0.287	0.024	7.439	0.003	0.643	0	10.34	0.588	0.507	129.362	0	3.732	2.784532	6.098	0.214	0.102	0.096	0.016	0.327	0.03	0.197	0	0.786	0.681	0.025	4.075	0
2011-07-01 16:59:22	Onflight	38.945	-76.843	1650	18	1713.886	142.337	164.243	0.081	0.267	0.442	0.039	13.137	0.003	0.969	0	18.244	1.05	0.894	127.139	0	4.744	3.657251	7.521	0.314	0.133	0.147	0.027	0.565	0.026	0.294	0	1.376	1.172	0.044	4.017	0
2011-07-01 16:59:37	Onflight	38.953	-76.857	1651	18	1713.886	143.093	164.243	0.081	0.267	0.442	0.039	13.137	0.003	0.969	0	18.244	1.05	0.894	127.139	0	5.544	4.062014	7.521	0.314	0.133	0.147	0.027	0.565	0.026	0.294	0	1.376	1.172	0.044	4.017	0
2011-07-01 16:59:52	Onflight	38.966	-76.865	1650	18	1713.221	140.86	146.038	0.055	0.221	0.318	0.03	9.233	0.001	0.698	0	11.705	0.675	0.572	122.45	0	5.065	4.049125	5.992	0.228	0.078	0.101	0.023	0.385	0.01	0.188	0	0.844	0.716	0.028	3.759	0
2011-07-01 17:00:07	Onflight	38.98	-76.868	1656	18	1716.878	139.365	142.409	0.166	0.327	0.391	0.197	13.886	0	1.701	0	15.366	0.979	0.743	106.374	0	3.688	3.120091	5.839	0.486	0.084	0.105	0.149	0.578	0	0.301	0	1.076	0.895	0.035	2.284	0
2011-07-01 17:00:22	Onflight	38.994	-76.869	1663	18	1716.878	137.946	142.409	0.166	0.327	0.391	0.197	13.886	0	1.701	0	15.366	0.979	0.743	106.374	0	3.97	3.311479	5.839	0.486	0.084	0.105	0.149	0.578	0	0.301	0	1.076	0.895	0.035	2.284	0
2011-07-01 17:00:37	Onflight	39.009	-76.87	1660	18	1716.908	135.357	130.43	0.19	0.235	0.294	0.196	9.837	0	1.397	0	8.5	0.561	0.4	107.289	0	4.458	NA	4.722	0.549	0.061	0.068	0.147	0.414	0	0.225	0	0.599	0.505	0.019	2.394	0
2011-07-01 17:00:52	Onflight	39.024	-76.871	1662	18	1716.908	133.995	130.43	0.19	0.235	0.294	0.196	9.837	0	1.397	0	8.5	0.561	0.4	107.289	0	4.614	3.383195	4.722	0.549	0.061	0.068	0.147	0.414	0	0.225	0	0.599	0.505	0.019	2.394	0
2011-07-01 17:01:07	Beltsville	39.039	-76.873	1662	18	1715.838	NA	NA	NA	NA	NA	NA	NA	NA	NA	NA	NA	NA	NA	NA	NA	3.805	NA	4.04	0.476	0.063	0.052	0.151	0.335	0	0.193	0	0.386	0.309	0.012	2.277	0
2011-07-01 17:01:22	Beltsville	39.054	-76.876	1658	18	1715.838	141.881	121.641	0.171	0.279	0.253	0.197	6.886	0	1.274	0	5.602	0.387	0.248	106.23	0	3.741	3.194112	4.04	0.476	0.063	0.052	0.151	0.335	0	0.193	0	0.386	0.309	0.012	2.277	0
2011-07-01 17:01:37	Beltsville	39.069	-76.881	1654	18	1715.838	134.087	121.641	0.171	0.279	0.253	0.197	6.886	0	1.274	0	5.602	0.387	0.248	106.23	0	4.205	NA	4.04	0.476	0.063	0.052	0.151	0.335	0	0.193	0	0.386	0.309	0.012	2.277	0
2011-07-01 17:01:52	Beltsville	39.08	-76.894	1656	18	1712.186	137.027	113.856	0.184	0.235	0.208	0.049	4.081	0	1.024	0	3.159	0.25	0.135	104.08	0	3.633	3.194449	3.273	0.481	0.062	0.03	0.038	0.189	0	0.14	0	0.222	0.2	0.007	2.109	0
2011-07-01 17:02:07	Beltsville	39.085	-76.911	1646	18	1712.186	139.284	113.856	0.184	0.235	0.208	0.049	4.081	0	1.024	0	3.159	0.25	0.135	104.08	0	3.156	NA	3.273	0.481	0.062	0.03	0.038	0.189	0	0.14	0	0.222	0.2	0.007	2.109	0
2011-07-01 17:02:22	Beltsville	39.084	-76.93	1647	18	1712.186	130.827	113.856	0.184	0.235	0.208	0.049	4.081	0	1.024	0	3.159	0.25	0.135	104.08	0	3.362	2.569623	3.273	0.481	0.062	0.03	0.038	0.189	0	0.14	0	0.222	0.2	0.007	2.109	0
2011-07-01 17:02:37	Beltsville	39.075	-76.945	1649	18	1712.544	137.75	122.496	0.251	0.133	0.242	0.023	6.56	0	1.161	0	4.752	0.332	0.206	109.078	0	2.755	1.773955	4.143	0.661	0.049	0.04	0.014	0.283	0	0.163	0	0.33	0.257	0.011	2.606	0
2011-07-01 17:02:52	Beltsville	39.062	-76.952	1658	18	1712.544	134.933	122.496	0.251	0.133	0.242	0.023	6.56	0	1.161	0	4.752	0.332	0.206	109.078	0	3.311	2.459814	4.143	0.661	0.049	0.04	0.014	0.283	0	0.163	0	0.33	0.257	0.011	2.606	0
2011-07-01 17:03:07	Beltsville	39.048	-76.951	1657	18	1714.815	136.026	129.324	0.305	0.177	0.285	0.03	10.149	0	1.325	0	7.096	0.459	0.311	108.064	0	2.192	1.18489	4.645	0.858	0.06	0.059	0.019	0.412	0	0.199	0	0.51	0.364	0.016	2.501	0
2011-07-01 17:03:22	Beltsville	39.036	-76.94	1659	18	1716.375	144.493	131.573	0.247	0.18	0.287	0.075	10.173	0	1.342	0	9.271	0.604	0.436	108.048	0	2.015	1.301777	4.875	0.694	0.058	0.064	0.052	0.405	0	0.211	0	0.643	0.538	0.021	2.466	0
2011-07-01 17:03:37	Beltsville	39.029	-76.923	1662	18	1716.375	136.8	131.573	0.247	0.18	0.287	0.075	10.173	0	1.342	0	9.271	0.604	0.436	108.048	0	3.523	2.463101	4.875	0.694	0.058	0.064	0.052	0.405	0	0.211	0	0.643	0.538	0.021	2.466	0
2011-07-01 17:03:52	Beltsville	39.03	-76.904	1659	18	1716.908	144.44	130.43	0.19	0.235	0.294	0.196	9.837	0	1.397	0	8.5	0.561	0.4	107.289	0	3.215	2.171822	4.722	0.549	0.061	0.068	0.147	0.414	0	0.225	0	0.599	0.505	0.019	2.394	0
2011-07-01 17:04:07	Beltsville	39.037	-76.888	1652	18	1716.908	138.273	130.43	0.19	0.235	0.294	0.196	9.837	0	1.397	0	8.5	0.561	0.4	107.289	0	4.7	3.896589	4.722	0.549	0.061	0.068	0.147	0.414	0	0.225	0	0.599	0.505	0.019	2.394	0
2011-07-01 17:04:22	Beltsville	39.049	-76.878	1620	18	1715.838	133.819	121.641	0.171	0.279	0.253	0.197	6.886	0	1.274	0	5.602	0.387	0.248	106.23	0	4.565	3.314208	4.04	0.476	0.063	0.052	0.151	0.335	0	0.193	0	0.386	0.309	0.012	2.277	0
2011-07-01 17:04:37	Beltsville	39.064	-76.875	1559	17	1523.008	135.53	127.592	0.206	0.326	0.3	0.231	8.064	0	1.514	0	6.572	0.458	0.291	109.573	0	3.83	2.973037	4.605	0.57	0.074	0.06	0.176	0.391	0	0.23	0	0.45	0.364	0.014	2.534	0
2011-07-01 17:04:52	Beltsville	39.078	-76.882	1505	17	1521.895	132.996	124.416	0.2	0.256	0.292	0.263	6.953	0	1.44	0	6.867	0.453	0.317	107.445	0	3.65	3.329638	4.421	0.547	0.072	0.053	0.214	0.346	0	0.212	0	0.481	0.385	0.015	2.318	0
2011-07-01 17:05:07	Beltsville	39.089	-76.896	1451	17	1519.784	NA	NA	NA	NA	NA	NA	NA	NA	NA	NA	NA	NA	NA	NA	NA	3.265	2.547659	4.067	0.685	0.081	0.042	0.046	0.261	0	0.199	0	0.309	0.281	0.01	2.419	0
2011-07-01 17:05:22	Beltsville	39.092	-76.914	1402	16	1330.526	132.442	125.18	0.302	0.319	0.319	0.069	6.276	0	1.604	0	5.123	0.407	0.216	109.823	0	3.494	2.713001	4.388	0.78	0.09	0.047	0.049	0.292	0	0.225	0	0.346	0.315	0.011	2.526	0
2011-07-01 17:05:37	Beltsville	39.089	-76.933	1345	16	1330.526	131.845	125.18	0.302	0.319	0.319	0.069	6.276	0	1.604	0	5.123	0.407	0.216	109.823	0	3.45	2.389801	4.388	0.78	0.09	0.047	0.049	0.292	0	0.225	0	0.346	0.315	0.011	2.526	0
2011-07-01 17:05:52	Beltsville	39.08	-76.947	1295	16	1330.808	129.112	133.357	0.393	0.204	0.362	0.035	9.511	0	1.706	0	6.839	0.487	0.294	112.796	0	3.389	NA	5.135	1.037	0.074	0.058	0.021	0.406	0	0.242	0	0.47	0.372	0.015	2.842	0
2011-07-01 17:06:07	Beltsville	39.066	-76.953	1249	16	1330.808	129.061	133.357	0.393	0.204	0.362	0.035	9.511	0	1.706	0	6.839	0.487	0.294	112.796	0	3.588	2.615756	5.135	1.037	0.074	0.058	0.021	0.406	0	0.242	0	0.47	0.372	0.015	2.842	0
2011-07-01 17:06:22	Beltsville	39.052	-76.95	1199	15	1144.515	130.03	134.597	0.416	0.216	0.382	0.038	9.885	0	1.799	0	7.127	0.511	0.306	113.194	0	3.325	NA	5.262	1.092	0.078	0.061	0.022	0.424	0	0.256	0	0.489	0.39	0.016	2.856	0
2011-07-01 17:06:37	Beltsville	39.042	-76.938	1139	15	1147.046	130.587	143.471	0.336	0.245	0.382	0.11	13.049	0	1.798	0	11.654	0.772	0.544	113.014	0	3.707	2.63153	5.975	0.943	0.078	0.083	0.076	0.526	0	0.284	0	0.81	0.676	0.026	2.842	0
2011-07-01 17:06:52	Beltsville	39.037	-76.922	1099	15	1147.046	133.809	143.471	0.336	0.245	0.382	0.11	13.049	0	1.798	0	11.654	0.772	0.544	113.014	0	4.75	NA	5.975	0.943	0.078	0.083	0.076	0.526	0	0.284	0	0.81	0.676	0.026	2.842	0
2011-07-01 17:07:07	Beltsville	39.039	-76.904	1053	14	963.539	133.065	143.394	0.258	0.321	0.398	0.27	13.113	0	1.885	0	11.234	0.759	0.525	112.677	0	4.735	3.266273	5.906	0.745	0.084	0.09	0.204	0.558	0	0.307	0	0.788	0.663	0.025	2.784	0
2011-07-01 17:07:22	Beltsville	39.048	-76.891	1036	14	962.941	133.97	132.807	0.249	0.377	0.352	0.261	9.28	0	1.768	0	7.486	0.529	0.33	112.314	0	5.197	NA	5.122	0.683	0.087	0.069	0.197	0.445	0	0.268	0	0.511	0.42	0.016	2.731	0
2011-07-01 17:07:37	Beltsville	39.061	-76.884	1000	14	962.941	131.81	132.807	0.249	0.377	0.352	0.261	9.28	0	1.768	0	7.486	0.529	0.33	112.314	0	4.505	3.305397	5.122	0.683	0.087	0.069	0.197	0.445	0	0.268	0	0.511	0.42	0.016	2.731	0
2011-07-01 17:07:52	Beltsville	39.075	-76.886	974	14	962.941	131.73	132.807	0.249	0.377	0.352	0.261	9.28	0	1.768	0	7.486	0.529	0.33	112.314	0	4.458	NA	5.122	0.683	0.087	0.069	0.197	0.445	0	0.268	0	0.511	0.42	0.016	2.731	0
2011-07-01 17:08:07	Beltsville	39.086	-76.896	923	14	960.918	130.472	127.485	0.337	0.343	0.349	0.072	6.788	0	1.765	0	5.589	0.447	0.234	110.879	0	3.978	2.87733	4.621	0.867	0.098	0.051	0.051	0.318	0	0.247	0	0.375	0.345	0.012	2.576	0
2011-07-01 17:08:22	Beltsville	39.092	-76.913	888	14	960.918	131.083	127.485	0.337	0.343	0.349	0.072	6.788	0	1.765	0	5.589	0.447	0.234	110.879	0	4.461	2.91838	4.621	0.867	0.098	0.051	0.051	0.318	0	0.247	0	0.375	0.345	0.012	2.576	0
2011-07-01 17:08:37	Beltsville	39.091	-76.931	850	13	825.593	131.584	127.831	0.344	0.349	0.356	0.073	6.883	0	1.798	0	5.671	0.455	0.238	110.992	0	3.827	2.718621	4.662	0.885	0.1	0.052	0.051	0.323	0	0.252	0	0.381	0.35	0.012	2.578	0
2011-07-01 17:08:52	Beltsville	39.083	-76.946	816	13	825.764	131.857	135.5	0.436	0.228	0.401	0.04	10.137	0	1.888	0	7.344	0.532	0.314	113.344	0	4.542	2.728398	5.354	1.135	0.082	0.064	0.024	0.438	0	0.269	0	0.503	0.405	0.016	2.855	0
2011-07-01 17:09:07	Beltsville	39.07	-76.955	767	12	736.138	NA	NA	NA	NA	NA	NA	NA	NA	NA	NA	NA	NA	NA	NA	NA	3.587	1.691373	5.366	1.142	0.082	0.064	0.024	0.441	0	0.272	0	0.505	0.408	0.016	2.851	0
2011-07-01 17:09:22	Beltsville	39.056	-76.962	686	11	647.179	127.638	135.703	0.442	0.233	0.408	0.041	10.2	0	1.922	0	7.402	0.539	0.316	113.316	0	3.412	2.492764	5.375	1.148	0.083	0.064	0.025	0.443	0	0.274	0	0.506	0.41	0.016	2.847	0
2011-07-01 17:09:37	Beltsville	39.042	-76.967	634	11	648.03	127.724	142.6	0.443	0.249	0.41	0.047	13.188	0	1.931	0	9.524	0.641	0.416	113.796	0	3.48	2.268158	5.863	1.227	0.088	0.078	0.029	0.553	0	0.291	0	0.675	0.5	0.022	2.888	0
2011-07-01 17:09:52	Beltsville	39.028	-76.974	600	10	559.609	127.568	142.684	0.445	0.25	0.412	0.047	13.187	0	1.943	0	9.528	0.642	0.416	113.86	0	3.415	2.242083	5.869	1.231	0.089	0.078	0.029	0.553	0	0.292	0	0.674	0.501	0.022	2.889	0
2011-07-01 17:10:07	Beltsville	39.015	-76.979	588	10	560.227	132.613	156.078	0.46	0.35	0.483	0.104	21.914	0	2.129	0	16.422	1.021	0.75	112.474	0	4.902	2.510817	7.153	1.279	0.095	0.122	0.067	0.888	0	0.348	0	1.204	0.826	0.04	2.765	0
2011-07-01 17:10:22	Beltsville	39.007	-76.968	553	10	560.227	132.51	156.078	0.46	0.35	0.483	0.104	21.914	0	2.129	0	16.422	1.021	0.75	112.474	0	4.266	2.902771	7.153	1.279	0.095	0.122	0.067	0.888	0	0.348	0	1.204	0.826	0.04	2.765	0
2011-07-01 17:10:37	Beltsville	39.013	-76.955	500	9	472.25	130.176	145.656	0.358	0.266	0.408	0.119	13.605	0	1.921	0	12.09	0.807	0.564	113.95	0	4.07	2.72408	6.177	0.997	0.085	0.087	0.082	0.552	0	0.304	0	0.839	0.709	0.027	2.884	0
2011-07-01 17:10:52	Beltsville	39.026	-76.946	407	8	385.025	128.343	145.865	0.359	0.268	0.411	0.119	13.673	0	1.93	0	12.168	0.812	0.568	113.992	0	3.589	2.452345	6.196	0.999	0.086	0.088	0.082	0.555	0	0.306	0	0.845	0.715	0.027	2.884	0
2011-07-01 17:11:07	Beltsville	39.038	-76.937	350	8	385.025	132.329	145.865	0.359	0.268	0.411	0.119	13.673	0	1.93	0	12.168	0.812	0.568	113.992	0	4.491	2.745693	6.196	0.999	0.086	0.088	0.082	0.555	0	0.306	0	0.845	0.715	0.027	2.884	0
2011-07-01 17:11:22	Beltsville	39.051	-76.929	346	8	384.537	136.637	134.58	0.359	0.291	0.376	0.076	9.72	0	1.878	0	7.059	0.526	0.303	113.28	0	5.549	4.266079	5.21	0.934	0.09	0.066	0.051	0.44	0	0.274	0	0.491	0.41	0.015	2.816	0
2011-07-01 17:11:37	Beltsville	39.061	-76.917	333	7	298.042	134.909	134.652	0.361	0.297	0.378	0.076	9.781	0	1.889	0	7.104	0.53	0.305	113.264	0	5.132	NA	5.217	0.938	0.092	0.067	0.051	0.443	0	0.276	0	0.494	0.412	0.016	2.81	0
2011-07-01 17:11:52	Beltsville	39.071	-76.906	354	8	384.537	142.969	134.58	0.359	0.291	0.376	0.076	9.72	0	1.878	0	7.059	0.526	0.303	113.28	0	8.691	7.304181	5.21	0.934	0.09	0.066	0.051	0.44	0	0.274	0	0.491	0.41	0.015	2.816	0
2011-07-01 17:12:07	Beltsville	39.083	-76.897	361	8	384.095	135.737	128.481	0.362	0.379	0.371	0.073	7.123	0	1.877	0	5.869	0.473	0.246	111.025	0	7.122	NA	4.739	0.927	0.107	0.054	0.05	0.335	0	0.263	0	0.394	0.364	0.012	2.568	0
2011-07-01 17:12:22	Beltsville	39.096	-76.89	360	8	384.095	139.47	128.481	0.362	0.379	0.371	0.073	7.123	0	1.877	0	5.869	0.473	0.246	111.025	0	7.784	6.393394	4.739	0.927	0.107	0.054	0.05	0.335	0	0.263	0	0.394	0.364	0.012	2.568	0
2011-07-01 17:12:37	Beltsville	39.107	-76.88	351	8	384.639	132.701	130.166	0.273	0.347	0.368	0.271	8.068	0	1.791	0	7.641	0.533	0.343	111.032	0	4.728	NA	5.038	0.729	0.097	0.062	0.217	0.399	0	0.264	0	0.531	0.443	0.017	2.576	0
2011-07-01 17:12:52	Onflight	39.119	-76.869	352	8	384.381	131.911	128.158	0.284	0.206	0.39	0.368	7.522	0	1.785	0	7.658	0.518	0.362	109.033	0	5.855	3.748024	4.922	0.745	0.071	0.057	0.336	0.354	0	0.255	0	0.534	0.452	0.017	2.408	0
2011-07-01 17:13:07	Onflight	39.13	-76.858	348	8	384.381	NA	NA	NA	NA	NA	NA	NA	NA	NA	NA	NA	NA	NA	NA	NA	4.537	NA	4.922	0.745	0.071	0.057	0.336	0.354	0	0.255	0	0.534	0.452	0.017	2.408	0
2011-07-01 17:13:22	Onflight	39.141	-76.846	355	8	384.381	132.573	128.158	0.284	0.206	0.39	0.368	7.522	0	1.785	0	7.658	0.518	0.362	109.033	0	5.5	4.29074	4.922	0.745	0.071	0.057	0.336	0.354	0	0.255	0	0.534	0.452	0.017	2.408	0
2011-07-01 17:13:37	Onflight	39.152	-76.835	352	8	384.146	135.563	129.666	0.327	0.207	0.488	0.519	10.995	0	1.816	0	7.509	0.512	0.333	106.927	0	6.654	NA	5.038	0.83	0.077	0.075	0.495	0.403	0	0.256	0	0.519	0.401	0.017	2.22	0
2011-07-01 17:13:52	Onflight	39.16	-76.819	349	8	384.605	132.185	146.074	0.259	0.202	0.516	0.512	21.63	0	1.808	0	10.988	0.76	0.515	106.697	0	4.316	3.037232	5.917	0.674	0.068	0.123	0.489	0.617	0	0.271	0	0.786	0.689	0.026	2.219	0
2011-07-01 17:14:07	Highway	39.168	-76.804	350	8	384.605	134.895	146.074	0.259	0.202	0.516	0.512	21.63	0	1.808	0	10.988	0.76	0.515	106.697	0	5.18	4.210844	5.917	0.674	0.068	0.123	0.489	0.617	0	0.271	0	0.786	0.689	0.026	2.219	0
2011-07-01 17:14:22	Highway	39.177	-76.79	351	8	384.371	129.697	138.014	0.287	0.19	0.524	0.39	14.845	0	1.845	0	11.28	0.698	0.524	104.103	0	4.054	3.484083	5.304	0.723	0.073	0.093	0.37	0.558	0	0.255	0	0.81	0.572	0.027	1.997	0
2011-07-01 17:14:37	Highway	39.186	-76.776	351	8	384.371	128.987	138.014	0.287	0.19	0.524	0.39	14.845	0	1.845	0	11.28	0.698	0.524	104.103	0	3.759	2.636857	5.304	0.723	0.073	0.093	0.37	0.558	0	0.255	0	0.81	0.572	0.027	1.997	0
2011-07-01 17:14:52	Highway	39.196	-76.763	353	8	384.884	136.018	138.023	0.228	0.193	0.492	0.138	14.575	0	1.858	0	15.207	0.889	0.764	103.432	0	5.573	4.421483	5.361	0.553	0.067	0.099	0.117	0.654	0	0.26	0	1.047	0.773	0.035	1.946	0
2011-07-01 17:15:07	Highway	39.205	-76.749	347	8	384.757	137.686	129.897	0.23	0.191	0.467	0.056	10.918	0	1.876	0	13.687	0.857	0.672	101.199	0	5.31	4.527076	4.878	0.535	0.076	0.083	0.033	0.596	0	0.256	0	0.931	0.743	0.03	1.78	0
2011-07-01 17:15:22	Highway	39.213	-76.733	355	8	384.757	135.54	129.897	0.23	0.191	0.467	0.056	10.918	0	1.876	0	13.687	0.857	0.672	101.199	0	4.432	2.920494	4.878	0.535	0.076	0.083	0.033	0.596	0	0.256	0	0.931	0.743	0.03	1.78	0
2011-07-01 17:15:37	Highway	39.223	-76.72	352	8	384.757	137.913	129.897	0.23	0.191	0.467	0.056	10.918	0	1.876	0	13.687	0.857	0.672	101.199	0	4.822	3.065986	4.878	0.535	0.076	0.083	0.033	0.596	0	0.256	0	0.931	0.743	0.03	1.78	0
2011-07-01 17:15:52	Onflight	39.235	-76.711	360	8	384.465	141.687	131.297	0.227	0.193	0.487	0.048	11.349	0	1.855	0	14.013	0.875	0.676	99.936	0	6.407	3.690124	4.947	0.51	0.084	0.096	0.026	0.734	0	0.255	0	0.952	0.756	0.031	1.651	0
2011-07-01 17:16:07	Onflight	39.249	-76.712	358	8	384.465	142.318	131.297	0.227	0.193	0.487	0.048	11.349	0	1.855	0	14.013	0.875	0.676	99.936	0	5.817	4.29792	4.947	0.51	0.084	0.096	0.026	0.734	0	0.255	0	0.952	0.756	0.031	1.651	0
2011-07-01 17:16:22	Onflight	39.263	-76.719	352	8	384.465	145.487	131.297	0.227	0.193	0.487	0.048	11.349	0	1.855	0	14.013	0.875	0.676	99.936	0	6.667	4.4945	4.947	0.51	0.084	0.096	0.026	0.734	0	0.255	0	0.952	0.756	0.031	1.651	0
2011-07-01 17:16:37	Highway	39.276	-76.727	359	8	384.137	148.9	133.903	0.231	0.189	0.57	0.043	14.238	0	1.81	0	14.518	0.892	0.683	99.465	0	7.519	4.209091	5.09	0.52	0.082	0.124	0.024	0.861	0	0.249	0	0.984	0.749	0.032	1.585	0
2011-07-01 17:16:52	Highway	39.289	-76.738	372	8	383.671	140.316	124.725	0.343	0.232	0.55	0.042	8.389	0	1.802	0	11.119	0.69	0.517	99.724	0	5.524	3.737517	4.736	0.898	0.077	0.08	0.025	0.588	0	0.241	0	0.747	0.615	0.023	1.607	0
2011-07-01 17:17:07	Highway	39.302	-76.743	393	8	383.671	NA	NA	NA	NA	NA	NA	NA	NA	NA	NA	NA	NA	NA	NA	NA	5.626	2.750103	4.736	0.898	0.077	0.08	0.025	0.588	0	0.241	0	0.747	0.615	0.023	1.607	0
2011-07-01 17:17:22	Highway	39.317	-76.744	405	8	383.518	136.762	123.862	0.35	0.273	0.637	0.036	10.541	0	1.771	0	9.059	0.585	0.361	99.261	0	5.011	NA	4.583	0.992	0.081	0.101	0.023	0.707	0	0.235	0	0.597	0.473	0.018	1.544	0
2011-07-01 17:17:37	Highway	39.331	-76.745	409	8	383.518	139.68	123.862	0.35	0.273	0.637	0.036	10.541	0	1.771	0	9.059	0.585	0.361	99.261	0	5.74	4.274033	4.583	0.992	0.081	0.101	0.023	0.707	0	0.235	0	0.597	0.473	0.018	1.544	0
2011-07-01 17:17:52	Highway	39.346	-76.746	423	8	383.518	136.882	123.862	0.35	0.273	0.637	0.036	10.541	0	1.771	0	9.059	0.585	0.361	99.261	0	5.267	NA	4.583	0.992	0.081	0.101	0.023	0.707	0	0.235	0	0.597	0.473	0.018	1.544	0
2011-07-01 17:18:07	Highway	39.36	-76.747	424	8	383.327	139.145	129.652	0.345	0.307	0.713	0.032	12.434	0	1.78	0	12.49	0.768	0.509	98.632	0	5.129	3.722192	5.156	1.071	0.081	0.117	0.023	0.763	0	0.252	0	0.826	0.65	0.025	1.491	0
2011-07-01 17:18:22	Highway	39.375	-76.745	426	8	383.327	133.999	129.652	0.345	0.307	0.713	0.032	12.434	0	1.78	0	12.49	0.768	0.509	98.632	0	3.935	NA	5.156	1.071	0.081	0.117	0.023	0.763	0	0.252	0	0.826	0.65	0.025	1.491	0
2011-07-01 17:18:37	Onflight	39.386	-76.734	467	9	469.808	135.737	120.411	0.317	0.317	0.73	0.031	7.71	0	1.717	0	9.12	0.572	0.295	98.373	0	4.156	NA	4.623	1.16	0.1	0.09	0.024	0.48	0	0.239	0	0.585	0.506	0.015	1.498	0
2011-07-01 17:18:52	Onflight	39.391	-76.718	459	9	469.808	134.557	120.411	0.317	0.317	0.73	0.031	7.71	0	1.717	0	9.12	0.572	0.295	98.373	0	3.388	NA	4.623	1.16	0.1	0.09	0.024	0.48	0	0.239	0	0.585	0.506	0.015	1.498	0
2011-07-01 17:19:07	Onflight	39.395	-76.699	429	9	470.136	134.481	116.67	0.211	0.218	0.606	0.028	5.925	0	1.488	0	8.386	0.528	0.267	98.061	0	3.399	NA	3.676	0.659	0.059	0.071	0.022	0.363	0	0.189	0	0.535	0.472	0.013	1.439	0
2011-07-01 17:19:22	Onflight	39.403	-76.684	422	8	383.304	135.462	116.798	0.211	0.22	0.609	0.028	5.926	0	1.495	0	8.419	0.529	0.266	98.117	0	3.688	NA	3.685	0.661	0.059	0.071	0.022	0.362	0	0.19	0	0.535	0.473	0.013	1.443	0
2011-07-01 17:19:37	Onflight	39.415	-76.673	434	9	469.777	139.769	115.659	0.201	0.293	0.689	0.028	5.459	0	1.476	0	7.764	0.487	0.208	97.895	0	4.419	NA	3.578	0.706	0.071	0.07	0.024	0.319	0	0.185	0	0.47	0.411	0.01	1.439	0
2011-07-01 17:19:52	Onflight	39.428	-76.663	428	9	469.777	141.145	115.659	0.201	0.293	0.689	0.028	5.459	0	1.476	0	7.764	0.487	0.208	97.895	0	4.47	NA	3.578	0.706	0.071	0.07	0.024	0.319	0	0.185	0	0.47	0.411	0.01	1.439	0
2011-07-01 17:20:07	Onflight	39.44	-76.653	426	8	383.01	143.12	115.906	0.201	0.299	0.698	0.028	5.524	0	1.485	0	7.845	0.493	0.21	97.968	0	4.642	NA	3.601	0.708	0.072	0.071	0.024	0.323	0	0.186	0	0.475	0.416	0.01	1.444	0
2011-07-01 17:20:22	Padonia	39.452	-76.641	433	9	469.565	149.058	119.626	0.197	0.373	0.866	0.029	6.718	0	1.528	0	9.741	0.594	0.226	98.019	0	6.181	NA	4.087	0.722	0.095	0.104	0.026	0.38	0	0.198	0	0.607	0.538	0.011	1.501	0
2011-07-01 17:20:37	Padonia	39.463	-76.629	426	8	383.21	141.956	120.385	0.133	0.321	0.854	0.029	7.987	0	1.479	0	9.578	0.597	0.239	98.581	0	4.29	NA	3.616	0.299	0.052	0.119	0.026	0.424	0	0.183	0	0.584	0.498	0.012	1.5	0
2011-07-01 17:20:52	Padonia	39.476	-76.62	428	9	469.624	141.688	120.038	0.133	0.316	0.877	0.03	5.985	0	1.553	0	9.618	0.606	0.214	99.508	0	4.341	NA	3.545	0.265	0.042	0.087	0.029	0.341	0	0.196	0	0.588	0.509	0.01	1.563	0
2011-07-01 17:21:07	Padonia	39.49	-76.62	501	9	469.624	NA	NA	NA	NA	NA	NA	NA	NA	NA	NA	NA	NA	NA	NA	NA	4.352	1.726769	3.545	0.265	0.042	0.087	0.029	0.341	0	0.196	0	0.588	0.509	0.01	1.563	0
2011-07-01 17:21:22	Padonia	39.503	-76.627	566	10	556.935	142.958	120.951	0.198	0.404	0.938	0.029	6.505	0	1.62	0	10.64	0.637	0.223	98.412	0	4.457	NA	4.241	0.705	0.101	0.1	0.027	0.363	0	0.222	0	0.673	0.592	0.011	1.557	0
2011-07-01 17:21:37	Padonia	39.512	-76.642	631	11	644.929	143.879	120.669	0.198	0.402	0.931	0.029	6.44	0	1.609	0	10.556	0.632	0.221	98.308	0	4.675	NA	4.227	0.712	0.102	0.099	0.027	0.36	0	0.22	0	0.668	0.588	0.011	1.55	0
2011-07-01 17:21:52	Padonia	39.516	-76.66	701	12	733.575	147.173	120.351	0.197	0.4	0.923	0.029	6.375	0	1.597	0	10.461	0.626	0.219	98.182	0	5.256	NA	4.21	0.719	0.104	0.098	0.027	0.356	0	0.219	0	0.662	0.583	0.011	1.543	0
2011-07-01 17:22:07	Padonia	39.513	-76.679	782	13	822.297	151.17	118.278	0.281	0.457	0.893	0.025	4.861	0	1.643	0	10.081	0.586	0.194	97.812	0	5.359	NA	4.892	1.405	0.26	0.071	0.021	0.308	0.001	0.268	0	0.602	0.548	0.009	1.576	0
2011-07-01 17:22:22	Padonia	39.504	-76.694	847	13	822.297	148.859	118.278	0.281	0.457	0.893	0.025	4.861	0	1.643	0	10.081	0.586	0.194	97.812	0	4.894	NA	4.892	1.405	0.26	0.071	0.021	0.308	0.001	0.268	0	0.602	0.548	0.009	1.576	0
2011-07-01 17:22:37	Padonia	39.491	-76.703	922	14	957.09	145.375	117.75	0.279	0.451	0.878	0.024	4.792	0	1.621	0	9.859	0.573	0.19	97.612	0	4.661	NA	4.852	1.411	0.266	0.07	0.021	0.305	0.001	0.265	0	0.588	0.537	0.009	1.562	0
2011-07-01 17:22:52	Padonia	39.476	-76.705	1005	14	956.833	144.147	114.47	0.281	0.348	0.75	0.026	4.514	0	1.583	0	7.81	0.469	0.167	97.484	0	4.417	NA	4.324	1.32	0.185	0.059	0.022	0.291	0.001	0.236	0	0.467	0.42	0.008	1.496	0
2011-07-01 17:23:07	Padonia	39.462	-76.697	1087	15	1139.422	141.979	113.277	0.274	0.335	0.72	0.025	4.363	0	1.53	0	7.432	0.446	0.161	97.042	0	4.2	NA	4.208	1.299	0.186	0.057	0.021	0.282	0.001	0.229	0	0.443	0.399	0.008	1.461	0
2011-07-01 17:23:22	Padonia	39.451	-76.683	1155	15	1140.488	142.55	116.068	0.184	0.333	0.777	0.026	6.025	0	1.395	0	8.671	0.528	0.204	96.887	0	4.271	NA	3.8	0.713	0.093	0.093	0.023	0.345	0	0.183	0	0.537	0.478	0.01	1.416	0
2011-07-01 17:23:37	Padonia	39.447	-76.665	1215	15	1140.488	146.047	116.068	0.184	0.333	0.777	0.026	6.025	0	1.395	0	8.671	0.528	0.204	96.887	0	5.543	NA	3.8	0.713	0.093	0.093	0.023	0.345	0	0.183	0	0.537	0.478	0.01	1.416	0
2011-07-01 17:23:52	Padonia	39.448	-76.646	1284	16	1326.128	146.001	114.371	0.174	0.316	0.736	0.024	5.728	0	1.322	0	8.207	0.497	0.193	96.34	0	5.739	NA	3.644	0.692	0.092	0.088	0.022	0.329	0	0.174	0	0.506	0.451	0.009	1.369	0
2011-07-01 17:24:07	Padonia	39.455	-76.63	1349	16	1327.357	143.295	117.03	0.12	0.28	0.738	0.026	7.75	0	1.302	0	8.334	0.521	0.226	96.823	0	4.699	NA	3.314	0.291	0.049	0.111	0.022	0.397	0	0.161	0	0.525	0.449	0.012	1.379	0
2011-07-01 17:24:22	Padonia	39.467	-76.618	1413	16	1327.357	141.159	117.03	0.12	0.28	0.738	0.026	7.75	0	1.302	0	8.334	0.521	0.226	96.823	0	3.768	NA	3.314	0.291	0.049	0.111	0.022	0.397	0	0.161	0	0.525	0.449	0.012	1.379	0
2011-07-01 17:24:37	Padonia	39.482	-76.615	1484	17	1514.964	141.199	113.043	0.113	0.264	0.711	0.023	5.069	0	1.235	0	7.907	0.482	0.175	96.188	0	3.734	NA	3.066	0.29	0.044	0.075	0.021	0.285	0	0.159	0	0.489	0.418	0.009	1.342	0
2011-07-01 17:24:52	Padonia	39.496	-76.62	1560	17	1514.964	141.634	113.043	0.113	0.264	0.711	0.023	5.069	0	1.235	0	7.907	0.482	0.175	96.188	0	3.468	NA	3.066	0.29	0.044	0.075	0.021	0.285	0	0.159	0	0.489	0.418	0.009	1.342	0
2011-07-01 17:25:07	Padonia	39.507	-76.632	1636	18	1706.574	NA	NA	NA	NA	NA	NA	NA	NA	NA	NA	NA	NA	NA	NA	NA	2.642	0.672453	2.909	0.567	0.103	0.062	0.014	0.221	0	0.14	0	0.402	0.354	0.007	1.149	0
2011-07-01 17:25:22	Padonia	39.512	-76.65	1711	18	1706.574	140.696	106.277	0.11	0.25	0.565	0.015	4.012	0	0.961	0	6.415	0.371	0.135	92.414	0	3.132	NA	2.909	0.567	0.103	0.062	0.014	0.221	0	0.14	0	0.402	0.354	0.007	1.149	0
2011-07-01 17:25:37	Padonia	39.512	-76.669	1777	18	1706.574	148.658	106.277	0.11	0.25	0.565	0.015	4.012	0	0.961	0	6.415	0.371	0.135	92.414	0	4.695	NA	2.909	0.567	0.103	0.062	0.014	0.221	0	0.14	0	0.402	0.354	0.007	1.149	0
2011-07-01 17:25:52	Padonia	39.505	-76.686	1838	19	1949.4	128.053	81.944	0	0.008	0.015	0	0.083	0	0.025	0	0.149	0.007	0.003	81.805	0	2.45	NA	0.609	0.033	0.01	0.001	0	0.006	0	0.005	0	0.01	0.01	0	0.555	0
2011-07-01 17:26:07	Padonia	39.493	-76.699	1909	19	1949.4	127.706	81.944	0	0.008	0.015	0	0.083	0	0.025	0	0.149	0.007	0.003	81.805	0	1.973	NA	0.609	0.033	0.01	0.001	0	0.006	0	0.005	0	0.01	0.01	0	0.555	0
2011-07-01 17:26:22	Padonia	39.478	-76.703	1981	19	1948.884	126.527	81.792	0	0.003	0.007	0	0.04	0	0.013	0	0.066	0.003	0.001	81.755	0	1.773	NA	0.563	0.017	0.005	0.001	0	0.003	0	0.002	0	0.005	0.005	0	0.539	0
2011-07-01 17:26:37	Padonia	39.463	-76.7	2040	19	1948.884	105.35	81.792	0	0.003	0.007	0	0.04	0	0.013	0	0.066	0.003	0.001	81.755	0	1.966	NA	0.563	0.017	0.005	0.001	0	0.003	0	0.002	0	0.005	0.005	0	0.539	0
2011-07-01 17:26:52	Padonia	39.45	-76.69	2112	20	2250.752	107.361	80.047	0	0	0	0	0.001	0	0	0	0.001	0	0	80.087	0	1.778	NA	0.471	0	0	0	0	0	0	0	0	0	0	0	0.48	0
2011-07-01 17:27:07	Padonia	39.441	-76.674	2185	20	2253.224	117.853	80.217	0	0	0	0	0.001	0	0	0	0.002	0	0	80.257	0	1.561	NA	0.477	0	0	0	0	0	0	0	0	0	0	0	0.486	0
2011-07-01 17:27:22	Padonia	39.439	-76.655	2258	20	2253.224	115.075	80.217	0	0	0	0	0.001	0	0	0	0.002	0	0	80.257	0	1.492	NA	0.477	0	0	0	0	0	0	0	0	0	0	0	0.486	0
2011-07-01 17:27:37	Padonia	39.443	-76.636	2338	20	2254.218	118.033	80.051	0	0	0	0	0.003	0	0.001	0	0.004	0	0	80.112	0	1.467	NA	0.482	0	0	0	0	0	0	0	0	0	0	0	0.49	0
2011-07-01 17:27:52	Padonia	39.453	-76.622	2418	21	2618.063	122.295	79.657	0	0	0	0	0	0	0	0	0	0	0	79.693	0	1.335	NA	0.47	0	0	0	0	0	0	0	0	0	0	0	0.48	0
2011-07-01 17:28:07	Padonia	39.466	-76.614	2498	21	2618.063	122.858	79.657	0	0	0	0	0	0	0	0	0	0	0	79.693	0	1.023	NA	0.47	0	0	0	0	0	0	0	0	0	0	0	0.48	0
2011-07-01 17:28:22	Padonia	39.481	-76.615	2579	21	2616.967	123.536	79.631	0	0	0	0	0	0	0	0	0	0	0	79.668	0	1.023	NA	0.47	0	0	0	0	0	0	0	0	0	0	0	0.48	0
2011-07-01 17:28:37	Padonia	39.494	-76.623	2655	21	2616.967	123.316	79.631	0	0	0	0	0	0	0	0	0	0	0	79.668	0	1.067	NA	0.47	0	0	0	0	0	0	0	0	0	0	0	0.48	0
2011-07-01 17:28:52	Padonia	39.505	-76.637	2723	21	2616.904	123.724	79.632	0	0	0	0	0	0	0	0	0	0	0	79.669	0	1.014	NA	0.471	0	0	0	0	0	0	0	0	0	0	0	0.481	0
2011-07-01 17:29:07	Padonia	39.513	-76.653	2799	21	2616.904	NA	NA	NA	NA	NA	NA	NA	NA	NA	NA	NA	NA	NA	NA	NA	1.378	NA	0.471	0	0	0	0	0	0	0	0	0	0	0	0.481	0
2011-07-01 17:29:22	Padonia	39.515	-76.673	2878	22	3105.434	112.48	79.766	0	0	0	0	0	0	0	0	0	0	0	79.832	0	1.553	NA	0.501	0	0	0	0	0	0	0	0	0	0	0	0.506	0
2011-07-01 17:29:37	Padonia	39.51	-76.693	2952	22	3105.434	115.984	79.766	0	0	0	0	0	0	0	0	0	0	0	79.832	0	1.388	NA	0.501	0	0	0	0	0	0	0	0	0	0	0	0.506	0
2011-07-01 17:29:52	Padonia	39.498	-76.708	3019	22	3105.434	118.899	79.766	0	0	0	0	0	0	0	0	0	0	0	79.832	0	1.311	NA	0.501	0	0	0	0	0	0	0	0	0	0	0	0.506	0
2011-07-01 17:30:07	Padonia	39.482	-76.714	3082	22	3103.913	118.657	79.815	0	0	0	0	0	0	0	0	0	0	0	79.879	0	1.288	NA	0.503	0	0	0	0	0	0	0	0	0	0	0	0.509	0
2011-07-01 17:30:22	Padonia	39.465	-76.712	3140	22	3103.913	119.17	79.815	0	0	0	0	0	0	0	0	0	0	0	79.879	0	1.226	NA	0.503	0	0	0	0	0	0	0	0	0	0	0	0.509	0
2011-07-01 17:30:37	Padonia	39.453	-76.698	3176	22	3103.913	127.422	79.815	0	0	0	0	0	0	0	0	0	0	0	79.879	0	1.229	NA	0.503	0	0	0	0	0	0	0	0	0	0	0	0.509	0
2011-07-01 17:30:52	Padonia	39.451	-76.678	3190	22	3105.711	126.215	79.752	0	0	0	0	0	0	0	0	0	0	0	79.813	0	1.239	0.441676	0.501	0	0	0	0	0	0	0	0	0	0	0	0.507	0
2011-07-01 17:31:07	Padonia	39.459	-76.661	3186	22	3105.711	124.549	79.752	0	0	0	0	0	0	0	0	0	0	0	79.813	0	1.177	0.357309	0.501	0	0	0	0	0	0	0	0	0	0	0	0.507	0
2011-07-01 17:31:22	Padonia	39.467	-76.643	3174	22	3105.711	122.417	79.752	0	0	0	0	0	0	0	0	0	0	0	79.813	0	1.169	0.33869	0.501	0	0	0	0	0	0	0	0	0	0	0	0.507	0
2011-07-01 17:31:37	Padonia	39.471	-76.622	3187	22	3107.535	119.443	79.72	0	0	0	0	0	0	0	0	0	0	0	79.779	0	1.078	0.362592	0.499	0	0	0	0	0	0	0	0	0	0	0	0.505	0
2011-07-01 17:31:52	Onflight	39.478	-76.602	3190	22	3106.475	120.349	79.715	0	0	0	0	0	0	0	0	0	0	0	79.78	0	NA	NA	NA	NA	NA	NA	NA	NA	NA	NA	NA	NA	NA	NA	NA	NA
2011-07-01 17:32:07	Onflight	39.486	-76.582	3185	22	3106.475	119.931	79.715	0	0	0	0	0	0	0	0	0	0	0	79.78	0	NA	NA	NA	NA	NA	NA	NA	NA	NA	NA	NA	NA	NA	NA	NA	NA
2011-07-01 17:32:22	Onflight	39.495	-76.563	3186	22	3105.533	120.75	79.667	0	0	0	0	0	0	0	0	0	0	0	79.734	0	NA	NA	NA	NA	NA	NA	NA	NA	NA	NA	NA	NA	NA	NA	NA	NA
2011-07-01 17:32:37	Onflight	39.502	-76.541	3189	22	3102.47	NA	NA	NA	NA	NA	NA	NA	NA	NA	NA	NA	NA	NA	NA	NA	1.023	NA	0.498	0	0	0	0	0	0	0	0	0	0	0	0.501	0
2011-07-01 17:32:52	Onflight	39.508	-76.518	3193	22	3102.971	NA	NA	NA	NA	NA	NA	NA	NA	NA	NA	NA	NA	NA	NA	NA	1.032	0.462239	0.497	0	0	0	0	0	0	0	0	0	0	0	0.502	0
2011-07-01 17:33:07	Onflight	39.513	-76.496	3193	22	3102.971	NA	NA	NA	NA	NA	NA	NA	NA	NA	NA	NA	NA	NA	NA	NA	1.076	NA	0.497	0	0	0	0	0	0	0	0	0	0	0	0.502	0
2011-07-01 17:33:22	Onflight	39.518	-76.473	3187	22	3103.918	NA	NA	NA	NA	NA	NA	NA	NA	NA	NA	NA	NA	NA	NA	NA	1.118	0.686341	0.497	0	0	0	0	0	0	0	0	0	0	0	0.502	0
2011-07-01 17:33:37	Onflight	39.524	-76.451	3187	22	3102.753	NA	NA	NA	NA	NA	NA	NA	NA	NA	NA	NA	NA	NA	NA	NA	1.17	NA	0.496	0	0	0	0	0	0	0	0	0	0	0	0.499	0
2011-07-01 17:33:52	Onflight	39.53	-76.429	3188	22	3102.753	NA	NA	NA	NA	NA	NA	NA	NA	NA	NA	NA	NA	NA	NA	NA	1.149	1.754848	0.496	0	0	0	0	0	0	0	0	0	0	0	0.499	0
2011-07-01 17:34:07	Onflight	39.536	-76.408	3185	22	3104.342	NA	NA	NA	NA	NA	NA	NA	NA	NA	NA	NA	NA	NA	NA	NA	1.135	NA	0.495	0	0	0	0	0	0	0	0	0	0	0	0.499	0
2011-07-01 17:34:22	Onflight	39.543	-76.387	3184	22	3104.342	NA	NA	NA	NA	NA	NA	NA	NA	NA	NA	NA	NA	NA	NA	NA	1.138	1.81453	0.495	0	0	0	0	0	0	0	0	0	0	0	0.499	0
2011-07-01 17:34:52	Onflight	39.555	-76.347	3183	22	3104.308	114.923	79.484	0	0	0	0	0	0	0	0	0	0	0	79.575	0	NA	NA	NA	NA	NA	NA	NA	NA	NA	NA	NA	NA	NA	NA	NA	NA
2011-07-01 17:35:07	Onflight	39.561	-76.327	3183	22	3104.308	116.029	79.484	0	0	0	0	0	0	0	0	0	0	0	79.575	0	NA	NA	NA	NA	NA	NA	NA	NA	NA	NA	NA	NA	NA	NA	NA	NA
2011-07-01 17:35:22	Onflight	39.567	-76.307	3185	22	3105.58	115.748	79.485	0	0	0	0	0	0	0	0	0	0	0	79.582	0	NA	NA	NA	NA	NA	NA	NA	NA	NA	NA	NA	NA	NA	NA	NA	NA
2011-07-01 17:35:37	Onflight	39.572	-76.288	3187	22	3105.58	119.161	79.485	0	0	0	0	0	0	0	0	0	0	0	79.582	0	NA	NA	NA	NA	NA	NA	NA	NA	NA	NA	NA	NA	NA	NA	NA	NA
2011-07-01 17:35:52	Onflight	39.578	-76.269	3187	22	3105.58	119.046	79.485	0	0	0	0	0	0	0	0	0	0	0	79.582	0	NA	NA	NA	NA	NA	NA	NA	NA	NA	NA	NA	NA	NA	NA	NA	NA
2011-07-01 17:36:07	Onflight	39.584	-76.25	3185	22	3104.877	116.293	79.502	0	0	0	0	0	0	0	0	0	0	0	79.603	0	NA	NA	NA	NA	NA	NA	NA	NA	NA	NA	NA	NA	NA	NA	NA	NA
2011-07-01 17:36:22	Onflight	39.589	-76.232	3184	22	3104.877	117.397	79.502	0	0	0	0	0	0	0	0	0	0	0	79.603	0	NA	NA	NA	NA	NA	NA	NA	NA	NA	NA	NA	NA	NA	NA	NA	NA
2011-07-01 17:36:37	Onflight	39.595	-76.214	3189	22	3105.731	119.162	79.475	0	0	0	0	0	0	0	0	0	0	0	79.578	0	NA	NA	NA	NA	NA	NA	NA	NA	NA	NA	NA	NA	NA	NA	NA	NA
2011-07-01 17:36:52	Onflight	39.6	-76.196	3189	22	3105.511	116.746	79.454	0	0	0	0	0	0	0	0	0	0	0	79.56	0	NA	NA	NA	NA	NA	NA	NA	NA	NA	NA	NA	NA	NA	NA	NA	NA
2011-07-01 17:37:07	Onflight	39.606	-76.178	3191	22	3105.511	117.473	79.454	0	0	0	0	0	0	0	0	0	0	0	79.56	0	NA	NA	NA	NA	NA	NA	NA	NA	NA	NA	NA	NA	NA	NA	NA	NA
2011-07-01 17:37:22	Onflight	39.611	-76.16	3193	22	3105.754	117.027	79.438	0	0	0	0	0	0	0	0	0	0	0	79.543	0	NA	NA	NA	NA	NA	NA	NA	NA	NA	NA	NA	NA	NA	NA	NA	NA
2011-07-01 17:37:37	Onflight	39.617	-76.141	3199	22	3105.844	118.247	79.404	0	0	0	0	0	0	0	0	0	0	0	79.512	0	NA	NA	NA	NA	NA	NA	NA	NA	NA	NA	NA	NA	NA	NA	NA	NA
2011-07-01 17:37:52	Onflight	39.623	-76.121	3202	22	3105.844	122.872	79.404	0	0	0	0	0	0	0	0	0	0	0	79.512	0	NA	NA	NA	NA	NA	NA	NA	NA	NA	NA	NA	NA	NA	NA	NA	NA
2011-07-01 17:38:07	Onflight	39.629	-76.101	3198	22	3103.036	122.966	79.395	0	0	0	0	0	0	0	0	0	0	0	79.507	0	NA	NA	NA	NA	NA	NA	NA	NA	NA	NA	NA	NA	NA	NA	NA	NA
2011-07-01 17:38:22	Onflight	39.634	-76.081	3194	22	3103.036	123.008	79.395	0	0	0	0	0	0	0	0	0	0	0	79.507	0	NA	NA	NA	NA	NA	NA	NA	NA	NA	NA	NA	NA	NA	NA	NA	NA
2011-07-01 17:38:52	Onflight	39.647	-76.039	3192	22	3100.441	123.857	79.199	0	0	0	0	0	0	0	0	0	0	0	79.328	0	NA	NA	NA	NA	NA	NA	NA	NA	NA	NA	NA	NA	NA	NA	NA	NA
2011-07-01 17:39:07	Onflight	39.653	-76.018	3191	22	3100.441	124.181	79.199	0	0	0	0	0	0	0	0	0	0	0	79.328	0	NA	NA	NA	NA	NA	NA	NA	NA	NA	NA	NA	NA	NA	NA	NA	NA
2011-07-01 17:39:22	Onflight	39.659	-75.997	3192	22	3099.721	123.855	79.149	0	0	0	0	0	0	0	0	0	0	0	79.297	0	NA	NA	NA	NA	NA	NA	NA	NA	NA	NA	NA	NA	NA	NA	NA	NA
2011-07-01 17:39:37	Onflight	39.666	-75.976	3192	22	3099.721	123.701	79.149	0	0	0	0	0	0	0	0	0	0	0	79.297	0	NA	NA	NA	NA	NA	NA	NA	NA	NA	NA	NA	NA	NA	NA	NA	NA
2011-07-01 17:39:52	Onflight	39.672	-75.955	3187	22	3099.721	124.113	79.149	0	0	0	0	0	0	0	0	0	0	0	79.297	0	NA	NA	NA	NA	NA	NA	NA	NA	NA	NA	NA	NA	NA	NA	NA	NA
2011-07-01 17:40:07	Onflight	39.679	-75.935	3185	22	3101.385	127.499	79.105	0	0	0	0	0	0	0	0	0	0	0	79.246	0	0.965	0.391928	0.47	0	0	0	0	0	0	0	0	0	0	0	0.472	0
2011-07-01 17:40:22	Onflight	39.685	-75.915	3187	22	3099.51	128.972	79.143	0	0	0	0	0	0	0	0	0	0	0	79.287	0	0.859	0.231199	0.468	0	0	0	0	0	0	0	0	0	0	0	0.47	0
2011-07-01 17:40:37	Onflight	39.691	-75.895	3186	22	3099.51	129.013	79.143	0	0	0	0	0	0	0	0	0	0	0	79.287	0	0.794	NA	0.468	0	0	0	0	0	0	0	0	0	0	0	0.47	0
2011-07-01 17:40:52	Fairhill	39.697	-75.875	3183	22	3101.715	128.783	79.191	0	0	0	0	0	0	0	0	0	0	0	79.332	0	0.801	NA	0.467	0	0	0	0	0	0	0	0	0	0	0	0.469	0
2011-07-01 17:41:07	Fairhill	39.702	-75.855	3186	22	3101.715	129.613	79.191	0	0	0	0	0	0	0	0	0	0	0	79.332	0	0.732	NA	0.467	0	0	0	0	0	0	0	0	0	0	0	0.469	0
2011-07-01 17:41:22	Fairhill	39.706	-75.835	3153	22	3101.817	126.912	79.418	0	0	0	0	0	0	0	0	0	0	0	79.559	0	0.806	0.252869	0.461	0	0	0	0	0	0	0	0	0	0	0	0.463	0
2011-07-01 17:41:37	Fairhill	39.702	-75.814	3084	22	3101.817	124.134	79.418	0	0	0	0	0	0	0	0	0	0	0	79.559	0	0.915	NA	0.461	0	0	0	0	0	0	0	0	0	0	0	0.463	0
2011-07-01 17:41:52	Fairhill	39.692	-75.797	3017	22	3105.521	125.415	79.285	0	0	0	0	0	0	0	0	0	0	0	79.416	0	1.16	0.369152	0.463	0	0	0	0	0	0	0	0	0	0	0	0.465	0
2011-07-01 17:42:07	Fairhill	39.677	-75.786	2946	22	3105.521	125.71	79.285	0	0	0	0	0	0	0	0	0	0	0	79.416	0	1.132	NA	0.463	0	0	0	0	0	0	0	0	0	0	0	0.465	0
2011-07-01 17:42:22	Fairhill	39.661	-75.785	2882	22	3105.521	128.398	79.285	0	0	0	0	0	0	0	0	0	0	0	79.416	0	1.135	0.361882	0.463	0	0	0	0	0	0	0	0	0	0	0	0.465	0
2011-07-01 17:42:52	Fairhill	39.635	-75.807	2748	21	2617.124	115.147	78.784	0	0	0	0	0	0	0	0	0	0	0	78.832	0	NA	NA	NA	NA	NA	NA	NA	NA	NA	NA	NA	NA	NA	NA	NA	NA
2011-07-01 17:43:07	Fairhill	39.631	-75.826	2680	21	2616.108	116.246	78.804	0	0	0	0	0	0	0	0	0	0	0	78.854	0	NA	NA	NA	NA	NA	NA	NA	NA	NA	NA	NA	NA	NA	NA	NA	NA
2011-07-01 17:43:22	Fairhill	39.635	-75.844	2610	21	2616.108	124.603	78.804	0	0	0	0	0	0	0	0	0	0	0	78.854	0	NA	NA	NA	NA	NA	NA	NA	NA	NA	NA	NA	NA	NA	NA	NA	NA
2011-07-01 17:43:37	Fairhill	39.643	-75.857	2556	21	2616.108	125.316	78.804	0	0	0	0	0	0	0	0	0	0	0	78.854	0	NA	NA	NA	NA	NA	NA	NA	NA	NA	NA	NA	NA	NA	NA	NA	NA
2011-07-01 17:43:52	Fairhill	39.655	-75.868	2505	21	2614.361	124.427	78.822	0	0	0	0	0	0	0	0	0	0	0	78.881	0	NA	NA	NA	NA	NA	NA	NA	NA	NA	NA	NA	NA	NA	NA	NA	NA
2011-07-01 17:44:07	Fairhill	39.667	-75.877	2447	21	2614.361	125.777	78.822	0	0	0	0	0	0	0	0	0	0	0	78.881	0	NA	NA	NA	NA	NA	NA	NA	NA	NA	NA	NA	NA	NA	NA	NA	NA
2011-07-01 17:44:22	Fairhill	39.68	-75.883	2389	20	2248.36	123.652	78.605	0	0	0	0	0	0	0	0	0	0	0	78.596	0	NA	NA	NA	NA	NA	NA	NA	NA	NA	NA	NA	NA	NA	NA	NA	NA
2011-07-01 17:44:37	Fairhill	39.693	-75.88	2333	20	2248.36	123.102	78.605	0	0	0	0	0	0	0	0	0	0	0	78.596	0	NA	NA	NA	NA	NA	NA	NA	NA	NA	NA	NA	NA	NA	NA	NA	NA
2011-07-01 17:44:52	Fairhill	39.703	-75.868	2271	20	2248.36	118.166	78.605	0	0	0	0	0	0	0	0	0	0	0	78.596	0	NA	NA	NA	NA	NA	NA	NA	NA	NA	NA	NA	NA	NA	NA	NA	NA
2011-07-01 17:45:07	Fairhill	39.707	-75.85	2210	20	2247.35	123.281	78.282	0	0	0	0	0	0	0	0	0	0	0	78.293	0	NA	NA	NA	NA	NA	NA	NA	NA	NA	NA	NA	NA	NA	NA	NA	NA
2011-07-01 17:45:22	Fairhill	39.705	-75.831	2151	20	2248.529	107.765	78.226	0	0	0	0	0	0	0	0	0	0	0	78.236	0	NA	NA	NA	NA	NA	NA	NA	NA	NA	NA	NA	NA	NA	NA	NA	NA
2011-07-01 17:45:37	Fairhill	39.695	-75.816	2094	19	1947.864	101.78	79.399	0	0	0	0	0.002	0	0	0	0.002	0	0	79.395	0	NA	NA	NA	NA	NA	NA	NA	NA	NA	NA	NA	NA	NA	NA	NA	NA
2011-07-01 17:45:52	Fairhill	39.68	-75.809	2037	19	1947.864	99.998	79.399	0	0	0	0	0.002	0	0	0	0.002	0	0	79.395	0	NA	NA	NA	NA	NA	NA	NA	NA	NA	NA	NA	NA	NA	NA	NA	NA
2011-07-01 17:46:07	Fairhill	39.665	-75.813	1984	19	1947.864	109.18	79.399	0	0	0	0	0.002	0	0	0	0.002	0	0	79.395	0	NA	NA	NA	NA	NA	NA	NA	NA	NA	NA	NA	NA	NA	NA	NA	NA
2011-07-01 17:46:22	Fairhill	39.654	-75.825	1935	19	1949.819	126.268	80.754	0	0	0	0	0.005	0	0.001	0	0.007	0	0	80.704	0	NA	NA	NA	NA	NA	NA	NA	NA	NA	NA	NA	NA	NA	NA	NA	NA
2011-07-01 17:46:52	Fairhill	39.653	-75.861	1830	19	1948.191	130.805	80.883	0	0	0	0	0.002	0	0	0	0.003	0	0	80.74	0	NA	NA	NA	NA	NA	NA	NA	NA	NA	NA	NA	NA	NA	NA	NA	NA
2011-07-01 17:47:07	Fairhill	39.664	-75.873	1775	18	1704.074	129.474	89.385	0.005	0.002	0.014	0	0.166	0	0.039	0	0.251	0.014	0.006	88.817	0	NA	NA	NA	NA	NA	NA	NA	NA	NA	NA	NA	NA	NA	NA	NA	NA
2011-07-01 17:47:22	Fairhill	39.677	-75.879	1713	18	1702.346	131.267	84.845	0.003	0	0.006	0	0.076	0	0.017	0	0.102	0.006	0.002	84.692	0	2.822	NA	1.043	0.002	0	0.001	0	0.004	0	0.002	0	0.007	0.006	0	1.008	0
2011-07-01 17:47:37	Fairhill	39.691	-75.88	1651	18	1702.346	128.495	84.845	0.003	0	0.006	0	0.076	0	0.017	0	0.102	0.006	0.002	84.692	0	1.447	0.986668	1.043	0.002	0	0.001	0	0.004	0	0.002	0	0.007	0.006	0	1.008	0
2011-07-01 17:47:52	Fairhill	39.702	-75.869	1588	17	1510.845	130.059	101.315	0.086	0.016	0.21	0.001	2.647	0	0.571	0	3.69	0.206	0.073	92.873	0	2.137	NA	2.346	0.052	0.012	0.023	0.005	0.14	0	0.066	0	0.244	0.206	0.003	1.607	0
2011-07-01 17:48:07	Fairhill	39.708	-75.853	1523	17	1510.126	132.141	98.328	0.106	0.013	0.211	0.002	2.677	0	0.592	0	3.712	0.215	0.073	89.96	0	2.991	2.027076	2.188	0.062	0.011	0.024	0.009	0.146	0	0.069	0	0.249	0.215	0.003	1.396	0
2011-07-01 17:48:22	Fairhill	39.706	-75.834	1468	17	1511.063	135.865	98.971	0.123	0.026	0.254	0.003	3.281	0	0.755	0	4.166	0.252	0.082	89.444	0	3.561	2.52213	2.313	0.079	0.022	0.028	0.007	0.177	0	0.085	0	0.283	0.244	0.004	1.358	0
2011-07-01 17:48:37	Fairhill	39.697	-75.819	1411	16	1323.836	130.942	103.428	0.122	0.051	0.295	0.001	3.68	0	0.882	0	4.549	0.28	0.092	92.599	0	3.142	2.333206	2.672	0.083	0.051	0.033	0.003	0.202	0	0.098	0	0.322	0.279	0.005	1.58	0
2011-07-01 17:48:52	Fairhill	39.683	-75.814	1355	16	1323.836	134.762	103.428	0.122	0.051	0.295	0.001	3.68	0	0.882	0	4.549	0.28	0.092	92.599	0	3.528	3.073718	2.672	0.083	0.051	0.033	0.003	0.202	0	0.098	0	0.322	0.279	0.005	1.58	0
2011-07-01 17:49:07	Fairhill	39.669	-75.819	1303	16	1323.836	135.227	103.428	0.122	0.051	0.295	0.001	3.68	0	0.882	0	4.549	0.28	0.092	92.599	0	3.582	2.740561	2.672	0.083	0.051	0.033	0.003	0.202	0	0.098	0	0.322	0.279	0.005	1.58	0
2011-07-01 17:49:22	Fairhill	39.66	-75.833	1252	16	1325.261	136.06	104.997	0.096	0.087	0.29	0.001	3.357	0	0.839	0	4.472	0.28	0.106	94.984	0	3.759	2.918249	2.766	0.067	0.086	0.033	0.001	0.185	0	0.093	0	0.304	0.286	0.005	1.717	0
2011-07-01 17:49:37	Fairhill	39.658	-75.851	1191	15	1139.749	130.989	106.134	0.105	0.099	0.316	0.001	3.665	0	0.91	0	4.859	0.306	0.115	95.062	0	3.357	2.546913	2.868	0.074	0.098	0.035	0.001	0.202	0	0.102	0	0.331	0.311	0.005	1.726	0
2011-07-01 17:49:52	Fairhill	39.665	-75.868	1138	15	1138.702	132.387	108.156	0.105	0.059	0.34	0.001	3.903	0	0.903	0	5.737	0.321	0.121	95.696	0	3.495	2.629814	2.939	0.069	0.049	0.036	0.002	0.204	0	0.103	0	0.379	0.32	0.006	1.792	0
2011-07-01 17:50:07	Fairhill	39.677	-75.878	1094	15	1137.538	134.148	106.551	0.133	0.03	0.34	0.001	4.166	0	0.92	0	5.955	0.335	0.117	93.176	0	3.734	2.922079	2.835	0.084	0.024	0.037	0.005	0.221	0	0.106	0	0.398	0.333	0.005	1.625	0
2011-07-01 17:50:22	Fairhill	39.691	-75.879	1042	14	955.268	133.012	107.277	0.14	0.032	0.36	0.001	4.402	0	0.966	0	6.311	0.355	0.124	93.163	0	3.751	2.985403	2.911	0.089	0.025	0.039	0.006	0.234	0	0.112	0	0.423	0.353	0.006	1.63	0
2011-07-01 17:50:37	Fairhill	39.703	-75.871	976	14	955.268	NA	NA	NA	NA	NA	NA	NA	NA	NA	NA	NA	NA	NA	NA	NA	4.08	2.974025	2.911	0.089	0.025	0.039	0.006	0.234	0	0.112	0	0.423	0.353	0.006	1.63	0
2011-07-01 17:50:52	Fairhill	39.711	-75.854	915	14	954.808	136.735	103.993	0.168	0.023	0.35	0.003	4.37	0	0.962	0	6.127	0.358	0.12	90.65	0	4.258	3.367374	2.774	0.103	0.02	0.039	0.013	0.238	0	0.112	0	0.424	0.362	0.006	1.457	0
2011-07-01 17:51:07	Fairhill	39.71	-75.835	859	13	820.895	138.629	102.236	0.16	0.04	0.329	0.002	4.243	0	0.984	0	5.531	0.341	0.107	89.912	0	4.533	3.436497	2.653	0.105	0.034	0.037	0.007	0.229	0	0.112	0	0.371	0.325	0.005	1.397	0
2011-07-01 17:51:22	Fairhill	39.701	-75.82	806	13	820.895	137.953	102.236	0.16	0.04	0.329	0.002	4.243	0	0.984	0	5.531	0.341	0.107	89.912	0	4.539	3.47194	2.653	0.105	0.034	0.037	0.007	0.229	0	0.112	0	0.371	0.325	0.005	1.397	0
2011-07-01 17:51:37	Fairhill	39.688	-75.813	732	12	732.32	135.546	104.773	0.138	0.061	0.339	0.001	4.167	0	0.998	0	5.152	0.32	0.105	92.636	0	4.284	NA	2.822	0.094	0.061	0.037	0.002	0.229	0	0.112	0	0.363	0.316	0.005	1.583	0
2011-07-01 17:51:52	Fairhill	39.674	-75.816	664	11	643.825	136.562	104.853	0.139	0.061	0.342	0.001	4.203	0	1.006	0	5.201	0.323	0.106	92.611	0	4.4	3.090375	2.831	0.095	0.061	0.038	0.002	0.231	0	0.114	0	0.367	0.319	0.005	1.582	0
2011-07-01 17:52:07	Fairhill	39.664	-75.829	607	11	644.502	135.097	107.317	0.117	0.112	0.349	0.001	4.061	0	1.004	0	5.359	0.339	0.127	95.05	0	4.195	NA	2.988	0.082	0.111	0.039	0.001	0.224	0	0.113	0	0.367	0.341	0.006	1.726	0
2011-07-01 17:52:22	Fairhill	39.662	-75.846	545	10	556.565	134.528	107.442	0.118	0.113	0.353	0.001	4.106	0	1.014	0	5.419	0.343	0.128	95.028	0	4.304	3.180973	3	0.083	0.112	0.039	0.001	0.226	0	0.114	0	0.371	0.345	0.006	1.724	0
2011-07-01 17:52:37	Fairhill	39.666	-75.863	482	9	468.833	133.598	110.056	0.122	0.07	0.393	0.001	4.516	0	1.038	0	6.633	0.37	0.138	95.583	0	4.114	NA	3.096	0.08	0.058	0.041	0.002	0.235	0	0.118	0	0.437	0.366	0.006	1.77	0
2011-07-01 17:52:52	Fairhill	39.675	-75.874	486	9	468.351	133.488	108.159	0.15	0.034	0.387	0.001	4.726	0	1.025	0	6.801	0.383	0.133	93.048	0	4.316	3.230012	3.001	0.095	0.027	0.042	0.006	0.251	0	0.119	0	0.456	0.38	0.006	1.626	0
2011-07-01 17:53:07	Fairhill	39.688	-75.87	462	9	468.351	134.613	108.159	0.15	0.034	0.387	0.001	4.726	0	1.025	0	6.801	0.383	0.133	93.048	0	4.281	NA	3.001	0.095	0.027	0.042	0.006	0.251	0	0.119	0	0.456	0.38	0.006	1.626	0
2011-07-01 17:53:22	Fairhill	39.699	-75.859	358	8	381.846	136.443	108.257	0.151	0.035	0.39	0.001	4.764	0	1.032	0	6.858	0.386	0.134	93.032	0	4.514	3.508662	3.011	0.096	0.027	0.042	0.006	0.252	0	0.12	0	0.46	0.383	0.006	1.624	0
2011-07-01 17:53:37	Fairhill	39.71	-75.848	386	8	381.66	136.889	105.088	0.181	0.024	0.379	0.003	4.727	0	1.024	0	6.658	0.388	0.131	90.6	0	4.736	NA	2.871	0.11	0.021	0.042	0.014	0.257	0	0.121	0	0.459	0.39	0.006	1.451	0
2011-07-01 17:53:52	Fairhill	39.719	-75.834	403	8	381.922	135.604	102.609	0.167	0.041	0.342	0.003	4.405	0	1.021	0	5.746	0.354	0.111	89.891	0	4.687	3.363991	2.696	0.109	0.034	0.038	0.008	0.238	0	0.116	0	0.386	0.338	0.005	1.394	0
2011-07-01 17:54:07	Fairhill	39.721	-75.816	400	8	381.922	139.412	102.609	0.167	0.041	0.342	0.003	4.405	0	1.021	0	5.746	0.354	0.111	89.891	0	5.167	3.952612	2.696	0.109	0.034	0.038	0.008	0.238	0	0.116	0	0.386	0.338	0.005	1.394	0
2011-07-01 17:54:22	Fairhill	39.713	-75.8	408	8	381.922	139.322	102.609	0.167	0.041	0.342	0.003	4.405	0	1.021	0	5.746	0.354	0.111	89.891	0	5.541	3.914426	2.696	0.109	0.034	0.038	0.008	0.238	0	0.116	0	0.386	0.338	0.005	1.394	0
2011-07-01 17:54:37	Fairhill	39.7	-75.794	427	9	468.929	NA	NA	NA	NA	NA	NA	NA	NA	NA	NA	NA	NA	NA	NA	NA	5.395	3.81644	2.66	0.116	0.075	0.037	0.003	0.237	0	0.113	0	0.379	0.335	0.005	1.331	0
2011-07-01 17:54:52	Fairhill	39.686	-75.799	437	9	469.281	138.091	104.726	0.133	0.12	0.325	0.001	4.493	0	1.009	0	5.221	0.329	0.112	92.018	0	5.192	3.918579	2.82	0.108	0.122	0.04	0.001	0.245	0	0.112	0	0.352	0.315	0.005	1.521	0
2011-07-01 17:55:07	Fairhill	39.673	-75.807	387	8	382.189	136.964	105.086	0.142	0.06	0.35	0.001	4.293	0	1.027	0	5.323	0.33	0.109	92.586	0	4.795	3.531179	2.853	0.096	0.061	0.039	0.002	0.236	0	0.116	0	0.375	0.326	0.005	1.578	0
2011-07-01 17:55:22	Fairhill	39.66	-75.816	360	8	382.594	136.603	107.63	0.12	0.115	0.36	0.001	4.187	0	1.032	0	5.531	0.35	0.131	94.95	0	4.588	3.51289	3.021	0.085	0.114	0.04	0.001	0.231	0	0.117	0	0.379	0.352	0.006	1.719	0
2011-07-01 17:55:37	Fairhill	39.651	-75.83	355	8	382.594	135.542	107.63	0.12	0.115	0.36	0.001	4.187	0	1.032	0	5.531	0.35	0.131	94.95	0	4.42	3.444867	3.021	0.085	0.114	0.04	0.001	0.231	0	0.117	0	0.379	0.352	0.006	1.719	0
2011-07-01 17:55:52	Fairhill	39.644	-75.846	343	8	382.594	132.368	107.63	0.12	0.115	0.36	0.001	4.187	0	1.032	0	5.531	0.35	0.131	94.95	0	4.208	3.024712	3.021	0.085	0.114	0.04	0.001	0.231	0	0.117	0	0.379	0.352	0.006	1.719	0
2011-07-01 17:56:07	Onflight	39.64	-75.863	344	8	382.24	135.123	110.165	0.124	0.071	0.397	0.001	4.559	0	1.047	0	6.7	0.374	0.14	95.555	0	4.937	3.285553	3.106	0.081	0.059	0.041	0.002	0.238	0	0.119	0	0.441	0.37	0.007	1.767	0
2011-07-01 17:56:22	Onflight	39.638	-75.881	367	8	382.24	134.733	110.165	0.124	0.071	0.397	0.001	4.559	0	1.047	0	6.7	0.374	0.14	95.555	0	5.395	NA	3.106	0.081	0.059	0.041	0.002	0.238	0	0.119	0	0.441	0.37	0.007	1.767	0
2011-07-01 17:56:37	Onflight	39.638	-75.899	377	8	382.771	133.337	110.327	0.1	0.097	0.404	0.001	4.101	0	1.048	0	5.946	0.374	0.143	97.479	0	4.583	3.367632	3.175	0.067	0.087	0.042	0.002	0.23	0	0.119	0	0.408	0.402	0.007	1.835	0
2011-07-01 17:56:52	Onflight	39.64	-75.918	380	8	382.415	136.287	114.178	0.103	0.059	0.511	0.001	4.719	0	1.064	0	8.008	0.452	0.175	98.251	0	5.149	NA	3.372	0.068	0.047	0.051	0.003	0.252	0	0.123	0	0.498	0.464	0.008	1.894	0
2011-07-01 17:57:07	Onflight	39.637	-75.936	367	8	382.415	135.402	114.178	0.103	0.059	0.511	0.001	4.719	0	1.064	0	8.008	0.452	0.175	98.251	0	4.669	3.44648	3.372	0.068	0.047	0.051	0.003	0.252	0	0.123	0	0.498	0.464	0.008	1.894	0
2011-07-01 17:57:22	Onflight	39.629	-75.953	367	8	382.415	136.63	114.178	0.103	0.059	0.511	0.001	4.719	0	1.064	0	8.008	0.452	0.175	98.251	0	4.776	NA	3.372	0.068	0.047	0.051	0.003	0.252	0	0.123	0	0.498	0.464	0.008	1.894	0
2011-07-01 17:57:37	Onflight	39.623	-75.97	357	8	381.945	133.626	117.492	0.109	0.054	0.663	0.002	5.598	0	1.101	0	9.506	0.516	0.193	98.795	0	4.32	3.377876	3.65	0.074	0.04	0.063	0.007	0.297	0	0.135	0	0.611	0.512	0.009	1.933	0
2011-07-01 17:57:52	Onflight	39.617	-75.986	358	8	382.754	135.922	117.477	0.089	0.074	0.651	0.002	5.153	0	1.118	0	8.975	0.499	0.192	99.583	0	4.661	NA	3.626	0.06	0.061	0.059	0.004	0.288	0	0.131	0	0.577	0.528	0.009	1.929	0
2011-07-01 17:58:07	Onflight	39.61	-76.002	368	8	382.754	139.649	117.477	0.089	0.074	0.651	0.002	5.153	0	1.118	0	8.975	0.499	0.192	99.583	0	5.422	4.280647	3.626	0.06	0.061	0.059	0.004	0.288	0	0.131	0	0.577	0.528	0.009	1.929	0
2011-07-01 17:58:22	Onflight	39.605	-76.019	364	8	382.193	137.214	123.723	0.095	0.072	0.915	0.002	7.194	0	1.207	0	11.693	0.642	0.229	100.321	0	4.784	NA	4.053	0.068	0.06	0.077	0.008	0.375	0	0.156	0	0.745	0.63	0.011	1.948	0
2011-07-01 17:58:37	Onflight	39.6	-76.036	372	8	382.193	NA	NA	NA	NA	NA	NA	NA	NA	NA	NA	NA	NA	NA	NA	NA	5.121	2.311152	4.053	0.068	0.06	0.077	0.008	0.375	0	0.156	0	0.745	0.63	0.011	1.948	0
2011-07-01 17:58:52	Onflight	39.594	-76.053	378	8	383.047	139.803	123.756	0.084	0.086	0.808	0.003	7.047	0	1.263	0	11.359	0.646	0.248	101.452	0	5.087	3.478449	4.052	0.064	0.078	0.072	0.005	0.377	0.001	0.153	0	0.723	0.678	0.011	1.925	0
2011-07-01 17:59:07	Onflight	39.588	-76.07	369	8	383.047	138.765	123.756	0.084	0.086	0.808	0.003	7.047	0	1.263	0	11.359	0.646	0.248	101.452	0	4.737	3.408379	4.052	0.064	0.078	0.072	0.005	0.377	0.001	0.153	0	0.723	0.678	0.011	1.925	0
2011-07-01 17:59:22	Onflight	39.584	-76.088	377	8	382.76	144.163	130.163	0.095	0.085	1.082	0.005	8.938	0	1.418	0	13.881	0.758	0.275	102.342	0	4.888	3.630937	4.485	0.083	0.079	0.093	0.012	0.464	0.002	0.184	0	0.871	0.753	0.013	1.951	0
2011-07-01 17:59:37	Onflight	39.58	-76.107	373	8	382.76	143.827	130.163	0.095	0.085	1.082	0.005	8.938	0	1.418	0	13.881	0.758	0.275	102.342	0	4.942	3.691222	4.485	0.083	0.079	0.093	0.012	0.464	0.002	0.184	0	0.871	0.753	0.013	1.951	0
2011-07-01 17:59:52	Aldino	39.576	-76.126	368	8	382.51	144.477	132.322	0.106	0.085	1.207	0.029	9.501	0	1.583	0	14.5	0.789	0.27	102.796	0	4.837	3.563286	4.615	0.098	0.079	0.101	0.038	0.487	0.001	0.204	0	0.9	0.741	0.013	1.963	0
2011-07-01 18:00:07	Aldino	39.571	-76.146	366	8	383.248	145.471	119.374	0.11	0.146	0.786	0.173	4.803	0	1.943	0	6.178	0.471	0.142	103.224	0	4.736	3.724358	3.618	0.085	0.033	0.054	0.136	0.333	0	0.182	0	0.41	0.408	0.007	1.958	0
2011-07-01 18:00:22	Aldino	39.567	-76.165	369	8	383.248	150.905	119.374	0.11	0.146	0.786	0.173	4.803	0	1.943	0	6.178	0.471	0.142	103.224	0	5.418	4.050647	3.618	0.085	0.033	0.054	0.136	0.333	0	0.182	0	0.41	0.408	0.007	1.958	0
2011-07-01 18:00:37	Aldino	39.562	-76.184	372	8	382.874	154.071	118.114	0.103	0.291	0.776	0.155	4.433	0	1.873	0	5.304	0.415	0.117	103.589	0	5.668	4.24439	3.463	0.086	0.033	0.05	0.127	0.322	0	0.171	0	0.354	0.361	0.006	1.986	0
2011-07-01 18:00:52	Aldino	39.557	-76.202	379	8	382.874	154.266	118.114	0.103	0.291	0.776	0.155	4.433	0	1.873	0	5.304	0.415	0.117	103.589	0	5.668	4.232176	3.463	0.086	0.033	0.05	0.127	0.322	0	0.171	0	0.354	0.361	0.006	1.986	0
2011-07-01 18:01:07	Aldino	39.553	-76.221	368	8	382.874	152.238	118.114	0.103	0.291	0.776	0.155	4.433	0	1.873	0	5.304	0.415	0.117	103.589	0	5.561	4.094901	3.463	0.086	0.033	0.05	0.127	0.322	0	0.171	0	0.354	0.361	0.006	1.986	0
2011-07-01 18:01:22	Aldino	39.551	-76.239	395	8	383.139	148.754	116.978	0.101	0.402	0.896	0.037	4.459	0	1.676	0	5.34	0.399	0.136	102.156	0	5.419	3.916212	3.227	0.09	0.035	0.057	0.042	0.354	0	0.157	0	0.353	0.327	0.007	1.853	0
2011-07-01 18:01:37	Aldino	39.555	-76.255	434	9	469.943	146.095	116.749	0.101	0.396	0.901	0.036	4.448	0	1.663	0	5.324	0.397	0.136	101.993	0	5.359	3.785155	3.211	0.09	0.034	0.058	0.041	0.355	0	0.156	0	0.353	0.325	0.007	1.843	0
2011-07-01 18:01:52	Aldino	39.566	-76.266	461	9	469.77	145.716	117.801	0.101	0.447	0.808	0.073	4.362	0	1.76	0	5.246	0.408	0.116	103.709	0	5.414	3.976927	3.444	0.096	0.037	0.051	0.073	0.325	0	0.165	0	0.35	0.359	0.006	1.995	0
2011-07-01 18:02:07	Aldino	39.578	-76.273	521	10	557.345	144.597	118.614	0.107	0.563	0.916	0.026	4.485	0	1.712	0	5.443	0.417	0.118	103.669	0	5.402	NA	3.479	0.136	0.048	0.055	0.036	0.336	0	0.169	0	0.366	0.38	0.006	1.97	0
2011-07-01 18:02:22	Aldino	39.591	-76.271	561	10	557.345	145.366	118.614	0.107	0.563	0.916	0.026	4.485	0	1.712	0	5.443	0.417	0.118	103.669	0	5.399	3.528325	3.479	0.136	0.048	0.055	0.036	0.336	0	0.169	0	0.366	0.38	0.006	1.97	0
2011-07-01 18:02:37	Aldino	39.6	-76.258	601	10	557.284	NA	NA	NA	NA	NA	NA	NA	NA	NA	NA	NA	NA	NA	NA	NA	5.365	NA	3.66	0.097	0.04	0.051	0.139	0.332	0	0.174	0	0.378	0.407	0.006	2.045	0
2011-07-01 18:02:52	Aldino	39.601	-76.241	634	11	645.341	142.135	120.068	0.098	0.464	0.819	0.159	4.669	0	1.78	0	6.087	0.488	0.12	104.227	0	5.006	3.588606	3.65	0.097	0.04	0.051	0.138	0.33	0	0.173	0	0.376	0.405	0.006	2.042	0
2011-07-01 18:03:07	Aldino	39.594	-76.225	675	11	645.341	146.351	120.068	0.098	0.464	0.819	0.159	4.669	0	1.78	0	6.087	0.488	0.12	104.227	0	4.745	NA	3.65	0.097	0.04	0.051	0.138	0.33	0	0.173	0	0.376	0.405	0.006	2.042	0
2011-07-01 18:03:22	Aldino	39.582	-76.215	734	12	733.659	143.464	117.464	0.1	0.292	0.758	0.145	4.315	0	1.82	0	5.18	0.405	0.114	103.258	0	4.632	3.910967	3.396	0.084	0.032	0.049	0.119	0.314	0	0.166	0	0.345	0.35	0.006	1.963	0
2011-07-01 18:03:37	Aldino	39.569	-76.207	821	13	822.985	145.438	117.237	0.099	0.291	0.752	0.143	4.28	0	1.803	0	5.142	0.402	0.113	103.131	0	4.852	NA	3.374	0.083	0.032	0.049	0.117	0.312	0	0.164	0	0.342	0.347	0.006	1.955	0
2011-07-01 18:03:52	Aldino	39.557	-76.2	935	14	957.885	150.607	116.805	0.098	0.29	0.739	0.138	4.217	0	1.771	0	5.073	0.396	0.112	102.896	0	5.398	4.487504	3.337	0.082	0.031	0.048	0.114	0.307	0	0.162	0	0.336	0.341	0.006	1.942	0
2011-07-01 18:04:07	Aldino	39.543	-76.196	1019	14	959.05	151.216	114.366	0.089	0.283	0.771	0.07	4.193	0	1.565	0	5.145	0.374	0.139	100.414	0	5.527	NA	3.03	0.069	0.035	0.051	0.06	0.308	0	0.145	0	0.339	0.305	0.007	1.746	0
2011-07-01 18:04:22	Aldino	39.53	-76.2	1092	15	1142.073	149.974	113.103	0.084	0.272	0.752	0.061	4.038	0	1.495	0	4.987	0.359	0.139	99.624	0	5.431	4.523277	2.934	0.066	0.033	0.05	0.054	0.3	0	0.138	0	0.33	0.293	0.007	1.697	0
2011-07-01 18:04:37	Aldino	39.52	-76.211	1193	15	1142.073	152.967	113.103	0.084	0.272	0.752	0.061	4.038	0	1.495	0	4.987	0.359	0.139	99.624	0	5.716	4.676071	2.934	0.066	0.033	0.05	0.054	0.3	0	0.138	0	0.33	0.293	0.007	1.697	0
2011-07-01 18:04:52	Aldino	39.514	-76.226	1285	16	1330.703	152.065	114.83	0.083	0.174	0.974	0.043	5.349	0	1.53	0	5.852	0.386	0.212	99.089	0	5.544	4.560568	3	0.06	0.024	0.072	0.038	0.375	0	0.15	0	0.402	0.311	0.011	1.611	0
2011-07-01 18:05:07	Aldino	39.513	-76.244	1350	16	1329.614	149.268	115.395	0.091	0.242	1.078	0.025	5.632	0	1.529	0	5.712	0.381	0.193	99.526	0	5.134	4.311947	3.005	0.073	0.023	0.076	0.026	0.4	0	0.145	0	0.385	0.297	0.01	1.629	0
2011-07-01 18:05:22	Aldino	39.518	-76.261	1429	17	1518.742	147.305	113.945	0.086	0.228	1.037	0.023	5.458	0	1.454	0	5.475	0.362	0.187	98.628	0	5.122	2.925539	2.89	0.07	0.021	0.073	0.025	0.384	0	0.138	0	0.371	0.283	0.01	1.572	0
2011-07-01 18:05:37	Aldino	39.528	-76.275	1517	17	1516.235	144.414	107.551	0.071	0.27	0.761	0.021	3.449	0	1.178	0	4.115	0.29	0.121	96.204	0	4.766	2.208928	2.55	0.066	0.023	0.049	0.024	0.289	0	0.111	0	0.276	0.238	0.006	1.517	0
2011-07-01 18:05:52	Aldino	39.541	-76.282	1597	17	1516.362	132.465	109.997	0.078	0.316	0.944	0.016	4.308	0	1.209	0	5.065	0.338	0.149	96.651	0	3.197	1.868809	2.762	0.093	0.024	0.062	0.02	0.329	0	0.116	0	0.341	0.294	0.008	1.508	0
2011-07-01 18:06:07	Aldino	39.555	-76.282	1683	18	1708.364	128.567	97.824	0.037	0.169	0.532	0.008	2.368	0	0.632	0	2.865	0.182	0.087	90.562	0	2.32	0.934218	1.905	0.065	0.014	0.035	0.01	0.19	0	0.061	0	0.197	0.168	0.005	1.194	0
2011-07-01 18:06:22	Aldino	39.568	-76.276	1767	18	1708.137	128.878	86.463	0.004	0.041	0.072	0.002	0.365	0	0.128	0	0.456	0.031	0.01	85.174	0	2.029	0.633196	1.15	0.024	0.004	0.004	0.004	0.026	0	0.013	0	0.032	0.031	0.001	1.033	0
2011-07-01 18:06:37	Aldino	39.581	-76.268	1855	19	1952.554	NA	NA	NA	NA	NA	NA	NA	NA	NA	NA	NA	NA	NA	NA	NA	1.924	0.502592	0.696	0.001	0	0	0	0.001	0	0	0	0.001	0.001	0	0.686	0
2011-07-01 18:06:52	Aldino	39.593	-76.258	1934	19	1951.953	122.615	81.225	0	0	0.001	0	0.006	0	0.002	0	0.007	0	0	81.045	0	2.038	0.579192	0.672	0	0	0	0	0	0	0	0	0	0	0	0.666	0
2011-07-01 18:07:07	Aldino	39.599	-76.242	2012	19	1952.209	99.989	80.853	0	0	0.001	0	0.006	0	0.002	0	0.007	0	0	80.629	0	2.468	0.660191	0.633	0	0	0	0	0	0	0	0	0.001	0.001	0	0.626	0
2011-07-01 18:07:22	Aldino	39.599	-76.224	2091	19	1952.209	101.111	80.853	0	0	0.001	0	0.006	0	0.002	0	0.007	0	0	80.629	0	1.939	0.479758	0.633	0	0	0	0	0	0	0	0	0.001	0.001	0	0.626	0
2011-07-01 18:07:37	Aldino	39.59	-76.209	2166	20	2254.727	107.57	79.176	0	0	0	0	0.001	0	0	0	0.001	0	0	79.163	0	1.578	0.475932	0.476	0	0	0	0	0	0	0	0	0	0	0	0.48	0
2011-07-01 18:07:52	Aldino	39.575	-76.206	2254	20	2253.632	118.282	79.353	0	0	0	0	0	0	0	0	0	0	0	79.335	0	1.155	NA	0.477	0	0	0	0	0	0	0	0	0	0	0	0.481	0
2011-07-01 18:08:07	Aldino	39.56	-76.204	2357	20	2253.632	121.119	79.353	0	0	0	0	0	0	0	0	0	0	0	79.335	0	1.359	0.574412	0.477	0	0	0	0	0	0	0	0	0	0	0	0.481	0
2011-07-01 18:08:22	Aldino	39.545	-76.202	2431	21	2619.874	121.32	78.679	0	0	0	0	0	0	0	0	0	0	0	78.754	0	1.394	NA	0.452	0	0	0	0	0	0	0	0	0	0	0	0.455	0
2011-07-01 18:08:37	Aldino	39.53	-76.205	2510	21	2619.874	122.612	78.679	0	0	0	0	0	0	0	0	0	0	0	78.754	0	1.199	0.506882	0.452	0	0	0	0	0	0	0	0	0	0	0	0.455	0
2011-07-01 18:08:52	Aldino	39.518	-76.217	2584	21	2619.874	118.293	78.679	0	0	0	0	0	0	0	0	0	0	0	78.754	0	1.349	NA	0.452	0	0	0	0	0	0	0	0	0	0	0	0.455	0
2011-07-01 18:09:07	Aldino	39.512	-76.234	2661	21	2623.984	119.422	78.815	0	0	0	0	0	0	0	0	0	0	0	78.833	0	1.35	0.459421	0.457	0	0	0	0	0	0	0	0	0	0	0	0.461	0
2011-07-01 18:09:22	Aldino	39.513	-76.252	2743	21	2622.133	114.304	78.831	0	0	0	0	0	0	0	0	0	0	0	78.897	0	1.739	NA	0.457	0	0	0	0	0	0	0	0	0	0	0	0.461	0
2011-07-01 18:09:37	Aldino	39.521	-76.266	2832	21	2622.133	118.493	78.831	0	0	0	0	0	0	0	0	0	0	0	78.897	0	1.452	0.447381	0.457	0	0	0	0	0	0	0	0	0	0	0	0.461	0
2011-07-01 18:09:52	Aldino	39.533	-76.272	2922	22	3108.589	125.479	79.066	0	0	0	0	0	0	0	0	0	0	0	79.224	0	1.088	0.451987	0.466	0	0	0	0	0	0	0	0	0	0	0	0.468	0
2011-07-01 18:10:07	Aldino	39.546	-76.269	3006	22	3108.589	123.257	79.066	0	0	0	0	0	0	0	0	0	0	0	79.224	0	1.334	0.42491	0.466	0	0	0	0	0	0	0	0	0	0	0	0.468	0
2011-07-01 18:10:22	Aldino	39.554	-76.255	3089	22	3108.589	121.824	79.066	0	0	0	0	0	0	0	0	0	0	0	79.224	0	1.485	0.492426	0.466	0	0	0	0	0	0	0	0	0	0	0	0.468	0
2011-07-01 18:10:37	Aldino	39.554	-76.236	3172	22	3108.345	NA	NA	NA	NA	NA	NA	NA	NA	NA	NA	NA	NA	NA	NA	NA	1.253	0.623146	0.461	0	0	0	0	0	0	0	0	0	0	0	0.463	0
2011-07-01 18:10:52	Aldino	39.555	-76.216	3249	22	3107.407	123.719	79.126	0	0	0	0	0	0	0	0	0	0	0	79.291	0	1.232	0.530478	0.459	0	0	0	0	0	0	0	0	0	0	0	0.462	0
2011-07-01 18:11:07	Aldino	39.558	-76.197	3333	22	3107.407	125.302	79.126	0	0	0	0	0	0	0	0	0	0	0	79.291	0	1.063	0.463915	0.459	0	0	0	0	0	0	0	0	0	0	0	0.462	0
2011-07-01 18:11:22	Aldino	39.563	-76.18	3417	23	3684.532	126.415	81.826	0	0	0	0	0	0	0	0	0	0	0	81.958	0	0.98	0.402288	0.453	0	0	0	0	0	0	0	0	0	0	0	0.453	0
2011-07-01 18:11:37	Aldino	39.573	-76.167	3474	23	3687.101	129.113	81.796	0	0	0	0	0	0	0	0	0	0	0	81.93	0	0.947	0.349096	0.45	0	0	0	0	0	0	0	0	0	0	0	0.45	0
2011-07-01 18:11:52	Aldino	39.586	-76.163	3505	23	3686.918	128.927	82.179	0	0	0	0	0	0	0	0	0	0	0	82.309	0	0.909	0.339612	0.444	0	0	0	0	0	0	0	0	0	0	0	0.444	0
2011-07-01 18:12:07	Aldino	39.599	-76.169	3510	23	3686.473	127.937	81.979	0	0	0	0	0	0	0	0	0	0	0	82.109	0	0.913	0.364478	0.445	0	0	0	0	0	0	0	0	0	0	0	0.445	0
2011-07-01 18:12:22	Aldino	39.607	-76.186	3512	23	3686.473	127.688	81.979	0	0	0	0	0	0	0	0	0	0	0	82.109	0	0.886	0.391398	0.445	0	0	0	0	0	0	0	0	0	0	0	0.445	0
2011-07-01 18:12:37	Aldino	39.605	-76.206	3512	23	3686.473	127.037	81.979	0	0	0	0	0	0	0	0	0	0	0	82.109	0	0.921	NA	0.445	0	0	0	0	0	0	0	0	0	0	0	0.445	0
2011-07-01 18:12:52	Aldino	39.594	-76.224	3511	23	3686.687	128.021	81.712	0	0	0	0	0	0	0	0	0	0	0	81.844	0	0.889	0.336731	0.446	0	0	0	0	0	0	0	0	0	0	0	0.446	0
2011-07-01 18:13:07	Aldino	39.577	-76.233	3505	23	3685.516	128.251	81.576	0	0	0	0	0	0	0	0	0	0	0	81.712	0	0.857	NA	0.454	0	0	0	0	0	0	0	0	0	0	0	0.454	0
2011-07-01 18:13:22	Aldino	39.559	-76.241	3496	23	3685.516	127.863	81.576	0	0	0	0	0	0	0	0	0	0	0	81.712	0	NA	NA	NA	NA	NA	NA	NA	NA	NA	NA	NA	NA	NA	NA	NA	NA
2011-07-01 18:13:37	Onflight	39.541	-76.249	3500	23	3685.71	129.551	81.408	0	0	0	0	0	0	0	0	0	0	0	81.549	0	NA	NA	NA	NA	NA	NA	NA	NA	NA	NA	NA	NA	NA	NA	NA	NA
2011-07-01 18:13:52	Onflight	39.524	-76.259	3497	23	3685.71	128.875	81.408	0	0	0	0	0	0	0	0	0	0	0	81.549	0	NA	NA	NA	NA	NA	NA	NA	NA	NA	NA	NA	NA	NA	NA	NA	NA
2011-07-01 18:14:07	Onflight	39.507	-76.269	3498	23	3689.841	129.063	80.975	0	0	0	0	0	0	0	0	0	0	0	81.124	0	NA	NA	NA	NA	NA	NA	NA	NA	NA	NA	NA	NA	NA	NA	NA	NA
2011-07-01 18:14:22	Onflight	39.49	-76.275	3496	23	3689.841	128.524	80.975	0	0	0	0	0	0	0	0	0	0	0	81.124	0	NA	NA	NA	NA	NA	NA	NA	NA	NA	NA	NA	NA	NA	NA	NA	NA
2011-07-01 18:14:52	Edgewood	39.455	-76.289	3498	23	3694.632	127.53	80.572	0	0	0	0	0	0	0	0	0	0	0	80.727	0	NA	NA	NA	NA	NA	NA	NA	NA	NA	NA	NA	NA	NA	NA	NA	NA
2011-07-01 18:15:07	Edgewood	39.439	-76.299	3492	23	3697.09	127.524	80.421	0	0	0	0	0	0	0	0	0	0	0	80.578	0	NA	NA	NA	NA	NA	NA	NA	NA	NA	NA	NA	NA	NA	NA	NA	NA
2011-07-01 18:15:22	Edgewood	39.431	-76.317	3501	23	3695.225	126.185	80.207	0	0	0	0	0	0	0	0	0	0	0	80.367	0	NA	NA	NA	NA	NA	NA	NA	NA	NA	NA	NA	NA	NA	NA	NA	NA
2011-07-01 18:15:37	Edgewood	39.426	-76.337	3480	23	3695.225	126.233	80.207	0	0	0	0	0	0	0	0	0	0	0	80.367	0	NA	NA	NA	NA	NA	NA	NA	NA	NA	NA	NA	NA	NA	NA	NA	NA
2011-07-01 18:15:52	Edgewood	39.423	-76.358	3400	22	3118.967	123.728	79.09	0	0	0	0	0	0	0	0	0	0	0	79.21	0	NA	NA	NA	NA	NA	NA	NA	NA	NA	NA	NA	NA	NA	NA	NA	NA
2011-07-01 18:16:07	Edgewood	39.425	-76.379	3330	22	3117.854	123.492	79.043	0	0	0	0	0	0	0	0	0	0	0	79.163	0	NA	NA	NA	NA	NA	NA	NA	NA	NA	NA	NA	NA	NA	NA	NA	NA
2011-07-01 18:16:22	Edgewood	39.433	-76.396	3261	22	3117.854	122.828	79.043	0	0	0	0	0	0	0	0	0	0	0	79.163	0	NA	NA	NA	NA	NA	NA	NA	NA	NA	NA	NA	NA	NA	NA	NA	NA
2011-07-01 18:16:37	Edgewood	39.446	-76.406	3193	22	3111.705	123.274	78.958	0	0	0	0	0	0	0	0	0	0	0	79.085	0	NA	NA	NA	NA	NA	NA	NA	NA	NA	NA	NA	NA	NA	NA	NA	NA
2011-07-01 18:16:52	Edgewood	39.46	-76.405	3128	22	3111.705	121.903	78.958	0	0	0	0	0	0	0	0	0	0	0	79.085	0	NA	NA	NA	NA	NA	NA	NA	NA	NA	NA	NA	NA	NA	NA	NA	NA
2011-07-01 18:17:07	Edgewood	39.473	-76.394	3066	22	3109.677	122.283	78.905	0	0	0	0	0	0	0	0	0	0	0	79.039	0	NA	NA	NA	NA	NA	NA	NA	NA	NA	NA	NA	NA	NA	NA	NA	NA
2011-07-01 18:17:22	Edgewood	39.479	-76.376	3002	22	3111.956	124.291	78.975	0	0	0	0	0	0	0	0	0	0	0	79.11	0	NA	0.288909	NA	NA	NA	NA	NA	NA	NA	NA	NA	NA	NA	NA	NA	NA
2011-07-01 18:17:37	Edgewood	39.481	-76.356	2938	22	3111.956	123.037	78.975	0	0	0	0	0	0	0	0	0	0	0	79.11	0	NA	0.406497	NA	NA	NA	NA	NA	NA	NA	NA	NA	NA	NA	NA	NA	NA
2011-07-01 18:17:52	Edgewood	39.483	-76.336	2870	22	3114.273	122.017	78.997	0	0	0	0	0	0	0	0	0	0	0	79.132	0	NA	NA	NA	NA	NA	NA	NA	NA	NA	NA	NA	NA	NA	NA	NA	NA
2011-07-01 18:18:07	Edgewood	39.484	-76.315	2810	21	2624.046	121.76	79.105	0	0	0	0	0	0	0	0	0	0	0	79.159	0	NA	NA	NA	NA	NA	NA	NA	NA	NA	NA	NA	NA	NA	NA	NA	NA
2011-07-01 18:18:22	Edgewood	39.486	-76.295	2749	21	2624.046	120.594	79.105	0	0	0	0	0	0	0	0	0	0	0	79.159	0	NA	NA	NA	NA	NA	NA	NA	NA	NA	NA	NA	NA	NA	NA	NA	NA
2011-07-01 18:18:52	Edgewood	39.479	-76.256	2603	21	2626.017	118.582	78.913	0	0	0	0	0.001	0	0	0	0.001	0	0	79.015	0	NA	NA	NA	NA	NA	NA	NA	NA	NA	NA	NA	NA	NA	NA	NA	NA
2011-07-01 18:19:07	Edgewood	39.464	-76.248	2540	21	2627.115	113.387	78.919	0	0	0	0	0.001	0	0	0	0.001	0	0	78.965	0	NA	NA	NA	NA	NA	NA	NA	NA	NA	NA	NA	NA	NA	NA	NA	NA
2011-07-01 18:19:22	Edgewood	39.449	-76.252	2477	21	2627.115	111.847	78.919	0	0	0	0	0.001	0	0	0	0.001	0	0	78.965	0	NA	NA	NA	NA	NA	NA	NA	NA	NA	NA	NA	NA	NA	NA	NA	NA
2011-07-01 18:19:37	Edgewood	39.436	-76.265	2423	21	2628.001	117.138	79.092	0	0	0.001	0	0.003	0	0.001	0	0.004	0	0	79.151	0	NA	NA	NA	NA	NA	NA	NA	NA	NA	NA	NA	NA	NA	NA	NA	NA
2011-07-01 18:19:52	Edgewood	39.426	-76.281	2372	20	2263.609	121.805	83.052	0.004	0.008	0.071	0.001	0.376	0	0.092	0	0.464	0.026	0.021	81.93	0	NA	NA	NA	NA	NA	NA	NA	NA	NA	NA	NA	NA	NA	NA	NA	NA
2011-07-01 18:20:07	Edgewood	39.417	-76.297	2315	20	2263.609	120.282	83.052	0.004	0.008	0.071	0.001	0.376	0	0.092	0	0.464	0.026	0.021	81.93	0	NA	NA	NA	NA	NA	NA	NA	NA	NA	NA	NA	NA	NA	NA	NA	NA
2011-07-01 18:20:22	Edgewood	39.415	-76.316	2252	20	2264.267	106.474	81.52	0.005	0.009	0.03	0.001	0.216	0	0.093	0	0.28	0.019	0.01	81.104	0	NA	NA	NA	NA	NA	NA	NA	NA	NA	NA	NA	NA	NA	NA	NA	NA
2011-07-01 18:20:37	Edgewood	39.42	-76.332	2195	20	2264.267	106.965	81.52	0.005	0.009	0.03	0.001	0.216	0	0.093	0	0.28	0.019	0.01	81.104	0	NA	NA	NA	NA	NA	NA	NA	NA	NA	NA	NA	NA	NA	NA	NA	NA
2011-07-01 18:20:52	Edgewood	39.431	-76.343	2141	20	2262.52	105.216	80.409	0.001	0.004	0.016	0	0.093	0	0.028	0	0.135	0.008	0.005	80.123	0	NA	NA	NA	NA	NA	NA	NA	NA	NA	NA	NA	NA	NA	NA	NA	NA
2011-07-01 18:21:07	Edgewood	39.444	-76.344	2085	19	1960.061	106.051	93.452	0.03	0.059	0.274	0.009	1.625	0	0.564	0	2.308	0.151	0.086	87.893	0	NA	NA	NA	NA	NA	NA	NA	NA	NA	NA	NA	NA	NA	NA	NA	NA
2011-07-01 18:21:22	Edgewood	39.455	-76.335	2028	19	1960.061	116.132	93.452	0.03	0.059	0.274	0.009	1.625	0	0.564	0	2.308	0.151	0.086	87.893	0	NA	NA	NA	NA	NA	NA	NA	NA	NA	NA	NA	NA	NA	NA	NA	NA
2011-07-01 18:21:37	Edgewood	39.462	-76.319	1971	19	1957.351	125.631	88.042	0.018	0.057	0.263	0.004	1.27	0	0.298	0	1.198	0.074	0.034	84.735	0	NA	NA	NA	NA	NA	NA	NA	NA	NA	NA	NA	NA	NA	NA	NA	NA
2011-07-01 18:21:52	Edgewood	39.463	-76.301	1907	19	1957.351	129.127	88.042	0.018	0.057	0.263	0.004	1.27	0	0.298	0	1.198	0.074	0.034	84.735	0	NA	NA	NA	NA	NA	NA	NA	NA	NA	NA	NA	NA	NA	NA	NA	NA
2011-07-01 18:22:07	Edgewood	39.462	-76.282	1861	19	1959.148	129.665	95.542	0.033	0.068	0.549	0.009	2.605	0	0.585	0	2.852	0.166	0.125	87.993	0	NA	NA	NA	NA	NA	NA	NA	NA	NA	NA	NA	NA	NA	NA	NA	NA
2011-07-01 18:22:22	Edgewood	39.456	-76.266	1802	18	1714.405	130.478	106.931	0.064	0.127	0.9	0.018	4.418	0	1.118	0	4.663	0.29	0.189	94.538	0	NA	NA	NA	NA	NA	NA	NA	NA	NA	NA	NA	NA	NA	NA	NA	NA
2011-07-01 18:22:52	Edgewood	39.43	-76.272	1699	18	1716.207	142.479	106.014	0.059	0.092	0.655	0.019	3.593	0	1.156	0	4.475	0.291	0.187	94.774	0	NA	NA	NA	NA	NA	NA	NA	NA	NA	NA	NA	NA	NA	NA	NA	NA
2011-07-01 18:23:07	Edgewood	39.421	-76.287	1663	18	1716.207	138.452	106.014	0.059	0.092	0.655	0.019	3.593	0	1.156	0	4.475	0.291	0.187	94.774	0	NA	NA	NA	NA	NA	NA	NA	NA	NA	NA	NA	NA	NA	NA	NA	NA
2011-07-01 18:23:22	Edgewood	39.414	-76.303	1619	17	1523.278	141.074	107.31	0.071	0.141	0.497	0.023	3.916	0.002	1.413	0	3.935	0.303	0.151	96.496	0	NA	NA	NA	NA	NA	NA	NA	NA	NA	NA	NA	NA	NA	NA	NA	NA
2011-07-01 18:23:37	Edgewood	39.415	-76.321	1584	17	1523.785	144.843	106.374	0.074	0.12	0.417	0.02	3.538	0	1.315	0	3.811	0.294	0.138	95.801	0	NA	NA	NA	NA	NA	NA	NA	NA	NA	NA	NA	NA	NA	NA	NA	NA
2011-07-01 18:23:52	Edgewood	39.424	-76.335	1539	17	1522.438	140.289	106.118	0.067	0.114	0.515	0.02	3.094	0	1.229	0	4.247	0.302	0.145	95.513	0	NA	NA	NA	NA	NA	NA	NA	NA	NA	NA	NA	NA	NA	NA	NA	NA
2011-07-01 18:24:07	Edgewood	39.438	-76.34	1495	17	1522.438	137.861	106.118	0.067	0.114	0.515	0.02	3.094	0	1.229	0	4.247	0.302	0.145	95.513	0	NA	NA	NA	NA	NA	NA	NA	NA	NA	NA	NA	NA	NA	NA	NA	NA
2011-07-01 18:24:22	Edgewood	39.451	-76.334	1458	17	1522.438	142.799	106.118	0.067	0.114	0.515	0.02	3.094	0	1.229	0	4.247	0.302	0.145	95.513	0	NA	NA	NA	NA	NA	NA	NA	NA	NA	NA	NA	NA	NA	NA	NA	NA
2011-07-01 18:24:37	Edgewood	39.461	-76.321	1445	17	1520.287	145.432	108.224	0.078	0.2	0.79	0.02	4.083	0	1.248	0	4.522	0.301	0.131	96.165	0	NA	NA	NA	NA	NA	NA	NA	NA	NA	NA	NA	NA	NA	NA	NA	NA
2011-07-01 18:24:52	Edgewood	39.469	-76.305	1405	16	1330.964	144.029	110.377	0.085	0.215	0.846	0.022	4.374	0	1.35	0	4.81	0.324	0.139	97.452	0	NA	NA	NA	NA	NA	NA	NA	NA	NA	NA	NA	NA	NA	NA	NA	NA
2011-07-01 18:25:07	Edgewood	39.476	-76.288	1327	16	1332.246	145.046	113.238	0.081	0.157	1.085	0.024	5.336	0	1.397	0	5.658	0.357	0.226	98.131	0	NA	NA	NA	NA	NA	NA	NA	NA	NA	NA	NA	NA	NA	NA	NA	NA
2011-07-01 18:25:22	Edgewood	39.478	-76.269	1242	16	1332.246	146.913	113.238	0.081	0.157	1.085	0.024	5.336	0	1.397	0	5.658	0.357	0.226	98.131	0	NA	NA	NA	NA	NA	NA	NA	NA	NA	NA	NA	NA	NA	NA	NA	NA
2011-07-01 18:25:37	Edgewood	39.472	-76.251	1155	15	1145.754	146.892	114.609	0.085	0.167	1.13	0.025	5.546	0	1.459	0	5.897	0.372	0.235	98.885	0	NA	NA	NA	NA	NA	NA	NA	NA	NA	NA	NA	NA	NA	NA	NA	NA
2011-07-01 18:25:52	Edgewood	39.459	-76.243	1070	15	1146.353	150.753	117.457	0.078	0.124	1.185	0.044	6.393	0	1.565	0	6.954	0.432	0.291	98.851	0	NA	NA	NA	NA	NA	NA	NA	NA	NA	NA	NA	NA	NA	NA	NA	NA
2011-07-01 18:26:07	Edgewood	39.445	-76.249	990	14	962.662	145.904	118.27	0.08	0.129	1.2	0.046	6.486	0	1.602	0	7.081	0.441	0.293	99.277	0	NA	NA	NA	NA	NA	NA	NA	NA	NA	NA	NA	NA	NA	NA	NA	NA
2011-07-01 18:26:22	Edgewood	39.435	-76.262	929	14	963.213	147.244	111.868	0.071	0.111	0.858	0.025	4.573	0	1.422	0	5.486	0.357	0.23	98	0	NA	NA	NA	NA	NA	NA	NA	NA	NA	NA	NA	NA	NA	NA	NA	NA
2011-07-01 18:26:52	Edgewood	39.42	-76.293	748	12	737.753	148.293	112.608	0.073	0.114	0.897	0.026	4.75	0	1.45	0	5.663	0.368	0.238	98.29	0	NA	NA	NA	NA	NA	NA	NA	NA	NA	NA	NA	NA	NA	NA	NA	NA
2011-07-01 18:27:07	Edgewood	39.413	-76.31	666	11	648.341	150.939	111.278	0.081	0.173	0.647	0.032	4.853	0.004	1.601	0	4.709	0.364	0.189	98.087	0	NA	NA	NA	NA	NA	NA	NA	NA	NA	NA	NA	NA	NA	NA	NA	NA
2011-07-01 18:27:22	Edgewood	39.41	-76.328	595	10	560.157	145.722	108.901	0.08	0.144	0.487	0.024	3.711	0	1.462	0	4.264	0.326	0.151	97.742	0	NA	NA	NA	NA	NA	NA	NA	NA	NA	NA	NA	NA	NA	NA	NA	NA
2011-07-01 18:27:37	Edgewood	39.415	-76.345	536	10	560.157	144.335	108.901	0.08	0.144	0.487	0.024	3.711	0	1.462	0	4.264	0.326	0.151	97.742	0	NA	NA	NA	NA	NA	NA	NA	NA	NA	NA	NA	NA	NA	NA	NA	NA
2011-07-01 18:27:52	Edgewood	39.427	-76.354	502	9	471.941	142.049	110.388	0.081	0.14	0.658	0.024	3.638	0	1.444	0	4.945	0.349	0.169	98.197	0	NA	NA	NA	NA	NA	NA	NA	NA	NA	NA	NA	NA	NA	NA	NA	NA
2011-07-01 18:28:07	Edgewood	39.44	-76.353	455	9	471.941	147.956	110.388	0.081	0.14	0.658	0.024	3.638	0	1.444	0	4.945	0.349	0.169	98.197	0	NA	NA	NA	NA	NA	NA	NA	NA	NA	NA	NA	NA	NA	NA	NA	NA
2011-07-01 18:28:22	Edgewood	39.452	-76.344	413	8	384.777	141.901	110.556	0.081	0.142	0.669	0.024	3.683	0	1.452	0	5.009	0.352	0.172	98.243	0	NA	NA	NA	NA	NA	NA	NA	NA	NA	NA	NA	NA	NA	NA	NA	NA
2011-07-01 18:28:37	Edgewood	39.461	-76.33	374	8	384.243	142.962	115.183	0.098	0.259	1.026	0.025	5.34	0	1.532	0	5.53	0.371	0.163	99.846	0	NA	NA	NA	NA	NA	NA	NA	NA	NA	NA	NA	NA	NA	NA	NA	NA
2011-07-01 18:28:52	Edgewood	39.468	-76.316	338	7	297.817	145.889	115.505	0.099	0.262	1.047	0.025	5.435	0	1.541	0	5.598	0.375	0.165	99.97	0	NA	NA	NA	NA	NA	NA	NA	NA	NA	NA	NA	NA	NA	NA	NA	NA
2011-07-01 18:29:07	Edgewood	39.475	-76.3	324	7	297.817	142.934	115.505	0.099	0.262	1.047	0.025	5.435	0	1.541	0	5.598	0.375	0.165	99.97	0	NA	NA	NA	NA	NA	NA	NA	NA	NA	NA	NA	NA	NA	NA	NA	NA
2011-07-01 18:29:22	Edgewood	39.474	-76.283	307	7	298.096	145.147	118.049	0.094	0.197	1.25	0.028	6.149	0	1.594	0	6.702	0.42	0.272	100.35	0	NA	NA	NA	NA	NA	NA	NA	NA	NA	NA	NA	NA	NA	NA	NA	NA
2011-07-01 18:29:37	Edgewood	39.464	-76.271	307	7	298.096	148.153	118.049	0.094	0.197	1.25	0.028	6.149	0	1.594	0	6.702	0.42	0.272	100.35	0	NA	NA	NA	NA	NA	NA	NA	NA	NA	NA	NA	NA	NA	NA	NA	NA
2011-07-01 18:29:52	Edgewood	39.45	-76.269	318	7	298.096	148.399	118.049	0.094	0.197	1.25	0.028	6.149	0	1.594	0	6.702	0.42	0.272	100.35	0	NA	NA	NA	NA	NA	NA	NA	NA	NA	NA	NA	NA	NA	NA	NA	NA
2011-07-01 18:30:07	Edgewood	39.436	-76.274	305	7	298.428	147.211	114.043	0.076	0.12	0.973	0.027	5.128	0	1.498	0	6.059	0.39	0.257	98.757	0	NA	NA	NA	NA	NA	NA	NA	NA	NA	NA	NA	NA	NA	NA	NA	NA
2011-07-01 18:30:22	Edgewood	39.424	-76.286	292	7	298.428	147.258	114.043	0.076	0.12	0.973	0.027	5.128	0	1.498	0	6.059	0.39	0.257	98.757	0	NA	NA	NA	NA	NA	NA	NA	NA	NA	NA	NA	NA	NA	NA	NA	NA
2011-07-01 18:30:52	Edgewood	39.409	-76.32	272	7	298.433	144.371	109.457	0.083	0.159	0.508	0.024	3.857	0.001	1.496	0	4.432	0.338	0.158	97.96	0	NA	NA	NA	NA	NA	NA	NA	NA	NA	NA	NA	NA	NA	NA	NA	NA
2011-07-01 18:31:07	Onflight	39.405	-76.338	296	7	298.433	142.264	109.457	0.083	0.159	0.508	0.024	3.857	0.001	1.496	0	4.432	0.338	0.158	97.96	0	NA	NA	NA	NA	NA	NA	NA	NA	NA	NA	NA	NA	NA	NA	NA	NA
2011-07-01 18:31:22	Onflight	39.401	-76.357	334	7	298.433	139.951	109.457	0.083	0.159	0.508	0.024	3.857	0.001	1.496	0	4.432	0.338	0.158	97.96	0	NA	NA	NA	NA	NA	NA	NA	NA	NA	NA	NA	NA	NA	NA	NA	NA
2011-07-01 18:31:37	Onflight	39.394	-76.375	323	7	298.299	137.832	110.332	0.096	0.186	0.492	0.024	3.657	0	1.503	0	4.647	0.356	0.144	98.086	0	NA	NA	NA	NA	NA	NA	NA	NA	NA	NA	NA	NA	NA	NA	NA	NA
2011-07-01 18:31:52	Onflight	39.385	-76.392	296	7	298.541	139.715	111.28	0.103	0.163	0.466	0.024	4.88	0.001	1.602	0	4.956	0.479	0.184	97.78	0	NA	NA	NA	NA	NA	NA	NA	NA	NA	NA	NA	NA	NA	NA	NA	NA
2011-07-01 18:32:07	Onflight	39.379	-76.41	296	7	298.541	138.378	111.28	0.103	0.163	0.466	0.024	4.88	0.001	1.602	0	4.956	0.479	0.184	97.78	0	NA	NA	NA	NA	NA	NA	NA	NA	NA	NA	NA	NA	NA	NA	NA	NA
2011-07-01 18:32:22	Onflight	39.376	-76.429	287	7	298.476	138.268	117.307	0.12	0.149	0.615	0.026	7.085	0	1.692	0	8.184	0.557	0.292	97.744	0	NA	NA	NA	NA	NA	NA	NA	NA	NA	NA	NA	NA	NA	NA	NA	NA
2011-07-01 18:32:37	Onflight	39.371	-76.448	275	7	298.476	140.539	117.307	0.12	0.149	0.615	0.026	7.085	0	1.692	0	8.184	0.557	0.292	97.744	0	NA	NA	NA	NA	NA	NA	NA	NA	NA	NA	NA	NA	NA	NA	NA	NA
2011-07-01 18:32:52	Onflight	39.363	-76.465	274	7	298.826	140.633	131.083	0.12	0.144	0.648	0.025	13.757	0.001	1.764	0	14.7	0.915	0.687	97.422	0	NA	2.333297	NA	NA	NA	NA	NA	NA	NA	NA	NA	NA	NA	NA	NA	NA
2011-07-01 18:33:07	Essex	39.352	-76.479	307	7	298.589	145.551	134.21	0.136	0.211	0.759	0.027	15.169	0	1.802	0	16.578	1.049	0.752	96.754	0	NA	5.402811	NA	NA	NA	NA	NA	NA	NA	NA	NA	NA	NA	NA	NA	NA
2011-07-01 18:33:22	Essex	39.338	-76.489	329	7	298.982	144.781	140.084	0.129	0.428	0.739	0.027	17.881	0.001	1.84	0	18.734	1.167	0.9	96.923	0	NA	3.31053	NA	NA	NA	NA	NA	NA	NA	NA	NA	NA	NA	NA	NA	NA
2011-07-01 18:33:37	Essex	39.323	-76.49	346	8	385.747	150.885	139.665	0.129	0.4	0.736	0.027	17.774	0.001	1.837	0	18.584	1.159	0.892	96.908	0	NA	3.860709	NA	NA	NA	NA	NA	NA	NA	NA	NA	NA	NA	NA	NA	NA
2011-07-01 18:33:52	Essex	39.308	-76.484	391	8	385.635	151.557	142.544	0.174	0.475	0.738	0.039	18.484	0.014	2.125	0	18.288	1.176	0.908	97.828	0	NA	3.899221	NA	NA	NA	NA	NA	NA	NA	NA	NA	NA	NA	NA	NA	NA
2011-07-01 18:34:07	Essex	39.293	-76.48	498	9	472.846	146.51	152.032	0.266	5.546	0.997	0.071	21.795	0.036	2.59	0	19.693	1.314	0.968	97.143	0	NA	NA	NA	NA	NA	NA	NA	NA	NA	NA	NA	NA	NA	NA	NA	NA
2011-07-01 18:34:22	Essex	39.278	-76.486	574	10	560.827	148.048	152.014	0.258	5.223	0.988	0.07	21.944	0.034	2.566	0	19.9	1.322	0.979	97.153	0	NA	3.797204	NA	NA	NA	NA	NA	NA	NA	NA	NA	NA	NA	NA	NA	NA
2011-07-01 18:34:52	Essex	39.265	-76.519	708	12	738.87	157.127	164.761	0.249	13.267	1.3	0.054	24.248	0.105	2.208	0	22.233	1.456	1.085	96.442	0	NA	5.177569	NA	NA	NA	NA	NA	NA	NA	NA	NA	NA	NA	NA	NA	NA
2011-07-01 18:35:07	Essex	39.271	-76.536	736	12	738.87	177.741	164.761	0.249	13.267	1.3	0.054	24.248	0.105	2.208	0	22.233	1.456	1.085	96.442	0	NA	NA	NA	NA	NA	NA	NA	NA	NA	NA	NA	NA	NA	NA	NA	NA
2011-07-01 18:35:22	Essex	39.285	-76.545	800	13	829.523	161.215	155.954	0.157	2.968	1.011	0.04	24.104	0.019	2.051	0	23.498	1.496	1.161	96.933	0	NA	5.821288	NA	NA	NA	NA	NA	NA	NA	NA	NA	NA	NA	NA	NA	NA
2011-07-01 18:35:37	Essex	39.299	-76.542	894	14	965.493	151.22	155.242	0.154	2.603	1.001	0.039	23.885	0.017	2.032	0	23.406	1.491	1.156	96.906	0	NA	NA	NA	NA	NA	NA	NA	NA	NA	NA	NA	NA	NA	NA	NA	NA
2011-07-01 18:35:52	Essex	39.309	-76.528	934	14	965.014	146.562	138.014	0.127	0.31	0.724	0.027	17.45	0	1.823	0	18.123	1.133	0.862	96.819	0	NA	3.780632	NA	NA	NA	NA	NA	NA	NA	NA	NA	NA	NA	NA	NA	NA
2011-07-01 18:36:07	Essex	39.311	-76.509	985	14	965.014	146.067	138.014	0.127	0.31	0.724	0.027	17.45	0	1.823	0	18.123	1.133	0.862	96.819	0	NA	3.644763	NA	NA	NA	NA	NA	NA	NA	NA	NA	NA	NA	NA	NA	NA
2011-07-01 18:36:22	Essex	39.31	-76.489	1034	14	964.879	149.456	142.153	0.143	0.342	0.705	0.033	18.29	0.006	1.983	0	18.441	1.173	0.919	97.729	0	NA	3.756404	NA	NA	NA	NA	NA	NA	NA	NA	NA	NA	NA	NA	NA	NA
2011-07-01 18:36:37	Essex	39.308	-76.469	1150	15	1149.033	152.002	141.832	0.137	0.316	0.701	0.031	18.186	0.004	1.945	0	18.394	1.168	0.917	97.691	0	NA	3.932951	NA	NA	NA	NA	NA	NA	NA	NA	NA	NA	NA	NA	NA	NA
2011-07-01 18:36:52	Essex	39.304	-76.451	1225	15	1149.033	150.325	141.832	0.137	0.316	0.701	0.031	18.186	0.004	1.945	0	18.394	1.168	0.917	97.691	0	NA	4.140013	NA	NA	NA	NA	NA	NA	NA	NA	NA	NA	NA	NA	NA	NA
2011-07-01 18:37:07	Essex	39.293	-76.438	1284	16	1334.017	147.047	136.413	0.193	0.283	0.684	0.038	16.026	0.02	2.148	0	15.094	1.015	0.744	97.792	0	NA	3.511054	NA	NA	NA	NA	NA	NA	NA	NA	NA	NA	NA	NA	NA	NA
2011-07-01 18:37:22	Essex	39.278	-76.435	1348	16	1333.575	147.937	142.259	0.264	1.339	0.837	0.063	19.598	0.027	2.483	0	17.751	1.201	0.872	97.337	0	NA	3.566661	NA	NA	NA	NA	NA	NA	NA	NA	NA	NA	NA	NA	NA	NA
2011-07-01 18:37:37	Essex	39.264	-76.441	1360	16	1333.575	145.724	142.259	0.264	1.339	0.837	0.063	19.598	0.027	2.483	0	17.751	1.201	0.872	97.337	0	NA	3.517464	NA	NA	NA	NA	NA	NA	NA	NA	NA	NA	NA	NA	NA	NA
2011-07-01 18:37:52	Essex	39.256	-76.456	1352	16	1333.464	142.836	155.702	0.246	8.335	1.085	0.063	21.65	0.042	2.444	0	19.726	1.31	0.97	96.476	0	NA	3.822611	NA	NA	NA	NA	NA	NA	NA	NA	NA	NA	NA	NA	NA	NA
2011-07-01 18:38:07	Essex	39.253	-76.476	1331	16	1335.086	147.87	160.931	0.218	10.805	1.154	0.055	22.849	0.053	2.209	0	21.544	1.397	1.059	96.349	0	NA	4.212303	NA	NA	NA	NA	NA	NA	NA	NA	NA	NA	NA	NA	NA	NA
2011-07-01 18:38:22	Essex	39.25	-76.495	1319	16	1335.086	152.096	160.931	0.218	10.805	1.154	0.055	22.849	0.053	2.209	0	21.544	1.397	1.059	96.349	0	NA	5.059882	NA	NA	NA	NA	NA	NA	NA	NA	NA	NA	NA	NA	NA	NA
2011-07-01 18:38:52	Essex	39.243	-76.533	1347	16	1336.125	155.675	154.758	0.222	6.22	1.182	0.042	22.788	0.056	2.047	0	22.098	1.429	1.078	96.408	0	NA	5.984758	NA	NA	NA	NA	NA	NA	NA	NA	NA	NA	NA	NA	NA	NA
2011-07-01 18:39:07	Essex	39.241	-76.551	1337	16	1336.125	166.081	154.758	0.222	6.22	1.182	0.042	22.788	0.056	2.047	0	22.098	1.429	1.078	96.408	0	NA	7.189221	NA	NA	NA	NA	NA	NA	NA	NA	NA	NA	NA	NA	NA	NA
2011-07-01 18:39:22	Essex	39.245	-76.567	1382	16	1336.653	172.687	147.933	0.308	0.833	1.128	0.037	21.446	0.019	2.039	0	22.251	1.438	1.073	96.746	0	NA	NA	NA	NA	NA	NA	NA	NA	NA	NA	NA	NA	NA	NA	NA	NA
2011-07-01 18:39:37	Essex	39.257	-76.574	1425	16	1336.653	181.251	147.933	0.308	0.833	1.128	0.037	21.446	0.019	2.039	0	22.251	1.438	1.073	96.746	0	NA	7.642239	NA	NA	NA	NA	NA	NA	NA	NA	NA	NA	NA	NA	NA	NA
2011-07-01 18:39:52	Essex	39.269	-76.572	1514	17	1526.844	168.723	146.755	0.298	0.765	1.043	0.036	20.525	0.015	2.017	0	21.965	1.392	1.057	96.555	0	NA	NA	NA	NA	NA	NA	NA	NA	NA	NA	NA	NA	NA	NA	NA	NA
2011-07-01 18:40:07	Essex	39.279	-76.559	1598	17	1526.922	168.145	144.843	0.174	0.444	1.046	0.029	18.668	0.011	1.907	0	22.205	1.427	1.055	96.066	0	NA	7.336291	NA	NA	NA	NA	NA	NA	NA	NA	NA	NA	NA	NA	NA	NA
2011-07-01 18:40:22	Essex	39.285	-76.542	1669	18	1720.314	151.776	150.39	0.139	1.206	0.96	0.032	22.239	0.008	1.905	0	22.62	1.442	1.113	96.42	0	NA	NA	NA	NA	NA	NA	NA	NA	NA	NA	NA	NA	NA	NA	NA	NA
2011-07-01 18:40:37	Essex	39.292	-76.524	1721	18	1720.314	148.76	150.39	0.139	1.206	0.96	0.032	22.239	0.008	1.905	0	22.62	1.442	1.113	96.42	0	NA	4.100504	NA	NA	NA	NA	NA	NA	NA	NA	NA	NA	NA	NA	NA	NA
2011-07-01 18:40:52	Essex	39.298	-76.506	1811	18	1720.314	142.968	150.39	0.139	1.206	0.96	0.032	22.239	0.008	1.905	0	22.62	1.442	1.113	96.42	0	NA	NA	NA	NA	NA	NA	NA	NA	NA	NA	NA	NA	NA	NA	NA	NA
2011-07-01 18:41:07	Essex	39.305	-76.488	1874	19	1964.944	148.218	138.744	0.119	0.255	0.664	0.027	17.399	0.001	1.778	0	17.642	1.111	0.873	96.423	0	NA	3.631352	NA	NA	NA	NA	NA	NA	NA	NA	NA	NA	NA	NA	NA	NA
2011-07-01 18:41:22	Essex	39.313	-76.47	1951	19	1964.944	147.967	138.744	0.119	0.255	0.664	0.027	17.399	0.001	1.778	0	17.642	1.111	0.873	96.423	0	NA	NA	NA	NA	NA	NA	NA	NA	NA	NA	NA	NA	NA	NA	NA	NA
2011-07-01 18:41:37	Essex	39.316	-76.452	2037	19	1964.944	122.855	138.744	0.119	0.255	0.664	0.027	17.399	0.001	1.778	0	17.642	1.111	0.873	96.423	0	NA	1.144462	NA	NA	NA	NA	NA	NA	NA	NA	NA	NA	NA	NA	NA	NA
2011-07-01 18:41:52	Essex	39.31	-76.434	2110	19	1962.56	106.954	134.188	0.129	0.208	0.605	0.026	15.924	0.006	1.712	0	15.932	1.01	0.791	96.05	0	NA	0.338218	NA	NA	NA	NA	NA	NA	NA	NA	NA	NA	NA	NA	NA	NA
2011-07-01 18:42:07	Essex	39.297	-76.422	2184	20	2265.429	107.711	100.675	0.04	0.057	0.215	0.009	5.95	0	0.644	0	6.041	0.366	0.297	86.866	0	NA	0.362582	NA	NA	NA	NA	NA	NA	NA	NA	NA	NA	NA	NA	NA	NA
2011-07-01 18:42:22	Essex	39.282	-76.419	2290	20	2265.312	120.756	100.772	0.044	0.169	0.241	0.011	5.89	0.001	0.616	0	5.897	0.359	0.291	85.517	0	NA	0.432002	NA	NA	NA	NA	NA	NA	NA	NA	NA	NA	NA	NA	NA	NA
2011-07-01 18:42:52	Essex	39.256	-76.438	2416	20	2265.312	122.721	100.772	0.044	0.169	0.241	0.011	5.89	0.001	0.616	0	5.897	0.359	0.291	85.517	0	NA	0.513416	NA	NA	NA	NA	NA	NA	NA	NA	NA	NA	NA	NA	NA	NA
2011-07-01 18:43:07	Essex	39.25	-76.456	2490	21	2631.138	120.967	78.571	0	0.002	0.002	0	0.062	0	0.007	0	0.058	0.003	0.003	78.671	0	NA	0.532294	NA	NA	NA	NA	NA	NA	NA	NA	NA	NA	NA	NA	NA	NA
2011-07-01 18:43:22	Essex	39.25	-76.475	2562	21	2631.966	118.971	79.013	0.001	0.017	0.008	0	0.174	0	0.017	0	0.183	0.01	0.009	78.705	0	NA	0.557078	NA	NA	NA	NA	NA	NA	NA	NA	NA	NA	NA	NA	NA	NA
2011-07-01 18:43:37	Essex	39.257	-76.492	2634	21	2631.966	121.389	79.013	0.001	0.017	0.008	0	0.174	0	0.017	0	0.183	0.01	0.009	78.705	0	NA	0.423134	NA	NA	NA	NA	NA	NA	NA	NA	NA	NA	NA	NA	NA	NA
2011-07-01 18:43:52	Essex	39.269	-76.502	2702	21	2632.053	120.959	79.075	0.002	0.008	0.008	0	0.223	0	0.022	0	0.227	0.012	0.011	78.803	0	NA	0.393163	NA	NA	NA	NA	NA	NA	NA	NA	NA	NA	NA	NA	NA	NA
2011-07-01 18:44:07	Essex	39.283	-76.501	2796	21	2632.495	121.975	81.107	0.003	0.012	0.023	0.001	0.486	0	0.047	0	0.556	0.031	0.026	80.064	0	NA	NA	NA	NA	NA	NA	NA	NA	NA	NA	NA	NA	NA	NA	NA	NA
2011-07-01 18:44:22	Essex	39.294	-76.489	2873	22	3123.416	122.027	79.538	0	0	0	0	0	0	0	0	0	0	0	79.666	0	NA	NA	NA	NA	NA	NA	NA	NA	NA	NA	NA	NA	NA	NA	NA	NA
2011-07-01 18:44:37	Essex	39.305	-76.475	2943	22	3122.279	123.357	79.391	0	0	0	0	0	0	0	0	0	0	0	79.51	0	NA	NA	NA	NA	NA	NA	NA	NA	NA	NA	NA	NA	NA	NA	NA	NA
2011-07-01 18:44:52	Essex	39.318	-76.466	3052	22	3122.279	123.263	79.391	0	0	0	0	0	0	0	0	0	0	0	79.51	0	NA	NA	NA	NA	NA	NA	NA	NA	NA	NA	NA	NA	NA	NA	NA	NA
2011-07-01 18:45:07	Essex	39.33	-76.456	3153	22	3122.279	123.302	79.391	0	0	0	0	0	0	0	0	0	0	0	79.51	0	NA	NA	NA	NA	NA	NA	NA	NA	NA	NA	NA	NA	NA	NA	NA	NA
2011-07-01 18:45:22	Onflight	39.335	-76.44	3184	22	3120.818	123.609	79.181	0	0	0	0	0	0	0	0	0	0	0	79.286	0	NA	NA	NA	NA	NA	NA	NA	NA	NA	NA	NA	NA	NA	NA	NA	NA
2011-07-01 18:45:37	Onflight	39.331	-76.422	3187	22	3120.972	123.971	79.228	0	0	0	0	0	0	0	0	0	0	0	79.352	0	NA	NA	NA	NA	NA	NA	NA	NA	NA	NA	NA	NA	NA	NA	NA	NA
2011-07-01 18:45:52	Onflight	39.319	-76.407	3184	22	3121.798	123.013	79.391	0	0	0	0	0	0	0	0	0	0	0	79.523	0	NA	NA	NA	NA	NA	NA	NA	NA	NA	NA	NA	NA	NA	NA	NA	NA
2011-07-01 18:46:07	Onflight	39.304	-76.396	3185	22	3120.776	121.829	79.364	0	0	0	0	0	0	0	0	0	0	0	79.482	0	1.186	NA	0.488	0	0	0	0	0	0	0	0	0	0	0	0.491	0
2011-07-01 18:46:22	Onflight	39.289	-76.385	3179	22	3120.776	122.882	79.364	0	0	0	0	0	0	0	0	0	0	0	79.482	0	1.274	NA	0.488	0	0	0	0	0	0	0	0	0	0	0	0.491	0
2011-07-01 18:46:37	Onflight	39.273	-76.376	3169	22	3121.384	NA	NA	NA	NA	NA	NA	NA	NA	NA	NA	NA	NA	NA	NA	NA	1.99	1.491107	0.486	0	0	0	0	0	0	0	0	0	0	0	0.49	0
2011-07-01 18:46:52	Onflight	39.256	-76.367	3133	22	3121.384	116.159	79.236	0	0	0	0	0	0	0	0	0	0	0	79.367	0	1.467	NA	0.486	0	0	0	0	0	0	0	0	0	0	0	0.49	0
2011-07-01 18:47:07	Onflight	39.239	-76.358	3031	22	3120.207	113.178	79.232	0	0	0	0	0	0	0	0	0	0	0	79.363	0	NA	NA	NA	NA	NA	NA	NA	NA	NA	NA	NA	NA	NA	NA	NA	NA
2011-07-01 18:47:22	Onflight	39.222	-76.351	2962	22	3120.207	113.25	79.232	0	0	0	0	0	0	0	0	0	0	0	79.363	0	NA	NA	NA	NA	NA	NA	NA	NA	NA	NA	NA	NA	NA	NA	NA	NA
2011-07-01 18:47:37	ChesapeakBay	39.206	-76.343	2876	22	3120.207	116.462	79.232	0	0	0	0	0	0	0	0	0	0	0	79.363	0	NA	NA	NA	NA	NA	NA	NA	NA	NA	NA	NA	NA	NA	NA	NA	NA
2011-07-01 18:47:52	ChesapeakBay	39.189	-76.335	2779	21	2629.531	124.821	78.975	0	0.001	0.002	0	0.04	0	0.005	0	0.038	0.002	0.002	79.08	0	NA	NA	NA	NA	NA	NA	NA	NA	NA	NA	NA	NA	NA	NA	NA	NA
2011-07-01 18:48:07	ChesapeakBay	39.173	-76.329	2676	21	2628.693	120.329	78.987	0	0	0.001	0	0.013	0	0.002	0	0.013	0.001	0.001	79.159	0	NA	NA	NA	NA	NA	NA	NA	NA	NA	NA	NA	NA	NA	NA	NA	NA
2011-07-01 18:48:22	ChesapeakBay	39.156	-76.33	2575	21	2628.732	120.63	79.068	0	0	0.001	0	0.017	0	0.002	0	0.016	0.001	0.001	79.227	0	NA	NA	NA	NA	NA	NA	NA	NA	NA	NA	NA	NA	NA	NA	NA	NA
2011-07-01 18:48:37	ChesapeakBay	39.139	-76.335	2478	21	2628.732	118.725	79.068	0	0	0.001	0	0.017	0	0.002	0	0.016	0.001	0.001	79.227	0	NA	NA	NA	NA	NA	NA	NA	NA	NA	NA	NA	NA	NA	NA	NA	NA
2011-07-01 18:48:52	ChesapeakBay	39.123	-76.341	2378	20	2263.595	120.693	82.406	0.003	0.024	0.021	0.001	0.612	0	0.062	0	0.559	0.028	0.028	80.899	0	1.177	NA	0.611	0.007	0.004	0.007	0.001	0.023	0.001	0.007	0	0.039	0.03	0.001	0.503	0
2011-07-01 18:49:07	ChesapeakBay	39.108	-76.346	2283	20	2263.595	115.965	82.406	0.003	0.024	0.021	0.001	0.612	0	0.062	0	0.559	0.028	0.028	80.899	0	1.324	NA	0.611	0.007	0.004	0.007	0.001	0.023	0.001	0.007	0	0.039	0.03	0.001	0.503	0
2011-07-01 18:49:22	ChesapeakBay	39.092	-76.351	2192	20	2263.595	116.715	82.406	0.003	0.024	0.021	0.001	0.612	0	0.062	0	0.559	0.028	0.028	80.899	0	1.181	NA	0.611	0.007	0.004	0.007	0.001	0.023	0.001	0.007	0	0.039	0.03	0.001	0.503	0
2011-07-01 18:49:37	ChesapeakBay	39.077	-76.356	2095	19	1960.109	109.798	103.457	0.038	0.923	0.295	0.015	6.426	0	0.603	0	6.009	0.352	0.297	86.804	0	1.198	NA	2.284	0.137	0.083	0.112	0.008	0.237	0.046	0.076	0	0.429	0.333	0.015	0.791	0
2011-07-01 18:49:52	ChesapeakBay	39.061	-76.36	1999	19	1960.109	113.029	103.457	0.038	0.923	0.295	0.015	6.426	0	0.603	0	6.009	0.352	0.297	86.804	0	1.172	NA	2.284	0.137	0.083	0.112	0.008	0.237	0.046	0.076	0	0.429	0.333	0.015	0.791	0
2011-07-01 18:50:07	ChesapeakBay	39.046	-76.365	1909	19	1960.539	119.66	100.893	0.041	0.822	0.258	0.013	5.288	0	0.474	0	5.095	0.285	0.252	86.955	0	1.084	NA	2.133	0.179	0.076	0.102	0.007	0.211	0.043	0.066	0	0.382	0.292	0.013	0.762	0
2011-07-01 18:50:22	ChesapeakBay	39.031	-76.369	1813	19	1960.539	114.358	100.893	0.041	0.822	0.258	0.013	5.288	0	0.474	0	5.095	0.285	0.252	86.955	0	1.111	NA	2.133	0.179	0.076	0.102	0.007	0.211	0.043	0.066	0	0.382	0.292	0.013	0.762	0
2011-07-01 18:50:37	ChesapeakBay	39.017	-76.373	1720	18	1715.447	NA	NA	NA	NA	NA	NA	NA	NA	NA	NA	NA	NA	NA	NA	NA	1.008	0.760075	4.759	0.622	0.171	0.213	0.019	0.523	0.104	0.242	0	0.969	0.741	0.034	1.031	0
2011-07-01 18:50:52	ChesapeakBay	39.002	-76.378	1620	18	1715.447	119.301	129.946	0.201	1.963	0.669	0.037	14.703	0.011	1.282	0	14.871	0.843	0.769	90.485	0	1.056	0.502787	4.759	0.622	0.171	0.213	0.019	0.523	0.104	0.242	0	0.969	0.741	0.034	1.031	0
2011-07-01 18:51:07	ChesapeakBay	38.988	-76.383	1519	17	1522.082	126.039	148.811	0.385	2.942	1.026	0.064	21.623	0.045	2.207	0	22.58	1.375	1.152	91.908	0	1.16	1.486214	7.146	0.974	0.27	0.273	0.035	0.837	0.212	0.432	0	1.486	1.189	0.051	1.321	0
2011-07-01 18:51:22	ChesapeakBay	38.974	-76.387	1410	16	1332.401	132.455	159.111	0.457	3.619	1.155	0.084	24.252	0.07	2.939	0	25.026	1.643	1.254	94.098	0	1.865	2.448842	8.144	1.066	0.345	0.285	0.044	0.942	0.253	0.555	0	1.649	1.373	0.056	1.502	0
2011-07-01 18:51:37	ChesapeakBay	38.96	-76.391	1309	16	1332.401	152.038	159.111	0.457	3.619	1.155	0.084	24.252	0.07	2.939	0	25.026	1.643	1.254	94.098	0	4.87	4.165247	8.144	1.066	0.345	0.285	0.044	0.942	0.253	0.555	0	1.649	1.373	0.056	1.502	0
2011-07-01 18:51:52	ChesapeakBay	38.946	-76.396	1202	15	1145.524	154.971	155.405	0.493	3.952	1.107	0.091	23.516	0.102	3.187	0	22.677	1.54	1.116	94.65	0	5.463	5.523549	7.997	1.047	0.389	0.262	0.048	0.965	0.312	0.579	0	1.521	1.282	0.051	1.544	0
2011-07-01 18:52:07	ChesapeakBay	38.932	-76.4	1113	15	1145.524	162.159	155.405	0.493	3.952	1.107	0.091	23.516	0.102	3.187	0	22.677	1.54	1.116	94.65	0	6.732	5.480819	7.997	1.047	0.389	0.262	0.048	0.965	0.312	0.579	0	1.521	1.282	0.051	1.544	0
2011-07-01 18:52:22	ChesapeakBay	38.918	-76.404	1066	15	1145.524	167.603	155.405	0.493	3.952	1.107	0.091	23.516	0.102	3.187	0	22.677	1.54	1.116	94.65	0	7.675	6.228251	7.997	1.047	0.389	0.262	0.048	0.965	0.312	0.579	0	1.521	1.282	0.051	1.544	0
2011-07-01 18:52:37	ChesapeakBay	38.906	-76.413	1051	14	961.72	169.52	149.319	0.519	4	0.959	0.098	20.13	0.12	3.322	0	18.912	1.389	0.901	95.552	0	8.148	NA	7.299	0.999	0.408	0.204	0.05	0.879	0.323	0.551	0	1.256	1.067	0.041	1.575	0
2011-07-01 18:52:52	Onflight	38.899	-76.428	1097	15	1145.672	171.717	154.647	0.512	3.811	1.04	0.099	21.545	0.104	3.403	0	21.613	1.545	1.045	96.064	0	8.218	6.538271	7.735	0.996	0.407	0.228	0.051	0.932	0.302	0.59	0	1.42	1.211	0.047	1.612	0
2011-07-01 18:53:07	Onflight	38.896	-76.445	1156	15	1145.672	170.917	154.647	0.512	3.811	1.04	0.099	21.545	0.104	3.403	0	21.613	1.545	1.045	96.064	0	8.304	NA	7.735	0.996	0.407	0.228	0.051	0.932	0.302	0.59	0	1.42	1.211	0.047	1.612	0
2011-07-01 18:53:22	Onflight	38.895	-76.462	1221	15	1145.672	164.322	154.647	0.512	3.811	1.04	0.099	21.545	0.104	3.403	0	21.613	1.545	1.045	96.064	0	7.791	5.862575	7.735	0.996	0.407	0.228	0.051	0.932	0.302	0.59	0	1.42	1.211	0.047	1.612	0
2011-07-01 18:53:37	Onflight	38.895	-76.478	1282	16	1333.347	161.97	158.761	0.476	3.391	1.062	0.101	22.627	0.087	3.428	0	23.621	1.67	1.157	97.151	0	7.483	NA	7.889	0.934	0.381	0.245	0.052	0.954	0.261	0.612	0	1.546	1.312	0.051	1.639	0
2011-07-01 18:53:52	Onflight	38.894	-76.494	1302	16	1333.743	159.818	157.267	0.474	3.258	1.032	0.106	21.224	0.085	3.547	0	22.993	1.655	1.115	98.047	0	6.947	5.445263	7.733	0.9	0.392	0.23	0.056	0.905	0.248	0.628	0	1.496	1.306	0.049	1.671	0
2011-07-01 18:54:07	Onflight	38.892	-76.51	1321	16	1333.743	158.332	157.267	0.474	3.258	1.032	0.106	21.224	0.085	3.547	0	22.993	1.655	1.115	98.047	0	6.734	NA	7.733	0.9	0.392	0.23	0.056	0.905	0.248	0.628	0	1.496	1.306	0.049	1.671	0
2011-07-01 18:54:22	Onflight	38.891	-76.527	1359	16	1335.382	157.432	162.22	0.437	2.954	1.054	0.11	22.743	0.076	3.615	0	25.062	1.798	1.212	99.135	0	6.37	5.060194	7.977	0.853	0.382	0.243	0.059	0.932	0.225	0.652	0	1.6	1.4	0.052	1.725	0
2011-07-01 18:54:37	Onflight	38.889	-76.543	1384	16	1335.382	NA	NA	NA	NA	NA	NA	NA	NA	NA	NA	NA	NA	NA	NA	NA	7.034	5.210826	7.977	0.853	0.382	0.243	0.059	0.932	0.225	0.652	0	1.6	1.4	0.052	1.725	0
2011-07-01 18:54:52	Onflight	38.889	-76.56	1405	16	1335.382	165.522	162.22	0.437	2.954	1.054	0.11	22.743	0.076	3.615	0	25.062	1.798	1.212	99.135	0	7.602	5.774197	7.977	0.853	0.382	0.243	0.059	0.932	0.225	0.652	0	1.6	1.4	0.052	1.725	0
2011-07-01 18:55:07	Onflight	38.891	-76.577	1446	17	1526.146	165.535	169.144	0.322	1.728	1.046	0.116	25.509	0.029	3.516	0	28.646	1.993	1.406	101.138	0	7.714	6.026386	8.084	0.676	0.296	0.263	0.067	0.973	0.087	0.642	0	1.837	1.539	0.061	1.803	0
2011-07-01 18:55:22	Onflight	38.895	-76.593	1509	17	1526.146	163.617	169.144	0.322	1.728	1.046	0.116	25.509	0.029	3.516	0	28.646	1.993	1.406	101.138	0	7.633	5.973743	8.084	0.676	0.296	0.263	0.067	0.973	0.087	0.642	0	1.837	1.539	0.061	1.803	0
2011-07-01 18:55:37	Onflight	38.899	-76.609	1568	17	1526.146	162.843	169.144	0.322	1.728	1.046	0.116	25.509	0.029	3.516	0	28.646	1.993	1.406	101.138	0	7.571	6.046845	8.084	0.676	0.296	0.263	0.067	0.973	0.087	0.642	0	1.837	1.539	0.061	1.803	0
2011-07-01 18:55:52	Onflight	38.902	-76.625	1610	17	1526.204	160.046	169.571	0.25	0.78	0.946	0.142	25.817	0.018	3.378	0	28.852	2.002	1.414	103.005	0	7.167	5.474996	7.925	0.495	0.195	0.254	0.086	0.964	0.052	0.592	0	1.84	1.518	0.061	1.892	0
2011-07-01 18:56:07	Onflight	38.905	-76.641	1612	17	1526.204	162.08	169.571	0.25	0.78	0.946	0.142	25.817	0.018	3.378	0	28.852	2.002	1.414	103.005	0	7.319	5.531938	7.925	0.495	0.195	0.254	0.086	0.964	0.052	0.592	0	1.84	1.518	0.061	1.892	0
2011-07-01 18:56:22	Onflight	38.908	-76.658	1627	18	1720.262	159.985	162.191	0.228	0.546	0.69	0.185	22.73	0.004	2.928	0	25.047	1.724	1.213	104.965	0	7.237	5.343232	7.072	0.445	0.121	0.184	0.118	0.852	0.01	0.483	0	1.616	1.29	0.053	2.002	0
2011-07-01 18:56:37	Onflight	38.911	-76.674	1653	18	1720.262	161.319	162.191	0.228	0.546	0.69	0.185	22.73	0.004	2.928	0	25.047	1.724	1.213	104.965	0	7.299	5.704399	7.072	0.445	0.121	0.184	0.118	0.852	0.01	0.483	0	1.616	1.29	0.053	2.002	0
2011-07-01 18:56:52	Onflight	38.914	-76.691	1671	18	1720.262	156.295	162.191	0.228	0.546	0.69	0.185	22.73	0.004	2.928	0	25.047	1.724	1.213	104.965	0	6.912	4.8916	7.072	0.445	0.121	0.184	0.118	0.852	0.01	0.483	0	1.616	1.29	0.053	2.002	0
2011-07-01 18:57:07	Onflight	38.917	-76.708	1685	18	1720.554	153.266	156.396	0.231	0.44	0.527	0.225	19.114	0.001	2.637	0	21.97	1.466	1.062	106.686	0	6.402	4.487773	6.77	0.474	0.095	0.141	0.145	0.793	0.001	0.417	0	1.478	1.161	0.048	2.157	0
2011-07-01 18:57:22	Onflight	38.921	-76.726	1668	18	1720.554	144.742	156.396	0.231	0.44	0.527	0.225	19.114	0.001	2.637	0	21.97	1.466	1.062	106.686	0	4.797	3.832668	6.77	0.474	0.095	0.141	0.145	0.793	0.001	0.417	0	1.478	1.161	0.048	2.157	0
2011-07-01 18:57:37	Onflight	38.924	-76.745	1656	18	1720.554	145.166	156.396	0.231	0.44	0.527	0.225	19.114	0.001	2.637	0	21.97	1.466	1.062	106.686	0	5.133	3.853549	6.77	0.474	0.095	0.141	0.145	0.793	0.001	0.417	0	1.478	1.161	0.048	2.157	0
2011-07-01 18:57:52	Onflight	38.927	-76.762	1652	18	1720.429	145.302	156.728	0.274	0.344	0.501	0.235	18.928	0	2.533	0	21.958	1.434	1.064	107.657	0	5.397	NA	6.873	0.57	0.093	0.133	0.149	0.779	0	0.382	0	1.47	1.138	0.047	2.239	0
2011-07-01 18:58:07	Onflight	38.931	-76.779	1652	18	1720.429	143.97	156.728	0.274	0.344	0.501	0.235	18.928	0	2.533	0	21.958	1.434	1.064	107.657	0	5.268	3.724223	6.873	0.57	0.093	0.133	0.149	0.779	0	0.382	0	1.47	1.138	0.047	2.239	0
2011-07-01 18:58:22	Onflight	38.936	-76.794	1647	18	1720.579	144.282	164.44	0.359	0.296	0.527	0.224	21.928	0	2.535	0	25.516	1.565	1.247	107.978	0	5.066	NA	7.576	0.718	0.098	0.155	0.137	0.908	0	0.371	0	1.771	1.315	0.057	2.27	0
2011-07-01 18:58:37	Onflight	38.946	-76.804	1660	18	1720.579	NA	NA	NA	NA	NA	NA	NA	NA	NA	NA	NA	NA	NA	NA	NA	4.898	2.755508	7.576	0.718	0.098	0.155	0.137	0.908	0	0.371	0	1.771	1.315	0.057	2.27	0
2011-07-01 18:58:52	Onflight	38.957	-76.812	1671	18	1719.702	141.772	139.669	0.314	0.262	0.358	0.17	13.122	0	2.034	0	13.807	0.94	0.664	106.64	0	5.134	NA	5.502	0.619	0.074	0.091	0.106	0.543	0	0.304	0	0.974	0.782	0.031	2.214	0
2011-07-01 18:59:07	Onflight	38.969	-76.819	1670	18	1719.702	141.814	139.669	0.314	0.262	0.358	0.17	13.122	0	2.034	0	13.807	0.94	0.664	106.64	0	5.292	3.847868	5.502	0.619	0.074	0.091	0.106	0.543	0	0.304	0	0.974	0.782	0.031	2.214	0
2011-07-01 18:59:22	Onflight	38.981	-76.827	1675	18	1719.948	142.522	146.724	0.409	0.24	0.392	0.065	15.858	0	2.051	0	17.015	1.099	0.821	106.724	0	5.292	NA	6.051	0.778	0.084	0.107	0.037	0.636	0	0.304	0	1.192	0.923	0.038	2.231	0
2011-07-01 18:59:37	Onflight	38.994	-76.835	1680	18	1719.345	143.215	127.945	0.361	0.224	0.32	0.044	9.839	0	1.775	0	9.14	0.636	0.431	104.735	0	5.167	3.916001	4.421	0.652	0.066	0.069	0.025	0.405	0	0.245	0	0.653	0.529	0.021	2.06	0
2011-07-01 18:59:52	Beltsville	39.007	-76.843	1663	18	1719.345	141.887	127.945	0.361	0.224	0.32	0.044	9.839	0	1.775	0	9.14	0.636	0.431	104.735	0	5.079	3.484974	4.421	0.652	0.066	0.069	0.025	0.405	0	0.245	0	0.653	0.529	0.021	2.06	0
2011-07-01 19:00:07	Beltsville	39.02	-76.852	1655	18	1722.605	139.368	153.514	0.648	0.316	0.595	0.03	22.326	0	2.813	0	19.078	1.316	0.91	103.382	0	4.866	3.573144	6.403	0.986	0.094	0.134	0.015	0.798	0	0.351	0	1.319	0.996	0.043	1.966	0
2011-07-01 19:00:22	Beltsville	39.032	-76.861	1655	18	1723.282	138.98	168.415	0.715	0.398	0.745	0.034	29.326	0.001	3.119	0	22.828	1.557	1.08	105.891	0	4.864	3.407168	7.508	1.136	0.115	0.17	0.016	1.009	0	0.392	0	1.592	1.202	0.052	2.116	0
2011-07-01 19:00:37	Beltsville	39.044	-76.869	1657	18	1721.752	140.634	139.203	0.634	0.315	0.59	0.031	16.425	0.001	2.697	0	11.459	0.878	0.512	104.293	0	4.816	3.50326	5.358	0.989	0.121	0.102	0.016	0.676	0.001	0.314	0	0.823	0.612	0.027	2.03	0
2011-07-01 19:00:52	Beltsville	39.057	-76.878	1658	18	1721.752	139.721	139.203	0.634	0.315	0.59	0.031	16.425	0.001	2.697	0	11.459	0.878	0.512	104.293	0	4.296	3.284604	5.358	0.989	0.121	0.102	0.016	0.676	0.001	0.314	0	0.823	0.612	0.027	2.03	0
2011-07-01 19:01:07	Beltsville	39.07	-76.882	1585	17	1528.28	137.114	139.483	0.647	0.323	0.598	0.031	16.2	0.001	2.752	0	11.314	0.874	0.504	104.945	0	4.341	2.842089	5.398	1.007	0.125	0.102	0.016	0.673	0.001	0.318	0	0.812	0.605	0.026	2.072	0
2011-07-01 19:01:22	Beltsville	39.084	-76.878	1479	17	1526.853	136.219	127.205	0.528	0.395	0.498	0.028	10.266	0.001	2.362	0	8.184	0.669	0.356	102.63	0	4.082	2.740238	4.339	0.786	0.167	0.068	0.015	0.462	0	0.263	0	0.572	0.444	0.018	1.874	0
2011-07-01 19:01:37	Beltsville	39.094	-76.866	1386	16	1336.704	139.149	128.943	0.55	0.414	0.519	0.029	10.41	0.001	2.47	0	8.409	0.693	0.366	103.661	0	4.792	3.278397	4.474	0.817	0.178	0.069	0.016	0.471	0.001	0.274	0	0.583	0.455	0.018	1.938	0
2011-07-01 19:01:52	Beltsville	39.099	-76.847	1277	16	1336.704	141.522	128.943	0.55	0.414	0.519	0.029	10.41	0.001	2.47	0	8.409	0.693	0.366	103.661	0	4.949	3.479781	4.474	0.817	0.178	0.069	0.016	0.471	0.001	0.274	0	0.583	0.455	0.018	1.938	0
2011-07-01 19:02:07	Beltsville	39.096	-76.828	1133	15	1150.343	142.18	129.598	0.559	0.358	0.482	0.034	10.311	0	2.461	0	10.046	0.75	0.462	102.707	0	5.242	3.723024	4.413	0.764	0.127	0.072	0.018	0.476	0	0.281	0	0.672	0.517	0.022	1.779	0
2011-07-01 19:02:22	Beltsville	39.086	-76.813	962	14	966.019	143.642	130.137	0.565	0.36	0.489	0.035	10.318	0	2.494	0	10.16	0.758	0.468	102.999	0	5.306	3.701922	4.458	0.772	0.13	0.072	0.019	0.478	0	0.285	0	0.679	0.523	0.022	1.794	0
2011-07-01 19:02:37	Beltsville	39.072	-76.804	837	13	829.979	NA	NA	NA	NA	NA	NA	NA	NA	NA	NA	NA	NA	NA	NA	NA	5.868	3.256499	4.486	0.777	0.132	0.073	0.019	0.48	0	0.288	0	0.685	0.528	0.022	1.803	0
2011-07-01 19:02:52	Beltsville	39.058	-76.799	758	12	740.286	144.033	131.859	0.605	0.321	0.466	0.035	10.95	0	2.56	0	11.162	0.827	0.526	102.772	0	5.755	4.149253	4.618	0.814	0.095	0.076	0.019	0.489	0	0.321	0	0.768	0.59	0.025	1.783	0
2011-07-01 19:03:07	Beltsville	39.045	-76.794	699	12	740.286	141.324	131.859	0.605	0.321	0.466	0.035	10.95	0	2.56	0	11.162	0.827	0.526	102.772	0	5.007	3.559738	4.618	0.814	0.095	0.076	0.019	0.489	0	0.321	0	0.768	0.59	0.025	1.783	0
2011-07-01 19:03:22	Beltsville	39.032	-76.79	599	10	562.022	142.012	132.011	0.607	0.324	0.468	0.035	10.944	0	2.569	0	11.219	0.83	0.53	102.776	0	5.078	3.330021	4.629	0.814	0.096	0.076	0.019	0.489	0	0.322	0	0.773	0.594	0.025	1.779	0
2011-07-01 19:03:37	Beltsville	39.018	-76.793	520	10	562.044	142.975	137.24	0.634	0.311	0.484	0.033	13.325	0	2.655	0	12.576	0.933	0.59	104.264	0	5.299	NA	5.102	0.886	0.093	0.088	0.017	0.551	0	0.34	0	0.875	0.683	0.028	1.948	0
2011-07-01 19:03:52	Beltsville	39.006	-76.802	474	9	473.881	143.685	137.053	0.635	0.314	0.484	0.033	13.171	0	2.658	0	12.503	0.927	0.587	104.282	0	5.429	3.469421	5.084	0.885	0.093	0.088	0.017	0.548	0	0.34	0	0.869	0.679	0.028	1.945	0
2011-07-01 19:04:07	Beltsville	38.998	-76.816	443	9	473.881	143.903	137.053	0.635	0.314	0.484	0.033	13.171	0	2.658	0	12.503	0.927	0.587	104.282	0	5.527	NA	5.084	0.885	0.093	0.088	0.017	0.548	0	0.34	0	0.869	0.679	0.028	1.945	0
2011-07-01 19:04:22	Beltsville	38.996	-76.833	445	9	473.939	142.86	143.865	0.686	0.32	0.56	0.033	16.934	0	2.838	0	14.295	1.058	0.668	105.336	0	5.611	3.541357	5.69	1.005	0.098	0.106	0.017	0.653	0	0.347	0	0.999	0.774	0.032	2.065	0
2011-07-01 19:04:37	Beltsville	38.998	-76.849	436	9	473.939	142.917	143.865	0.686	0.32	0.56	0.033	16.934	0	2.838	0	14.295	1.058	0.668	105.336	0	5.508	NA	5.69	1.005	0.098	0.106	0.017	0.653	0	0.347	0	0.999	0.774	0.032	2.065	0
2011-07-01 19:04:52	Beltsville	39.006	-76.862	442	9	473.939	143.049	143.865	0.686	0.32	0.56	0.033	16.934	0	2.838	0	14.295	1.058	0.668	105.336	0	5.472	3.510446	5.69	1.005	0.098	0.106	0.017	0.653	0	0.347	0	0.999	0.774	0.032	2.065	0
2011-07-01 19:05:07	Beltsville	39.017	-76.87	441	9	474.108	142.352	151.211	0.726	0.338	0.653	0.034	20.048	0.001	2.998	0	16.344	1.209	0.756	106.456	0	5.05	2.898062	6.349	1.104	0.114	0.125	0.017	0.787	0.001	0.366	0	1.136	0.885	0.037	2.162	0
2011-07-01 19:05:22	Beltsville	39.029	-76.875	445	9	474.108	140.511	151.211	0.726	0.338	0.653	0.034	20.048	0.001	2.998	0	16.344	1.209	0.756	106.456	0	4.848	2.91023	6.349	1.104	0.114	0.125	0.017	0.787	0.001	0.366	0	1.136	0.885	0.037	2.162	0
2011-07-01 19:05:37	Beltsville	39.041	-76.879	441	9	473.713	140.704	135.842	0.642	0.381	0.594	0.033	13.561	0.001	2.801	0	9.8	0.791	0.427	106.097	0	4.732	2.713723	5.164	0.982	0.155	0.089	0.017	0.598	0.001	0.315	0	0.693	0.524	0.022	2.14	0
2011-07-01 19:05:52	Beltsville	39.053	-76.881	446	9	473.713	138.393	135.842	0.642	0.381	0.594	0.033	13.561	0.001	2.801	0	9.8	0.791	0.427	106.097	0	4.91	2.962474	5.164	0.982	0.155	0.089	0.017	0.598	0.001	0.315	0	0.693	0.524	0.022	2.14	0
2011-07-01 19:06:07	Beltsville	39.066	-76.879	455	9	473.713	137.021	135.842	0.642	0.381	0.594	0.033	13.561	0.001	2.801	0	9.8	0.791	0.427	106.097	0	4.871	2.830368	5.164	0.982	0.155	0.089	0.017	0.598	0.001	0.315	0	0.693	0.524	0.022	2.14	0
2011-07-01 19:06:22	Beltsville	39.078	-76.871	448	9	473.289	136.946	131.457	0.587	0.463	0.563	0.033	9.943	0.001	2.691	0	8.651	0.72	0.377	105.725	0	4.536	2.941161	4.694	0.857	0.215	0.068	0.018	0.468	0.001	0.296	0	0.593	0.476	0.019	2.049	0
2011-07-01 19:06:37	Beltsville	39.086	-76.857	446	9	473.289	NA	NA	NA	NA	NA	NA	NA	NA	NA	NA	NA	NA	NA	NA	NA	5.26	3.031664	4.694	0.857	0.215	0.068	0.018	0.468	0.001	0.296	0	0.593	0.476	0.019	2.049	0
2011-07-01 19:06:52	Beltsville	39.087	-76.838	459	9	473.621	148.643	131.331	0.576	0.365	0.505	0.037	10.369	0	2.558	0	10.501	0.779	0.489	103.607	0	6.414	4.482451	4.563	0.786	0.138	0.073	0.02	0.487	0	0.293	0	0.702	0.542	0.023	1.821	0
2011-07-01 19:07:07	Beltsville	39.08	-76.821	453	9	473.621	143.259	131.331	0.576	0.365	0.505	0.037	10.369	0	2.558	0	10.501	0.779	0.489	103.607	0	5.545	3.653089	4.563	0.786	0.138	0.073	0.02	0.487	0	0.293	0	0.702	0.542	0.023	1.821	0
2011-07-01 19:07:22	Beltsville	39.068	-76.81	437	9	473.621	142.913	131.331	0.576	0.365	0.505	0.037	10.369	0	2.558	0	10.501	0.779	0.489	103.607	0	5.519	3.502396	4.563	0.786	0.138	0.073	0.02	0.487	0	0.293	0	0.702	0.542	0.023	1.821	0
2011-07-01 19:07:37	Beltsville	39.054	-76.808	429	8	386.313	143.533	134.623	0.625	0.347	0.521	0.033	12.242	0	2.677	0	11.253	0.841	0.522	104.351	0	6.123	3.723259	4.894	0.881	0.117	0.084	0.017	0.55	0	0.313	0	0.77	0.591	0.025	1.95	0
2011-07-01 19:07:52	Beltsville	39.042	-76.815	427	8	386.313	143.319	134.623	0.625	0.347	0.521	0.033	12.242	0	2.677	0	11.253	0.841	0.522	104.351	0	5.545	3.761085	4.894	0.881	0.117	0.084	0.017	0.55	0	0.313	0	0.77	0.591	0.025	1.95	0
2011-07-01 19:08:07	Beltsville	39.033	-76.827	452	9	473.83	143.886	134.564	0.626	0.344	0.52	0.033	12.286	0	2.673	0	11.19	0.838	0.518	104.333	0	5.437	3.188617	4.89	0.884	0.116	0.084	0.017	0.55	0	0.313	0	0.765	0.587	0.024	1.953	0
2011-07-01 19:08:22	Beltsville	39.024	-76.84	455	9	473.939	143.241	143.865	0.686	0.32	0.56	0.033	16.934	0	2.838	0	14.295	1.058	0.668	105.336	0	5.417	NA	5.69	1.005	0.098	0.106	0.017	0.653	0	0.347	0	0.999	0.774	0.032	2.065	0
2011-07-01 19:08:37	Beltsville	39.015	-76.853	450	9	473.939	142.467	143.865	0.686	0.32	0.56	0.033	16.934	0	2.838	0	14.295	1.058	0.668	105.336	0	5.278	3.169616	5.69	1.005	0.098	0.106	0.017	0.653	0	0.347	0	0.999	0.774	0.032	2.065	0
2011-07-01 19:08:52	Beltsville	39.009	-76.868	437	9	474.108	142.65	151.211	0.726	0.338	0.653	0.034	20.048	0.001	2.998	0	16.344	1.209	0.756	106.456	0	4.835	NA	6.349	1.104	0.114	0.125	0.017	0.787	0.001	0.366	0	1.136	0.885	0.037	2.162	0
2011-07-01 19:09:07	Beltsville	39.009	-76.885	443	9	474.108	143.647	151.211	0.726	0.338	0.653	0.034	20.048	0.001	2.998	0	16.344	1.209	0.756	106.456	0	5.628	2.868678	6.349	1.104	0.114	0.125	0.017	0.787	0.001	0.366	0	1.136	0.885	0.037	2.162	0
2011-07-01 19:09:22	Beltsville	39.015	-76.9	459	9	474.108	143.458	151.211	0.726	0.338	0.653	0.034	20.048	0.001	2.998	0	16.344	1.209	0.756	106.456	0	5.027	NA	6.349	1.104	0.114	0.125	0.017	0.787	0.001	0.366	0	1.136	0.885	0.037	2.162	0
2011-07-01 19:09:37	Beltsville	39.018	-76.916	455	9	474.048	141.555	159.937	0.755	0.442	0.768	0.035	23.543	0.001	3.19	0	18.399	1.349	0.85	107.591	0	4.619	2.475982	7.082	1.191	0.165	0.141	0.018	0.907	0.001	0.385	0	1.316	1.035	0.042	2.258	0
2011-07-01 19:09:52	Beltsville	39.02	-76.934	428	8	386.488	139.835	159.216	0.754	0.438	0.763	0.035	23.069	0.001	3.181	0	18.237	1.34	0.842	107.593	0	3.922	NA	7.037	1.186	0.165	0.139	0.018	0.896	0.001	0.383	0	1.304	1.028	0.042	2.256	0
2011-07-01 19:10:07	Beltsville	39.03	-76.943	431	9	474.048	137.309	159.937	0.755	0.442	0.768	0.035	23.543	0.001	3.19	0	18.399	1.349	0.85	107.591	0	4.603	2.434199	7.082	1.191	0.165	0.141	0.018	0.907	0.001	0.385	0	1.316	1.035	0.042	2.258	0
2011-07-01 19:10:22	Beltsville	39.041	-76.937	452	9	474.048	137.592	159.937	0.755	0.442	0.768	0.035	23.543	0.001	3.19	0	18.399	1.349	0.85	107.591	0	4.065	NA	7.082	1.191	0.165	0.141	0.018	0.907	0.001	0.385	0	1.316	1.035	0.042	2.258	0
2011-07-01 19:10:37	Beltsville	39.052	-76.926	455	9	473.337	NA	NA	NA	NA	NA	NA	NA	NA	NA	NA	NA	NA	NA	NA	NA	3.671	2.228293	5.645	1.091	0.222	0.091	0.017	0.627	0.001	0.335	0	0.774	0.625	0.024	2.243	0
2011-07-01 19:10:52	Beltsville	39.062	-76.914	453	9	473.337	136.709	140.325	0.67	0.421	0.676	0.032	14.244	0.001	2.957	0	11.158	0.909	0.483	107.195	0	3.562	2.026457	5.645	1.091	0.222	0.091	0.017	0.627	0.001	0.335	0	0.774	0.625	0.024	2.243	0
2011-07-01 19:11:07	Beltsville	39.073	-76.903	444	9	473.337	137.768	140.325	0.67	0.421	0.676	0.032	14.244	0.001	2.957	0	11.158	0.909	0.483	107.195	0	4.336	2.722022	5.645	1.091	0.222	0.091	0.017	0.627	0.001	0.335	0	0.774	0.625	0.024	2.243	0
2011-07-01 19:11:22	Beltsville	39.084	-76.893	426	8	385.394	136.688	131.519	0.614	0.526	0.645	0.031	9.575	0.001	2.852	0	7.881	0.694	0.329	107.271	0	NA	NA	NA	NA	NA	NA	NA	NA	NA	NA	NA	NA	NA	NA	NA	NA
2011-07-01 19:11:37	Beltsville	39.097	-76.886	397	8	385.873	143.265	131.652	0.589	0.47	0.566	0.033	9.927	0.001	2.705	0	8.716	0.724	0.38	105.842	0	NA	NA	NA	NA	NA	NA	NA	NA	NA	NA	NA	NA	NA	NA	NA	NA
2011-07-01 19:11:52	Beltsville	39.11	-76.878	344	8	385.873	134.507	131.652	0.589	0.47	0.566	0.033	9.927	0.001	2.705	0	8.716	0.724	0.38	105.842	0	NA	NA	NA	NA	NA	NA	NA	NA	NA	NA	NA	NA	NA	NA	NA	NA
2011-07-01 19:12:07	Onflight	39.121	-76.867	340	7	298.844	139.385	126.984	0.543	0.399	0.543	0.039	7.304	0.001	2.638	0	8.112	0.645	0.373	105.189	0	NA	NA	NA	NA	NA	NA	NA	NA	NA	NA	NA	NA	NA	NA	NA	NA
2011-07-01 19:12:22	Onflight	39.131	-76.854	344	8	385.572	140.051	126.618	0.541	0.395	0.539	0.038	7.251	0.001	2.622	0	7.957	0.638	0.365	105.069	0	NA	NA	NA	NA	NA	NA	NA	NA	NA	NA	NA	NA	NA	NA	NA	NA
2011-07-01 19:12:37	Onflight	39.143	-76.843	339	7	298.631	137.375	126.566	0.52	0.499	0.563	0.093	8.186	0.001	2.554	0	7.7	0.6	0.341	104.099	0	NA	NA	NA	NA	NA	NA	NA	NA	NA	NA	NA	NA	NA	NA	NA	NA
2011-07-01 19:12:52	Onflight	39.153	-76.831	342	7	298.631	148.741	126.566	0.52	0.499	0.563	0.093	8.186	0.001	2.554	0	7.7	0.6	0.341	104.099	0	NA	NA	NA	NA	NA	NA	NA	NA	NA	NA	NA	NA	NA	NA	NA	NA
2011-07-01 19:13:07	Onflight	39.16	-76.816	346	8	385.707	141.802	132.64	0.541	0.404	0.561	0.238	13.144	0	2.4	0	9.976	0.768	0.475	101.832	0	NA	NA	NA	NA	NA	NA	NA	NA	NA	NA	NA	NA	NA	NA	NA	NA
2011-07-01 19:13:22	Highway	39.168	-76.802	337	7	298.954	141.822	133.139	0.542	0.411	0.566	0.235	13.311	0	2.413	0	10.114	0.779	0.482	101.963	0	NA	NA	NA	NA	NA	NA	NA	NA	NA	NA	NA	NA	NA	NA	NA	NA
2011-07-01 19:13:37	Highway	39.175	-76.788	340	7	298.791	141.968	133.462	0.563	0.506	0.579	0.464	13.917	0	2.417	0	9.477	0.671	0.429	101.57	0	NA	NA	NA	NA	NA	NA	NA	NA	NA	NA	NA	NA	NA	NA	NA	NA
2011-07-01 19:13:52	Highway	39.185	-76.777	345	8	385.497	138.639	133.027	0.563	0.5	0.575	0.462	13.794	0	2.405	0	9.332	0.663	0.422	101.458	0	NA	NA	NA	NA	NA	NA	NA	NA	NA	NA	NA	NA	NA	NA	NA	NA
2011-07-01 19:14:07	Highway	39.194	-76.766	339	7	298.791	136.654	133.462	0.563	0.506	0.579	0.464	13.917	0	2.417	0	9.477	0.671	0.429	101.57	0	NA	NA	NA	NA	NA	NA	NA	NA	NA	NA	NA	NA	NA	NA	NA	NA
2011-07-01 19:14:22	Highway	39.201	-76.753	345	8	385.914	135.878	127.43	0.673	0.411	0.551	0.303	10.556	0	2.418	0	10.855	0.738	0.526	100.072	0	4.282	3.355737	4.854	0.986	0.192	0.073	0.272	0.444	0	0.266	0	0.731	0.57	0.024	1.557	0
2011-07-01 19:14:37	Highway	39.208	-76.739	365	8	385.914	NA	NA	NA	NA	NA	NA	NA	NA	NA	NA	NA	NA	NA	NA	NA	5.596	NA	4.854	0.986	0.192	0.073	0.272	0.444	0	0.266	0	0.731	0.57	0.024	1.557	0
2011-07-01 19:14:52	Highway	39.217	-76.726	363	8	385.914	140.701	127.43	0.673	0.411	0.551	0.303	10.556	0	2.418	0	10.855	0.738	0.526	100.072	0	4.768	3.642566	4.854	0.986	0.192	0.073	0.272	0.444	0	0.266	0	0.731	0.57	0.024	1.557	0
2011-07-01 19:15:07	Highway	39.23	-76.719	357	8	385.914	152.232	127.43	0.673	0.411	0.551	0.303	10.556	0	2.418	0	10.855	0.738	0.526	100.072	0	7.331	NA	4.854	0.986	0.192	0.073	0.272	0.444	0	0.266	0	0.731	0.57	0.024	1.557	0
2011-07-01 19:15:22	Highway	39.244	-76.715	354	8	385.619	142.691	127.509	0.693	0.423	0.591	0.051	9.756	0	2.43	0	11.865	0.783	0.585	99.758	0	5.049	3.809233	4.83	1.056	0.224	0.078	0.03	0.451	0	0.272	0	0.794	0.623	0.026	1.531	0
2011-07-01 19:15:37	Onflight	39.259	-76.716	353	8	385.619	158.717	127.509	0.693	0.423	0.591	0.051	9.756	0	2.43	0	11.865	0.783	0.585	99.758	0	7.463	NA	4.83	1.056	0.224	0.078	0.03	0.451	0	0.272	0	0.794	0.623	0.026	1.531	0
2011-07-01 19:15:52	Highway	39.272	-76.725	347	8	385.329	142.523	132.499	0.696	0.413	0.625	0.039	10.54	0	2.436	0	15.555	0.957	0.795	98.829	0	5.093	3.653747	5.446	1.072	0.234	0.088	0.02	0.56	0	0.283	0	1.056	0.827	0.035	1.47	0
2011-07-01 19:16:07	Highway	39.284	-76.737	343	8	385.329	150.147	132.499	0.696	0.413	0.625	0.039	10.54	0	2.436	0	15.555	0.957	0.795	98.829	0	7.148	NA	5.446	1.072	0.234	0.088	0.02	0.56	0	0.283	0	1.056	0.827	0.035	1.47	0
2011-07-01 19:16:22	Highway	39.296	-76.745	343	8	384.877	141.945	127.685	0.535	0.625	0.605	0.039	7.595	0	2.324	0	12.965	0.807	0.653	99.966	0	4.659	3.276737	5.168	0.89	0.433	0.068	0.02	0.434	0.001	0.27	0	0.892	0.74	0.029	1.595	0
2011-07-01 19:16:37	Highway	39.31	-76.746	346	8	384.753	153.527	117.968	0.466	0.475	0.654	0.035	7.433	0	2.156	0	6.232	0.454	0.248	98.385	0	7.171	4.546585	4.089	0.855	0.366	0.074	0.018	0.429	0.001	0.234	0	0.415	0.323	0.013	1.517	0
2011-07-01 19:16:52	Highway	39.324	-76.744	376	8	384.753	154.832	117.968	0.466	0.475	0.654	0.035	7.433	0	2.156	0	6.232	0.454	0.248	98.385	0	8.007	6.533192	4.089	0.855	0.366	0.074	0.018	0.429	0.001	0.234	0	0.415	0.323	0.013	1.517	0
2011-07-01 19:17:07	Highway	39.337	-76.745	397	8	384.753	145.883	117.968	0.466	0.475	0.654	0.035	7.433	0	2.156	0	6.232	0.454	0.248	98.385	0	5.153	3.614781	4.089	0.855	0.366	0.074	0.018	0.429	0.001	0.234	0	0.415	0.323	0.013	1.517	0
2011-07-01 19:17:22	Highway	39.351	-76.746	414	8	384.686	157.215	122.441	0.443	0.36	0.719	0.03	9.983	0.001	2.132	0	9.242	0.634	0.402	96.233	0	8.198	4.095556	4.344	0.776	0.208	0.093	0.015	0.602	0.001	0.241	0	0.635	0.493	0.02	1.369	0
2011-07-01 19:17:37	Highway	39.364	-76.747	429	9	471.825	158.354	122.255	0.444	0.359	0.717	0.03	9.913	0.001	2.131	0	9.152	0.63	0.397	96.22	0	7.24	5.583504	4.328	0.777	0.208	0.093	0.015	0.597	0.001	0.241	0	0.628	0.489	0.02	1.369	0
2011-07-01 19:17:52	Highway	39.377	-76.742	441	9	471.825	151.409	122.255	0.444	0.359	0.717	0.03	9.913	0.001	2.131	0	9.152	0.63	0.397	96.22	0	5.708	4.098791	4.328	0.777	0.208	0.093	0.015	0.597	0.001	0.241	0	0.628	0.489	0.02	1.369	0
2011-07-01 19:18:07	Onflight	39.385	-76.729	441	9	471.615	145.827	122.935	0.443	0.296	0.797	0.026	10.893	0.001	2.151	0	9.568	0.687	0.417	95.123	0	4.964	3.570504	4.225	0.699	0.126	0.107	0.013	0.589	0.001	0.241	0	0.646	0.533	0.02	1.278	0
2011-07-01 19:18:22	Onflight	39.389	-76.712	435	9	471.615	144.91	122.935	0.443	0.296	0.797	0.026	10.893	0.001	2.151	0	9.568	0.687	0.417	95.123	0	5.067	3.501181	4.225	0.699	0.126	0.107	0.013	0.589	0.001	0.241	0	0.646	0.533	0.02	1.278	0
2011-07-01 19:18:37	Onflight	39.393	-76.694	440	9	472.018	NA	NA	NA	NA	NA	NA	NA	NA	NA	NA	NA	NA	NA	NA	NA	4.792	3.403308	4.793	1.01	0.223	0.105	0.013	0.595	0.001	0.282	0	0.718	0.597	0.022	1.266	0
2011-07-01 19:18:52	Onflight	39.399	-76.677	425	8	384.84	149.893	124.299	0.615	0.414	0.788	0.026	10.643	0.001	2.403	0	10.92	0.76	0.488	94.958	0	5.737	NA	4.789	1.01	0.224	0.105	0.013	0.592	0.001	0.282	0	0.717	0.596	0.022	1.266	0
2011-07-01 19:19:07	Onflight	39.409	-76.664	414	8	384.513	151.663	114.701	0.582	0.365	0.788	0.023	7.407	0.001	2.25	0	6.585	0.537	0.223	94.568	0	5.866	4.758061	3.917	0.957	0.218	0.081	0.012	0.416	0.001	0.243	0	0.419	0.378	0.011	1.262	0
2011-07-01 19:19:22	Onflight	39.421	-76.654	437	9	471.622	150.563	114.679	0.58	0.365	0.783	0.023	7.421	0.001	2.243	0	6.596	0.537	0.225	94.513	0	6.023	NA	3.914	0.954	0.218	0.081	0.012	0.416	0.001	0.243	0	0.42	0.377	0.011	1.26	0
2011-07-01 19:19:37	Onflight	39.434	-76.648	427	8	384.513	149.475	114.701	0.582	0.365	0.788	0.023	7.407	0.001	2.25	0	6.585	0.537	0.223	94.568	0	6.471	5.317683	3.917	0.957	0.218	0.081	0.012	0.416	0.001	0.243	0	0.419	0.378	0.011	1.262	0
2011-07-01 19:19:52	Padonia	39.447	-76.642	418	8	384.296	157.789	113.736	0.549	0.284	0.871	0.021	6.795	0.001	2.209	0	5.916	0.509	0.172	94.855	0	8.499	NA	3.756	0.873	0.183	0.089	0.012	0.396	0.001	0.233	0	0.374	0.359	0.009	1.293	0
2011-07-01 19:20:07	Padonia	39.461	-76.635	429	9	471.754	147.909	116.722	0.593	0.407	0.892	0.02	9.044	0.001	2.197	0	6.718	0.534	0.229	94.202	0	7.565	6.058113	4.386	1.155	0.324	0.113	0.011	0.471	0.001	0.254	0	0.443	0.402	0.012	1.267	0
2011-07-01 19:20:22	Padonia	39.475	-76.63	473	9	471.754	151.241	116.722	0.593	0.407	0.892	0.02	9.044	0.001	2.197	0	6.718	0.534	0.229	94.202	0	7.563	NA	4.386	1.155	0.324	0.113	0.011	0.471	0.001	0.254	0	0.443	0.402	0.012	1.267	0
2011-07-01 19:20:37	Padonia	39.488	-76.634	542	10	559.014	144.566	113.603	0.45	0.174	0.947	0.018	6.796	0.001	2.143	0	5.75	0.496	0.154	95.094	0	6.699	NA	3.581	0.732	0.133	0.088	0.012	0.376	0.001	0.226	0	0.362	0.348	0.008	1.319	0
2011-07-01 19:20:52	Padonia	39.498	-76.646	580	10	559.014	140.275	113.603	0.45	0.174	0.947	0.018	6.796	0.001	2.143	0	5.75	0.496	0.154	95.094	0	5.788	NA	3.581	0.732	0.133	0.088	0.012	0.376	0.001	0.226	0	0.362	0.348	0.008	1.319	0
2011-07-01 19:21:07	Padonia	39.502	-76.662	612	11	647.341	139.21	113.421	0.45	0.174	0.939	0.018	6.75	0.001	2.134	0	5.704	0.493	0.153	95.065	0	5.476	NA	3.559	0.727	0.131	0.087	0.012	0.373	0.001	0.225	0	0.359	0.346	0.008	1.315	0
2011-07-01 19:21:22	Padonia	39.499	-76.68	647	11	646.977	138.975	111.216	0.273	0.107	0.9	0.019	5.524	0.001	2.034	0	5.299	0.48	0.136	95.297	0	5.583	NA	3.093	0.427	0.041	0.066	0.012	0.335	0.001	0.205	0	0.345	0.334	0.007	1.328	0
2011-07-01 19:21:37	Padonia	39.49	-76.693	699	12	735.911	139.411	111.136	0.273	0.107	0.894	0.019	5.513	0.001	2.031	0	5.276	0.478	0.136	95.262	0	5.735	NA	3.081	0.425	0.04	0.066	0.012	0.333	0.001	0.204	0	0.344	0.333	0.007	1.326	0
2011-07-01 19:21:52	Padonia	39.476	-76.699	765	12	735.732	140.464	111.656	0.379	0.175	0.795	0.021	5.97	0.001	2.063	0	5.368	0.477	0.151	94.758	0	5.986	NA	3.145	0.538	0.066	0.068	0.012	0.337	0.001	0.204	0	0.353	0.327	0.008	1.289	0
2011-07-01 19:22:07	Padonia	39.462	-76.696	822	13	825.311	142.237	111.526	0.377	0.178	0.788	0.021	5.991	0.001	2.049	0	5.348	0.475	0.152	94.633	0	6.125	NA	3.133	0.535	0.066	0.068	0.012	0.336	0.001	0.202	0	0.353	0.325	0.008	1.281	0
2011-07-01 19:22:22	Padonia	39.451	-76.684	859	13	826.025	143.296	112.464	0.533	0.285	0.819	0.021	6.524	0.001	2.138	0	5.698	0.49	0.167	94.297	0	6.161	NA	3.63	0.847	0.177	0.084	0.012	0.379	0.001	0.225	0	0.358	0.343	0.009	1.262	0
2011-07-01 19:22:37	Padonia	39.446	-76.666	931	14	961.43	NA	NA	NA	NA	NA	NA	NA	NA	NA	NA	NA	NA	NA	NA	NA	6.145	2.97645	3.588	0.837	0.175	0.082	0.011	0.374	0.001	0.222	0	0.354	0.339	0.009	1.249	0
2011-07-01 19:22:52	Padonia	39.448	-76.648	997	14	961.43	143.273	112.099	0.526	0.287	0.802	0.02	6.465	0.001	2.109	0	5.635	0.484	0.167	94.085	0	5.918	NA	3.588	0.837	0.175	0.082	0.011	0.374	0.001	0.222	0	0.354	0.339	0.009	1.249	0
2011-07-01 19:23:07	Padonia	39.457	-76.633	1051	14	962.232	146.219	115.553	0.576	0.405	0.835	0.019	8.694	0.001	2.123	0	6.723	0.527	0.241	93.59	0	7.086	NA	4.266	1.108	0.307	0.108	0.011	0.458	0.001	0.244	0	0.449	0.404	0.012	1.231	0
2011-07-01 19:23:22	Padonia	39.469	-76.624	1137	15	1145.845	151.783	114.884	0.565	0.4	0.808	0.019	8.492	0.001	2.079	0	6.721	0.522	0.245	93.242	0	7.281	NA	4.199	1.08	0.299	0.105	0.011	0.451	0.001	0.238	0	0.451	0.404	0.012	1.211	0
2011-07-01 19:23:37	Padonia	39.483	-76.624	1194	15	1144.884	146.723	111.62	0.515	0.288	0.853	0.016	6.801	0.001	2.025	0	5.509	0.46	0.153	93.588	0	6.838	NA	3.862	1.009	0.282	0.089	0.01	0.371	0.001	0.23	0	0.346	0.332	0.008	1.238	0
2011-07-01 19:23:52	Padonia	39.495	-76.634	1237	15	1144.812	140.658	111.822	0.438	0.171	0.875	0.018	6.482	0.001	2.034	0	5.397	0.469	0.147	94.537	0	5.855	NA	3.393	0.69	0.119	0.084	0.011	0.353	0.001	0.214	0	0.341	0.327	0.007	1.28	0
2011-07-01 19:24:07	Padonia	39.502	-76.649	1365	16	1331.166	139.184	110.695	0.425	0.168	0.835	0.018	6.295	0.001	1.965	0	5.209	0.454	0.143	93.972	0	5.265	NA	3.285	0.665	0.114	0.081	0.011	0.341	0.001	0.205	0	0.329	0.314	0.007	1.252	0
2011-07-01 19:24:22	Padonia	39.501	-76.667	1467	17	1520.544	138.523	108.82	0.396	0.159	0.778	0.017	5.972	0.001	1.838	0	4.902	0.426	0.135	93.154	0	5.22	NA	3.1	0.619	0.106	0.077	0.01	0.321	0.001	0.191	0	0.309	0.293	0.007	1.201	0
2011-07-01 19:24:37	Padonia	39.494	-76.681	1528	17	1519.619	138.241	109.17	0.277	0.111	0.787	0.019	5.288	0.001	1.893	0	4.884	0.443	0.13	94.072	0	5.285	NA	2.876	0.404	0.039	0.062	0.012	0.3	0.001	0.191	0	0.317	0.303	0.007	1.254	0
2011-07-01 19:24:52	Padonia	39.481	-76.688	1562	17	1519.351	139.345	107.862	0.336	0.182	0.674	0.019	5.62	0.001	1.778	0	4.796	0.416	0.148	92.368	0	5.315	NA	2.837	0.479	0.064	0.061	0.011	0.304	0.001	0.176	0	0.322	0.288	0.008	1.162	0
2011-07-01 19:25:07	Padonia	39.467	-76.685	1615	17	1519.351	143.259	107.862	0.336	0.182	0.674	0.019	5.62	0.001	1.778	0	4.796	0.416	0.148	92.368	0	5.794	NA	2.837	0.479	0.064	0.061	0.011	0.304	0.001	0.176	0	0.322	0.288	0.008	1.162	0
2011-07-01 19:25:22	Padonia	39.456	-76.673	1651	18	1713.192	142.403	105.167	0.394	0.236	0.614	0.016	5.308	0.001	1.62	0	4.504	0.379	0.143	90.749	0	5.937	NA	2.889	0.632	0.135	0.066	0.009	0.303	0.001	0.169	0	0.285	0.27	0.007	1.068	0
2011-07-01 19:25:37	Padonia	39.454	-76.655	1678	18	1713.192	134.809	105.167	0.394	0.236	0.614	0.016	5.308	0.001	1.62	0	4.504	0.379	0.143	90.749	0	4.918	NA	2.889	0.632	0.135	0.066	0.009	0.303	0.001	0.169	0	0.285	0.27	0.007	1.068	0
2011-07-01 19:25:52	Padonia	39.462	-76.639	1741	18	1713.192	142.897	105.167	0.394	0.236	0.614	0.016	5.308	0.001	1.62	0	4.504	0.379	0.143	90.749	0	5.838	NA	2.889	0.632	0.135	0.066	0.009	0.303	0.001	0.169	0	0.285	0.27	0.007	1.068	0
2011-07-01 19:26:07	Padonia	39.472	-76.625	1806	18	1714.537	148.955	110.047	0.47	0.341	0.677	0.016	7.433	0.001	1.751	0	6.083	0.458	0.23	91.048	0	6.447	NA	3.652	0.888	0.245	0.094	0.009	0.398	0.001	0.199	0	0.412	0.364	0.012	1.088	0
2011-07-01 19:26:22	Padonia	39.485	-76.617	1891	19	1957.738	128.552	95.24	0.216	0.119	0.402	0.007	3.439	0	0.933	0	2.671	0.215	0.079	86.191	0	4.133	NA	2.046	0.426	0.12	0.047	0.005	0.178	0	0.102	0	0.171	0.157	0.004	0.872	0
2011-07-01 19:26:37	Padonia	39.499	-76.616	1957	19	1957.738	NA	NA	NA	NA	NA	NA	NA	NA	NA	NA	NA	NA	NA	NA	NA	3.782	NA	2.046	0.426	0.12	0.047	0.005	0.178	0	0.102	0	0.171	0.157	0.004	0.872	0
2011-07-01 19:26:52	Padonia	39.511	-76.625	2023	19	1957.674	113.774	89.173	0.091	0.037	0.253	0.004	2.3	0	0.527	0	1.664	0.13	0.047	84.137	0	3.453	NA	1.297	0.148	0.026	0.033	0.003	0.109	0	0.054	0	0.106	0.094	0.002	0.743	0
2011-07-01 19:27:07	Padonia	39.516	-76.641	2088	19	1956.545	106.223	84.171	0.029	0.012	0.117	0.002	0.646	0	0.259	0	0.789	0.063	0.017	81.946	0	2.637	NA	0.894	0.053	0.006	0.008	0.001	0.044	0	0.025	0	0.051	0.048	0.001	0.667	0
2011-07-01 19:27:22	Padonia	39.511	-76.658	2136	20	2259.916	106.745	79.524	0.002	0.001	0.01	0	0.113	0	0.017	0	0.067	0.005	0.002	79.268	0	2.174	NA	0.5	0.004	0.001	0.002	0	0.004	0	0.002	0	0.004	0.004	0	0.486	0
2011-07-01 19:27:37	Padonia	39.501	-76.672	2173	20	2259.916	117.303	79.524	0.002	0.001	0.01	0	0.113	0	0.017	0	0.067	0.005	0.002	79.268	0	1.601	NA	0.5	0.004	0.001	0.002	0	0.004	0	0.002	0	0.004	0.004	0	0.486	0
2011-07-01 19:27:52	Padonia	39.489	-76.684	2209	20	2258.821	118.529	78.974	0.001	0	0.004	0	0.024	0	0.008	0	0.026	0.002	0.001	78.994	0	1.612	NA	0.472	0.001	0	0	0	0.001	0	0.001	0	0.002	0.002	0	0.471	0
2011-07-01 19:28:07	Padonia	39.477	-76.697	2269	20	2258.065	117.519	79.616	0.004	0.002	0.013	0	0.083	0	0.032	0	0.082	0.007	0.002	79.559	0	1.612	NA	0.508	0.006	0.001	0.001	0	0.005	0	0.003	0	0.005	0.005	0	0.489	0
2011-07-01 19:28:22	Padonia	39.463	-76.706	2333	20	2258.065	119.424	79.616	0.004	0.002	0.013	0	0.083	0	0.032	0	0.082	0.007	0.002	79.559	0	1.59	NA	0.508	0.006	0.001	0.001	0	0.005	0	0.003	0	0.005	0.005	0	0.489	0
2011-07-01 19:28:37	Padonia	39.447	-76.706	2387	20	2258.735	122.083	79.659	0.005	0.003	0.016	0	0.12	0	0.04	0	0.108	0.009	0.003	79.646	0	1.51	NA	0.521	0.009	0.001	0.001	0	0.007	0	0.004	0	0.007	0.007	0	0.491	0
2011-07-01 19:28:52	Padonia	39.434	-76.696	2444	21	2622.501	121.817	78.782	0	0	0	0	0	0	0	0	0	0	0	78.855	0	1.498	NA	0.458	0	0	0	0	0	0	0	0	0	0	0	0.461	0
2011-07-01 19:29:07	Padonia	39.426	-76.679	2491	21	2624.642	119.136	78.721	0	0	0	0	0.001	0	0	0	0.001	0	0	78.799	0	1.564	NA	0.458	0	0	0	0	0	0	0	0	0	0	0	0.461	0
2011-07-01 19:29:22	Padonia	39.426	-76.661	2528	21	2624.642	114.163	78.721	0	0	0	0	0.001	0	0	0	0.001	0	0	78.799	0	1.661	NA	0.458	0	0	0	0	0	0	0	0	0	0	0	0.461	0
2011-07-01 19:29:37	Padonia	39.435	-76.648	2563	21	2624.642	117.068	78.721	0	0	0	0	0.001	0	0	0	0.001	0	0	78.799	0	1.538	NA	0.458	0	0	0	0	0	0	0	0	0	0	0	0.461	0
2011-07-01 19:29:52	Padonia	39.448	-76.639	2610	21	2625.288	117.129	78.526	0	0	0	0	0.003	0	0.001	0	0.002	0	0	78.646	0	1.602	NA	0.457	0	0	0	0	0	0	0	0	0	0	0	0.459	0
2011-07-01 19:30:07	Padonia	39.46	-76.63	2667	21	2625.288	115.115	78.526	0	0	0	0	0.003	0	0.001	0	0.002	0	0	78.646	0	1.789	NA	0.457	0	0	0	0	0	0	0	0	0	0	0	0.459	0
2011-07-01 19:30:22	Padonia	39.473	-76.628	2726	21	2625.288	115.344	78.526	0	0	0	0	0.003	0	0.001	0	0.002	0	0	78.646	0	1.465	NA	0.457	0	0	0	0	0	0	0	0	0	0	0	0.459	0
2011-07-01 19:30:37	Padonia	39.485	-76.636	2770	21	2624.017	NA	NA	NA	NA	NA	NA	NA	NA	NA	NA	NA	NA	NA	NA	NA	1.408	NA	0.454	0	0	0	0	0	0	0	0	0	0	0	0.457	0
2011-07-01 19:30:52	Padonia	39.491	-76.653	2811	21	2624.017	120.655	78.428	0	0	0	0	0.001	0	0	0	0.001	0	0	78.529	0	1.369	NA	0.454	0	0	0	0	0	0	0	0	0	0	0	0.457	0
2011-07-01 19:31:07	Padonia	39.488	-76.671	2852	22	3113.792	121.353	78.883	0	0	0	0	0	0	0	0	0	0	0	79.036	0	1.241	NA	0.464	0	0	0	0	0	0	0	0	0	0	0	0.467	0
2011-07-01 19:31:22	Padonia	39.477	-76.686	2893	22	3111.178	120.567	78.803	0	0	0	0	0	0	0	0	0	0	0	78.954	0	1.221	NA	0.47	0	0	0	0	0	0	0	0	0	0	0	0.473	0
2011-07-01 19:31:37	Padonia	39.463	-76.698	2945	22	3111.178	121.266	78.803	0	0	0	0	0	0	0	0	0	0	0	78.954	0	1.215	NA	0.47	0	0	0	0	0	0	0	0	0	0	0	0.473	0
2011-07-01 19:31:52	Padonia	39.449	-76.707	2985	22	3111.818	123.125	78.761	0	0	0	0	0	0	0	0	0	0	0	78.909	0	1.12	NA	0.473	0	0	0	0	0	0	0	0	0	0	0	0.476	0
2011-07-01 19:32:07	Padonia	39.433	-76.707	3018	22	3111.818	122.654	78.761	0	0	0	0	0	0	0	0	0	0	0	78.909	0	1.124	NA	0.473	0	0	0	0	0	0	0	0	0	0	0	0.476	0
2011-07-01 19:32:22	Padonia	39.419	-76.694	3049	22	3114.2	122.372	78.805	0	0	0	0	0	0	0	0	0	0	0	78.957	0	1.13	NA	0.471	0	0	0	0	0	0	0	0	0	0	0	0.474	0
2011-07-01 19:32:37	Padonia	39.415	-76.676	3080	22	3114.2	121.071	78.805	0	0	0	0	0	0	0	0	0	0	0	78.957	0	1.25	NA	0.471	0	0	0	0	0	0	0	0	0	0	0	0.474	0
2011-07-01 19:32:52	Padonia	39.42	-76.659	3114	22	3114.2	120.834	78.805	0	0	0	0	0	0	0	0	0	0	0	78.957	0	1.275	NA	0.471	0	0	0	0	0	0	0	0	0	0	0	0.474	0
2011-07-01 19:33:07	Padonia	39.431	-76.649	3168	22	3114.2	121.787	78.805	0	0	0	0	0	0	0	0	0	0	0	78.957	0	1.273	NA	0.471	0	0	0	0	0	0	0	0	0	0	0	0.474	0
2011-07-01 19:33:22	Padonia	39.444	-76.641	3194	22	3114.979	124.643	78.843	0	0	0	0	0	0	0	0	0	0	0	78.994	0	1.169	NA	0.464	0	0	0	0	0	0	0	0	0	0	0	0.467	0
2011-07-01 19:33:37	Padonia	39.458	-76.635	3198	22	3114.979	124.817	78.843	0	0	0	0	0	0	0	0	0	0	0	78.994	0	1.24	NA	0.464	0	0	0	0	0	0	0	0	0	0	0	0.467	0
2011-07-01 19:33:52	Padonia	39.472	-76.628	3197	22	3114.979	129.319	78.843	0	0	0	0	0	0	0	0	0	0	0	78.994	0	1.079	NA	0.464	0	0	0	0	0	0	0	0	0	0	0	0.467	0
2011-07-01 19:34:07	Padonia	39.485	-76.618	3188	22	3113.569	130.146	78.885	0	0	0	0	0	0	0	0	0	0	0	79.042	0	1.168	NA	0.462	0	0	0	0	0	0	0	0	0	0	0	0.464	0
2011-07-01 19:34:22	Onflight	39.496	-76.602	3178	22	3113.569	130.03	78.885	0	0	0	0	0	0	0	0	0	0	0	79.042	0	1.097	NA	0.462	0	0	0	0	0	0	0	0	0	0	0	0.464	0
2011-07-01 19:34:52	Onflight	39.51	-76.56	3194	22	3109.376	128.666	79.022	0	0	0	0	0	0	0	0	0	0	0	79.188	0	NA	NA	NA	NA	NA	NA	NA	NA	NA	NA	NA	NA	NA	NA	NA	NA
2011-07-01 19:37:22	Onflight	39.572	-76.334	3184	22	3111.927	123.781	79.849	0	0	0	0	0	0	0	0	0	0	0	80.039	0	NA	NA	NA	NA	NA	NA	NA	NA	NA	NA	NA	NA	NA	NA	NA	NA
2011-07-01 19:37:37	Onflight	39.578	-76.313	3185	22	3113.337	122.761	79.738	0	0	0	0	0	0	0	0	0	0	0	79.929	0	NA	NA	NA	NA	NA	NA	NA	NA	NA	NA	NA	NA	NA	NA	NA	NA
2011-07-01 19:37:52	Onflight	39.584	-76.293	3185	22	3113.337	118.859	79.738	0	0	0	0	0	0	0	0	0	0	0	79.929	0	NA	NA	NA	NA	NA	NA	NA	NA	NA	NA	NA	NA	NA	NA	NA	NA
2011-07-01 19:38:07	Onflight	39.589	-76.274	3187	22	3113.337	119.546	79.738	0	0	0	0	0	0	0	0	0	0	0	79.929	0	NA	NA	NA	NA	NA	NA	NA	NA	NA	NA	NA	NA	NA	NA	NA	NA
2011-07-01 19:38:22	Onflight	39.595	-76.254	3191	22	3113.023	121.467	79.938	0	0	0	0	0	0	0	0	0	0	0	80.121	0	NA	NA	NA	NA	NA	NA	NA	NA	NA	NA	NA	NA	NA	NA	NA	NA
2011-07-01 19:38:37	Onflight	39.6	-76.235	3194	22	3113.023	124.039	79.938	0	0	0	0	0	0	0	0	0	0	0	80.121	0	NA	NA	NA	NA	NA	NA	NA	NA	NA	NA	NA	NA	NA	NA	NA	NA
2011-07-01 19:38:52	Onflight	39.605	-76.215	3194	22	3113.023	126.769	79.938	0	0	0	0	0	0	0	0	0	0	0	80.121	0	NA	NA	NA	NA	NA	NA	NA	NA	NA	NA	NA	NA	NA	NA	NA	NA
2011-07-01 19:39:07	Onflight	39.611	-76.195	3196	22	3112.731	128.641	80.177	0	0	0	0	0	0	0	0	0	0	0	80.354	0	NA	NA	NA	NA	NA	NA	NA	NA	NA	NA	NA	NA	NA	NA	NA	NA
2011-07-01 19:39:22	Onflight	39.616	-76.174	3195	22	3112.731	129.338	80.177	0	0	0	0	0	0	0	0	0	0	0	80.354	0	NA	NA	NA	NA	NA	NA	NA	NA	NA	NA	NA	NA	NA	NA	NA	NA
2011-07-01 19:39:37	Onflight	39.622	-76.154	3209	22	3113.691	128.975	80.472	0	0	0	0	0	0	0	0	0	0	0	80.649	0	NA	NA	NA	NA	NA	NA	NA	NA	NA	NA	NA	NA	NA	NA	NA	NA
2011-07-01 19:39:52	Onflight	39.628	-76.132	3264	22	3113.691	128.159	80.472	0	0	0	0	0	0	0	0	0	0	0	80.649	0	NA	NA	NA	NA	NA	NA	NA	NA	NA	NA	NA	NA	NA	NA	NA	NA
2011-07-01 19:40:07	Onflight	39.633	-76.111	3357	22	3113.691	128.059	80.472	0	0	0	0	0	0	0	0	0	0	0	80.649	0	NA	NA	NA	NA	NA	NA	NA	NA	NA	NA	NA	NA	NA	NA	NA	NA
2011-07-01 19:40:22	Onflight	39.639	-76.09	3449	23	3686.967	131.209	86.177	0	0	0	0	0	0	0	0	0	0	0	86.213	0	0.764	0.519594	0.447	0	0	0	0	0	0	0	0	0	0	0	0.446	0
2011-07-01 19:40:37	Onflight	39.645	-76.069	3524	23	3686.967	129.617	86.177	0	0	0	0	0	0	0	0	0	0	0	86.213	0	0.714	0.353838	0.447	0	0	0	0	0	0	0	0	0	0	0	0.446	0
2011-07-01 19:40:52	Onflight	39.651	-76.048	3604	23	3686.243	130.66	86.368	0	0	0	0	0	0	0	0	0	0	0	86.399	0	0.844	0.436662	0.452	0	0	0	0	0	0	0	0	0	0	0	0.451	0
2011-07-01 19:41:07	Onflight	39.656	-76.027	3685	23	3686.243	NA	NA	NA	NA	NA	NA	NA	NA	NA	NA	NA	NA	NA	NA	NA	0.803	1.583415	0.452	0	0	0	0	0	0	0	0	0	0	0	0.451	0
2011-07-01 19:41:22	Onflight	39.662	-76.006	3768	23	3685.062	139.513	86.933	0	0	0	0	0	0	0	0	0	0	0	86.955	0	NA	NA	NA	NA	NA	NA	NA	NA	NA	NA	NA	NA	NA	NA	NA	NA
2011-07-01 19:41:37	Onflight	39.668	-75.985	3874	23	3685.316	131.605	87.038	0	0	0	0	0	0	0	0	0	0	0	87.058	0	NA	NA	NA	NA	NA	NA	NA	NA	NA	NA	NA	NA	NA	NA	NA	NA
2011-07-01 19:41:52	Onflight	39.674	-75.964	3977	23	3685.316	125.56	87.038	0	0	0	0	0	0	0	0	0	0	0	87.058	0	NA	NA	NA	NA	NA	NA	NA	NA	NA	NA	NA	NA	NA	NA	NA	NA
2011-07-01 19:42:07	Onflight	39.68	-75.944	4057	24	4300.53	127.947	90.216	0	0	0	0	0	0	0	0	0	0	0	90.223	0	NA	NA	NA	NA	NA	NA	NA	NA	NA	NA	NA	NA	NA	NA	NA	NA
2011-07-01 19:42:22	Onflight	39.685	-75.922	4149	24	4298.227	127.536	90.131	0	0	0	0	0	0	0	0	0	0	0	90.14	0	NA	NA	NA	NA	NA	NA	NA	NA	NA	NA	NA	NA	NA	NA	NA	NA
2011-07-01 19:42:37	Onflight	39.69	-75.901	4282	24	4298.227	128.479	90.131	0	0	0	0	0	0	0	0	0	0	0	90.14	0	NA	NA	NA	NA	NA	NA	NA	NA	NA	NA	NA	NA	NA	NA	NA	NA
2011-07-01 19:42:52	Fairhill	39.695	-75.88	4385	24	4300.681	119.446	90.004	0	0	0	0	0	0	0	0	0	0	0	90.01	0	NA	NA	NA	NA	NA	NA	NA	NA	NA	NA	NA	NA	NA	NA	NA	NA
2011-07-01 19:43:07	Fairhill	39.7	-75.86	4480	24	4300.681	110.655	90.004	0	0	0	0	0	0	0	0	0	0	0	90.01	0	NA	NA	NA	NA	NA	NA	NA	NA	NA	NA	NA	NA	NA	NA	NA	NA
2011-07-01 19:43:22	Fairhill	39.707	-75.84	4549	24	4300.961	115.083	90.128	0	0	0	0	0	0	0	0	0	0	0	90.135	0	NA	NA	NA	NA	NA	NA	NA	NA	NA	NA	NA	NA	NA	NA	NA	NA
2011-07-01 19:43:37	Fairhill	39.716	-75.823	4555	24	4300.961	114.705	90.128	0	0	0	0	0	0	0	0	0	0	0	90.135	0	NA	NA	NA	NA	NA	NA	NA	NA	NA	NA	NA	NA	NA	NA	NA	NA
2011-07-01 19:43:52	Fairhill	39.729	-75.813	4525	24	4300.961	113.119	90.128	0	0	0	0	0	0	0	0	0	0	0	90.135	0	NA	NA	NA	NA	NA	NA	NA	NA	NA	NA	NA	NA	NA	NA	NA	NA
2011-07-01 19:44:07	Fairhill	39.745	-75.811	4488	24	4299.785	115.657	90.172	0	0	0	0	0	0	0	0	0	0	0	90.181	0	NA	NA	NA	NA	NA	NA	NA	NA	NA	NA	NA	NA	NA	NA	NA	NA
2011-07-01 19:44:22	Fairhill	39.759	-75.816	4450	24	4299.785	115.51	90.172	0	0	0	0	0	0	0	0	0	0	0	90.181	0	NA	NA	NA	NA	NA	NA	NA	NA	NA	NA	NA	NA	NA	NA	NA	NA
2011-07-01 19:44:37	Fairhill	39.771	-75.828	4406	24	4298.334	114.931	90.002	0	0	0	0	0	0	0	0	0	0	0	90.012	0	NA	NA	NA	NA	NA	NA	NA	NA	NA	NA	NA	NA	NA	NA	NA	NA
2011-07-01 19:44:52	Fairhill	39.779	-75.845	4340	24	4298.334	115.136	90.002	0	0	0	0	0	0	0	0	0	0	0	90.012	0	NA	NA	NA	NA	NA	NA	NA	NA	NA	NA	NA	NA	NA	NA	NA	NA
2011-07-01 19:45:22	Fairhill	39.773	-75.885	4197	24	4296.604	116.169	89.862	0	0	0	0	0	0	0	0	0	0	0	89.875	0	NA	NA	NA	NA	NA	NA	NA	NA	NA	NA	NA	NA	NA	NA	NA	NA
2011-07-01 19:45:37	Fairhill	39.764	-75.904	4126	24	4296.604	125.011	89.862	0	0	0	0	0	0	0	0	0	0	0	89.875	0	NA	NA	NA	NA	NA	NA	NA	NA	NA	NA	NA	NA	NA	NA	NA	NA
2011-07-01 19:45:52	Fairhill	39.751	-75.917	4086	24	4297.778	129.443	89.897	0	0	0	0	0	0	0	0	0	0	0	89.908	0	0.707	NA	0.638	0	0	0	0	0	0	0	0	0	0	0	0.635	0
2011-07-01 19:46:07	Fairhill	39.734	-75.921	4023	24	4297.778	131.322	89.897	0	0	0	0	0	0	0	0	0	0	0	89.908	0	0.698	0.269981	0.638	0	0	0	0	0	0	0	0	0	0	0	0.635	0
2011-07-01 19:46:22	Fairhill	39.717	-75.917	3964	23	3684.782	128.01	87.322	0	0	0	0	0	0	0	0	0	0	0	87.34	0	0.841	0.48046	0.503	0	0	0	0	0	0	0	0	0	0	0	0.502	0
2011-07-01 19:46:37	Fairhill	39.703	-75.903	3893	23	3684.782	130.525	87.322	0	0	0	0	0	0	0	0	0	0	0	87.34	0	0.747	0.39958	0.503	0	0	0	0	0	0	0	0	0	0	0	0.502	0
2011-07-01 19:46:52	Fairhill	39.696	-75.884	3812	23	3686.876	132.437	87.359	0	0	0	0	0	0	0	0	0	0	0	87.374	0	0.705	0.233342	0.514	0	0	0	0	0	0	0	0	0	0	0	0.512	0
2011-07-01 19:47:07	Fairhill	39.696	-75.864	3735	23	3686.876	132.081	87.359	0	0	0	0	0	0	0	0	0	0	0	87.374	0	0.692	0.266178	0.514	0	0	0	0	0	0	0	0	0	0	0	0.512	0
2011-07-01 19:47:22	Fairhill	39.702	-75.845	3674	23	3686.876	132.125	87.359	0	0	0	0	0	0	0	0	0	0	0	87.374	0	0.635	0.272456	0.514	0	0	0	0	0	0	0	0	0	0	0	0.512	0
2011-07-01 19:47:37	Fairhill	39.711	-75.83	3626	23	3687.15	129.769	88.046	0	0	0	0	0	0	0	0	0	0	0	88.044	0	0.654	0.202639	0.544	0	0	0	0	0	0	0	0	0	0	0	0.543	0
2011-07-01 19:47:52	Fairhill	39.724	-75.822	3548	23	3687.15	118.445	88.046	0	0	0	0	0	0	0	0	0	0	0	88.044	0	0.844	0.384727	0.544	0	0	0	0	0	0	0	0	0	0	0	0.543	0
2011-07-01 19:48:07	Fairhill	39.738	-75.823	3491	23	3687.15	119.069	88.046	0	0	0	0	0	0	0	0	0	0	0	88.044	0	0.863	0.36597	0.544	0	0	0	0	0	0	0	0	0	0	0	0.543	0
2011-07-01 19:48:22	Fairhill	39.752	-75.829	3452	23	3684.912	119.342	88.241	0	0	0	0	0	0	0	0	0	0	0	88.242	0	0.875	0.405316	0.55	0	0	0	0	0	0	0	0	0	0	0	0.549	0
2011-07-01 19:48:37	Fairhill	39.764	-75.837	3410	23	3684.912	119.638	88.241	0	0	0	0	0	0	0	0	0	0	0	88.242	0	0.872	0.440441	0.55	0	0	0	0	0	0	0	0	0	0	0	0.549	0
2011-07-01 19:48:52	Fairhill	39.774	-75.851	3346	22	3107.322	119.52	83.903	0	0	0	0	0	0	0	0	0	0	0	83.948	0	0.87	0.453978	0.403	0	0	0	0	0	0	0	0	0	0	0	0.404	0
2011-07-01 19:49:07	Fairhill	39.777	-75.869	3272	22	3106.146	NA	NA	NA	NA	NA	NA	NA	NA	NA	NA	NA	NA	NA	NA	NA	0.872	1.960585	0.4	0	0	0	0	0	0	0	0	0	0	0	0.401	0
2011-07-01 19:49:22	Fairhill	39.773	-75.888	3194	22	3106.146	118.249	83.683	0	0	0	0	0	0	0	0	0	0	0	83.745	0	0.869	0.380674	0.4	0	0	0	0	0	0	0	0	0	0	0	0.401	0
2011-07-01 19:49:37	Fairhill	39.762	-75.903	3133	22	3106.146	117.589	83.683	0	0	0	0	0	0	0	0	0	0	0	83.745	0	0.915	NA	0.4	0	0	0	0	0	0	0	0	0	0	0	0.401	0
2011-07-01 19:49:52	Fairhill	39.746	-75.909	3075	22	3107.023	118.161	83.092	0	0	0	0	0	0	0	0	0	0	0	83.189	0	0.902	0.41001	0.395	0	0	0	0	0	0	0	0	0	0	0	0.396	0
2011-07-01 19:50:07	Fairhill	39.731	-75.906	3010	22	3107.023	118.21	83.092	0	0	0	0	0	0	0	0	0	0	0	83.189	0	0.861	NA	0.395	0	0	0	0	0	0	0	0	0	0	0	0.396	0
2011-07-01 19:50:22	Fairhill	39.718	-75.894	2948	22	3107.023	120.321	83.092	0	0	0	0	0	0	0	0	0	0	0	83.189	0	0.788	NA	0.395	0	0	0	0	0	0	0	0	0	0	0	0.396	0
2011-07-01 19:50:37	Fairhill	39.712	-75.876	2890	22	3108.235	126.561	83.303	0	0	0	0	0	0	0	0	0	0	0	83.379	0	0.631	NA	0.397	0	0	0	0	0	0	0	0	0	0	0	0.399	0
2011-07-01 19:50:52	Fairhill	39.711	-75.857	2833	21	2617.956	127.139	79.435	0	0	0	0	0	0	0	0	0.001	0	0	79.779	0	0.641	NA	0.375	0	0	0	0	0	0	0	0	0	0	0	0.377	0
2011-07-01 19:51:07	Fairhill	39.715	-75.839	2763	21	2617.956	127.306	79.435	0	0	0	0	0	0	0	0	0.001	0	0	79.779	0	0.6	NA	0.375	0	0	0	0	0	0	0	0	0	0	0	0.377	0
2011-07-01 19:51:22	Fairhill	39.725	-75.826	2686	21	2618.996	127.382	79.42	0	0	0	0	0	0	0	0	0.001	0	0	79.793	0	0.584	0.147311	0.371	0	0	0	0	0	0	0	0	0	0	0	0.374	0
2011-07-01 19:51:37	Fairhill	39.739	-75.821	2630	21	2618.04	127.181	79.811	0	0	0	0	0.001	0	0	0	0.001	0	0	80.202	0	0.605	0.136466	0.36	0	0	0	0	0	0	0	0	0	0	0	0.362	0
2011-07-01 19:51:52	Fairhill	39.753	-75.822	2569	21	2618.04	126.593	79.811	0	0	0	0	0.001	0	0	0	0.001	0	0	80.202	0	0.625	0.145237	0.36	0	0	0	0	0	0	0	0	0	0	0	0.362	0
2011-07-01 19:52:07	Fairhill	39.765	-75.831	2518	21	2617.039	125.49	79.759	0	0	0	0	0	0	0	0	0.001	0	0	80.151	0	0.649	0.187186	0.364	0	0	0	0	0	0	0	0	0	0	0	0.366	0
2011-07-01 19:52:22	Fairhill	39.774	-75.845	2474	21	2617.039	125.765	79.759	0	0	0	0	0	0	0	0	0.001	0	0	80.151	0	0.619	0.159271	0.364	0	0	0	0	0	0	0	0	0	0	0	0.366	0
2011-07-01 19:52:37	Fairhill	39.776	-75.863	2431	21	2617.039	126.445	79.759	0	0	0	0	0	0	0	0	0.001	0	0	80.151	0	0.599	0.165617	0.364	0	0	0	0	0	0	0	0	0	0	0	0.366	0
2011-07-01 19:52:52	Fairhill	39.773	-75.881	2363	20	2251.779	122.759	78.238	0.001	0	0.001	0	0.005	0	0.004	0	0.008	0.001	0	78.513	0	0.655	0.146432	0.369	0	0	0	0	0	0	0	0	0.001	0.001	0	0.365	0
2011-07-01 19:53:07	Fairhill	39.768	-75.899	2325	20	2251.779	NA	NA	NA	NA	NA	NA	NA	NA	NA	NA	NA	NA	NA	NA	NA	0.716	1.759394	0.369	0	0	0	0	0	0	0	0	0.001	0.001	0	0.365	0
2011-07-01 19:53:22	Fairhill	39.759	-75.913	2285	20	2251.779	113.027	78.238	0.001	0	0.001	0	0.005	0	0.004	0	0.008	0.001	0	78.513	0	0.754	0.245895	0.369	0	0	0	0	0	0	0	0	0.001	0.001	0	0.365	0
2011-07-01 19:53:37	Fairhill	39.745	-75.92	2228	20	2252.635	112.138	77.847	0	0	0.001	0	0.003	0	0.003	0	0.005	0.001	0	78.051	0	0.776	0.418151	0.38	0	0	0	0	0	0	0	0	0	0	0	0.378	0
2011-07-01 19:53:52	Fairhill	39.731	-75.916	2165	20	2252.635	109.129	77.847	0	0	0.001	0	0.003	0	0.003	0	0.005	0.001	0	78.051	0	0.821	0.415633	0.38	0	0	0	0	0	0	0	0	0	0	0	0.378	0
2011-07-01 19:54:07	Fairhill	39.72	-75.904	2112	20	2252.635	105.515	77.847	0	0	0.001	0	0.003	0	0.003	0	0.005	0.001	0	78.051	0	0.833	0.596268	0.38	0	0	0	0	0	0	0	0	0	0	0	0.378	0
2011-07-01 19:54:22	Fairhill	39.714	-75.887	2071	19	1951.44	105.185	76.602	0.002	0	0.008	0.001	0.066	0	0.021	0	0.086	0.007	0.002	76.544	0	1.014	0.642045	0.39	0.002	0	0.001	0.001	0.004	0	0.002	0	0.008	0.007	0	0.364	0
2011-07-01 19:54:37	Fairhill	39.711	-75.869	2021	19	1951.44	115.847	76.602	0.002	0	0.008	0.001	0.066	0	0.021	0	0.086	0.007	0.002	76.544	0	1.605	1.188541	0.39	0.002	0	0.001	0.001	0.004	0	0.002	0	0.008	0.007	0	0.364	0
2011-07-01 19:54:52	Fairhill	39.708	-75.85	1967	19	1951.44	110.386	76.602	0.002	0	0.008	0.001	0.066	0	0.021	0	0.086	0.007	0.002	76.544	0	1.528	NA	0.39	0.002	0	0.001	0.001	0.004	0	0.002	0	0.008	0.007	0	0.364	0
2011-07-01 19:55:07	Fairhill	39.706	-75.832	1919	19	1952.355	128.261	76.637	0.001	0	0.005	0.001	0.045	0	0.017	0	0.069	0.006	0.001	76.576	0	2.795	2.643877	0.377	0.001	0	0.001	0.001	0.003	0	0.001	0	0.006	0.005	0	0.358	0
2011-07-01 19:55:22	Fairhill	39.711	-75.815	1870	19	1952.355	126.366	76.637	0.001	0	0.005	0.001	0.045	0	0.017	0	0.069	0.006	0.001	76.576	0	2.677	NA	0.377	0.001	0	0.001	0.001	0.003	0	0.001	0	0.006	0.005	0	0.358	0
2011-07-01 19:55:37	Fairhill	39.722	-75.804	1827	19	1952.355	131.987	76.637	0.001	0	0.005	0.001	0.045	0	0.017	0	0.069	0.006	0.001	76.576	0	3.228	2.979959	0.377	0.001	0	0.001	0.001	0.003	0	0.001	0	0.006	0.005	0	0.358	0
2011-07-01 19:55:52	Fairhill	39.735	-75.803	1777	18	1708.008	130.429	86.942	0.026	0.014	0.285	0.002	2.739	0	0.522	0	2.889	0.203	0.054	79.589	0	3.29	NA	1.234	0.025	0.007	0.027	0.003	0.137	0	0.049	0	0.199	0.165	0.003	0.583	0
2011-07-01 19:56:07	Fairhill	39.746	-75.811	1733	18	1707.233	128.602	89.481	0.038	0.02	0.32	0.004	3.249	0	0.678	0	3.534	0.262	0.067	80.493	0	3.114	2.872587	1.411	0.035	0.008	0.031	0.004	0.166	0	0.062	0	0.248	0.211	0.003	0.612	0
2011-07-01 19:56:22	Fairhill	39.753	-75.826	1688	18	1707.233	131.831	89.481	0.038	0.02	0.32	0.004	3.249	0	0.678	0	3.534	0.262	0.067	80.493	0	3.61	NA	1.411	0.035	0.008	0.031	0.004	0.166	0	0.062	0	0.248	0.211	0.003	0.612	0
2011-07-01 19:56:37	Fairhill	39.754	-75.844	1641	18	1706.507	133.604	88.177	0.043	0.017	0.324	0.004	3.031	0	0.571	0	3.237	0.228	0.06	79.875	0	3.951	3.454833	1.352	0.052	0.009	0.03	0.004	0.152	0	0.055	0	0.231	0.193	0.003	0.584	0
2011-07-01 19:56:52	Fairhill	39.755	-75.861	1589	17	1514.696	133.35	108.235	0.107	0.042	0.948	0.001	8.459	0	1.28	0	8.706	0.562	0.156	85.906	0	4.114	NA	2.987	0.142	0.026	0.084	0.002	0.395	0	0.134	0	0.581	0.464	0.008	1.014	0
2011-07-01 19:57:07	Fairhill	39.756	-75.879	1544	17	1513.922	NA	NA	NA	NA	NA	NA	NA	NA	NA	NA	NA	NA	NA	NA	NA	4.123	3.346351	3.434	0.2	0.036	0.094	0.002	0.431	0	0.152	0	0.673	0.535	0.009	1.126	0
2011-07-01 19:57:22	Fairhill	39.755	-75.897	1505	17	1513.922	133.091	112.541	0.127	0.058	1.049	0.001	9.138	0	1.382	0	9.949	0.618	0.181	87.487	0	4.215	3.585434	3.434	0.2	0.036	0.094	0.002	0.431	0	0.152	0	0.673	0.535	0.009	1.126	0
2011-07-01 19:57:37	Fairhill	39.752	-75.915	1475	17	1514.561	131.449	115.061	0.109	0.059	1.087	0.001	9.463	0	1.49	0	10.238	0.644	0.186	90.203	0	4.107	3.519087	3.542	0.162	0.037	0.096	0.001	0.441	0	0.159	0	0.681	0.543	0.009	1.274	0
2011-07-01 19:57:52	Fairhill	39.746	-75.931	1444	17	1513.501	131.748	112.977	0.124	0.092	0.954	0.001	8.186	0	1.433	0	9.389	0.583	0.171	91.716	0	4.019	3.286401	3.48	0.236	0.041	0.085	0.001	0.386	0	0.153	0	0.62	0.503	0.008	1.332	0
2011-07-01 19:58:07	Fairhill	39.734	-75.94	1405	16	1325.012	132.668	116.538	0.124	0.097	1.003	0.001	8.609	0	1.565	0	10.008	0.63	0.182	93.672	0	4.183	3.812647	3.728	0.228	0.043	0.09	0.001	0.411	0	0.164	0	0.659	0.54	0.009	1.456	0
2011-07-01 19:58:22	Fairhill	39.72	-75.94	1351	16	1325.666	134.037	114.014	0.095	0.098	0.66	0.001	6.41	0	1.56	0	7.063	0.494	0.126	94.902	0	4.371	3.611599	3.282	0.161	0.036	0.059	0.002	0.338	0	0.144	0	0.469	0.422	0.006	1.555	0
2011-07-01 19:58:37	Fairhill	39.709	-75.93	1316	16	1326.232	134.171	116.78	0.09	0.059	0.97	0.001	8.474	0	1.602	0	9.46	0.613	0.168	93.851	0	4.322	3.601131	3.55	0.129	0.035	0.086	0.001	0.404	0	0.158	0	0.615	0.51	0.008	1.488	0
2011-07-01 19:58:52	Fairhill	39.703	-75.914	1272	16	1326.232	134.242	116.78	0.09	0.059	0.97	0.001	8.474	0	1.602	0	9.46	0.613	0.168	93.851	0	4.441	3.761578	3.55	0.129	0.035	0.086	0.001	0.404	0	0.158	0	0.615	0.51	0.008	1.488	0
2011-07-01 19:59:07	Fairhill	39.702	-75.896	1214	15	1140.573	134.08	118.106	0.091	0.06	0.993	0.001	8.692	0	1.663	0	9.671	0.631	0.171	94.607	0	4.481	3.422423	3.626	0.124	0.036	0.088	0.001	0.414	0	0.163	0	0.624	0.521	0.009	1.533	0
2011-07-01 19:59:22	Fairhill	39.702	-75.877	1166	15	1141.471	133.355	119.093	0.084	0.054	1.171	0.001	10.085	0	1.684	0	10.695	0.687	0.193	92.808	0	4.423	3.389529	3.759	0.1	0.036	0.103	0.002	0.473	0	0.175	0	0.705	0.57	0.01	1.457	0
2011-07-01 19:59:37	Fairhill	39.702	-75.859	1127	15	1141.471	134.211	119.093	0.084	0.054	1.171	0.001	10.085	0	1.684	0	10.695	0.687	0.193	92.808	0	4.403	3.187739	3.759	0.1	0.036	0.103	0.002	0.473	0	0.175	0	0.705	0.57	0.01	1.457	0
2011-07-01 19:59:52	Fairhill	39.703	-75.841	1086	15	1142.26	134.928	118.227	0.074	0.048	1.161	0.001	10.03	0	1.662	0	10.443	0.676	0.186	90.761	0	4.459	2.92474	3.664	0.078	0.033	0.104	0.002	0.479	0	0.169	0	0.693	0.561	0.01	1.374	0
2011-07-01 20:00:07	Fairhill	39.709	-75.826	1049	14	960	134.457	118.204	0.211	0.181	1.09	0.001	9.519	0	1.912	0	10.688	0.691	0.197	92.566	0	4.429	2.88473	4.049	0.429	0.056	0.096	0.002	0.452	0	0.194	0	0.707	0.572	0.01	1.362	0
2011-07-01 20:00:22	Fairhill	39.721	-75.819	1019	14	960	134.009	118.204	0.211	0.181	1.09	0.001	9.519	0	1.912	0	10.688	0.691	0.197	92.566	0	4.443	3.075641	4.049	0.429	0.056	0.096	0.002	0.452	0	0.194	0	0.707	0.572	0.01	1.362	0
2011-07-01 20:00:37	Fairhill	39.733	-75.821	957	14	960	132.983	118.204	0.211	0.181	1.09	0.001	9.519	0	1.912	0	10.688	0.691	0.197	92.566	0	4.408	NA	4.049	0.429	0.056	0.096	0.002	0.452	0	0.194	0	0.707	0.572	0.01	1.362	0
2011-07-01 20:00:52	Fairhill	39.742	-75.832	896	14	959.206	134.457	118.45	0.31	0.259	1.115	0.002	9.761	0	1.957	0	10.76	0.68	0.199	91.717	0	4.641	3.463291	4.36	0.731	0.069	0.099	0.005	0.456	0	0.214	0	0.721	0.588	0.01	1.296	0
2011-07-01 20:01:07	Fairhill	39.747	-75.847	862	13	824.122	NA	NA	NA	NA	NA	NA	NA	NA	NA	NA	NA	NA	NA	NA	NA	4.654	NA	4.378	0.723	0.069	0.1	0.005	0.461	0	0.215	0	0.727	0.593	0.01	1.303	0
2011-07-01 20:01:22	Fairhill	39.751	-75.863	824	13	824.122	133.086	118.772	0.308	0.258	1.125	0.002	9.845	0	1.966	0	10.848	0.687	0.201	91.804	0	4.627	3.378316	4.378	0.723	0.069	0.1	0.005	0.461	0	0.215	0	0.727	0.593	0.01	1.303	0
2011-07-01 20:01:37	Fairhill	39.754	-75.879	758	12	734.31	133.391	118.071	0.338	0.304	0.975	0.005	8.883	0	1.987	0	9.942	0.628	0.186	93.217	0	4.721	NA	4.435	0.866	0.07	0.087	0.013	0.42	0	0.219	0	0.667	0.561	0.009	1.359	0
2011-07-01 20:01:52	Fairhill	39.757	-75.896	694	12	734.31	133.183	118.071	0.338	0.304	0.975	0.005	8.883	0	1.987	0	9.942	0.628	0.186	93.217	0	4.768	3.764359	4.435	0.866	0.07	0.087	0.013	0.42	0	0.219	0	0.667	0.561	0.009	1.359	0
2011-07-01 20:02:07	Fairhill	39.758	-75.912	629	11	645.571	132.132	118.158	0.338	0.304	0.979	0.004	8.922	0	1.991	0	9.978	0.631	0.187	93.241	0	4.833	3.384483	4.441	0.864	0.07	0.087	0.013	0.422	0	0.219	0	0.67	0.562	0.009	1.362	0
2011-07-01 20:02:22	Fairhill	39.754	-75.929	587	10	557.303	132.006	116.23	0.3	0.369	0.533	0.013	6.531	0	1.966	0	7.248	0.501	0.134	96.254	0	4.793	3.45992	4.088	0.842	0.064	0.049	0.032	0.344	0	0.204	0	0.487	0.447	0.006	1.51	0
2011-07-01 20:02:37	Fairhill	39.747	-75.943	516	10	557.303	133.949	116.23	0.3	0.369	0.533	0.013	6.531	0	1.966	0	7.248	0.501	0.134	96.254	0	4.934	3.434589	4.088	0.842	0.064	0.049	0.032	0.344	0	0.204	0	0.487	0.447	0.006	1.51	0
2011-07-01 20:02:52	Fairhill	39.736	-75.951	464	9	469.88	134.441	116.28	0.299	0.37	0.534	0.013	6.542	0	1.969	0	7.255	0.502	0.134	96.27	0	5.034	3.367896	4.087	0.839	0.064	0.049	0.032	0.345	0	0.204	0	0.488	0.447	0.006	1.512	0
2011-07-01 20:03:07	Fairhill	39.722	-75.949	446	9	470.076	134.263	117.041	0.287	0.513	0.53	0.016	6.301	0	2.057	0	6.532	0.499	0.123	98.803	0	4.96	3.356338	4.045	0.808	0.064	0.042	0.036	0.332	0	0.196	0	0.423	0.411	0.006	1.645	0
2011-07-01 20:03:22	Fairhill	39.713	-75.938	439	9	470.076	133.489	117.041	0.287	0.513	0.53	0.016	6.301	0	2.057	0	6.532	0.499	0.123	98.803	0	4.945	3.242447	4.045	0.808	0.064	0.042	0.036	0.332	0	0.196	0	0.423	0.411	0.006	1.645	0
2011-07-01 20:03:37	Fairhill	39.708	-75.922	444	9	470.28	132.349	115.696	0.222	0.427	0.54	0.011	6.229	0	1.96	0	6.518	0.499	0.123	97.044	0	4.889	3.23229	3.674	0.555	0.063	0.043	0.024	0.327	0	0.18	0	0.423	0.407	0.006	1.563	0
2011-07-01 20:03:52	Fairhill	39.706	-75.906	445	9	470.28	131.605	115.696	0.222	0.427	0.54	0.011	6.229	0	1.96	0	6.518	0.499	0.123	97.044	0	4.859	3.16592	3.674	0.555	0.063	0.043	0.024	0.327	0	0.18	0	0.423	0.407	0.006	1.563	0
2011-07-01 20:04:07	Fairhill	39.705	-75.889	451	9	470.663	131.319	115.647	0.189	0.308	0.581	0.005	6.362	0	1.939	0	6.79	0.511	0.129	95.826	0	4.777	3.166015	3.621	0.427	0.059	0.05	0.012	0.338	0	0.172	0	0.456	0.426	0.006	1.546	0
2011-07-01 20:04:22	Fairhill	39.703	-75.871	456	9	470.663	132.364	115.647	0.189	0.308	0.581	0.005	6.362	0	1.939	0	6.79	0.511	0.129	95.826	0	4.893	3.199803	3.621	0.427	0.059	0.05	0.012	0.338	0	0.172	0	0.456	0.426	0.006	1.546	0
2011-07-01 20:04:37	Fairhill	39.702	-75.852	460	9	470.663	133.451	115.647	0.189	0.308	0.581	0.005	6.362	0	1.939	0	6.79	0.511	0.129	95.826	0	4.914	3.393839	3.621	0.427	0.059	0.05	0.012	0.338	0	0.172	0	0.456	0.426	0.006	1.546	0
2011-07-01 20:04:52	Fairhill	39.696	-75.835	455	9	470.992	135.044	116.682	0.164	0.185	0.791	0.002	7.407	0	1.937	0	8.526	0.587	0.154	94.748	0	4.918	3.179437	3.675	0.32	0.051	0.072	0.004	0.377	0	0.174	0	0.564	0.487	0.008	1.508	0
2011-07-01 20:05:07	Fairhill	39.685	-75.822	459	9	470.992	NA	NA	NA	NA	NA	NA	NA	NA	NA	NA	NA	NA	NA	NA	NA	4.878	3.206026	3.675	0.32	0.051	0.072	0.004	0.377	0	0.174	0	0.564	0.487	0.008	1.508	0
2011-07-01 20:05:22	Fairhill	39.67	-75.816	458	9	470.992	135.221	116.682	0.164	0.185	0.791	0.002	7.407	0	1.937	0	8.526	0.587	0.154	94.748	0	4.783	NA	3.675	0.32	0.051	0.072	0.004	0.377	0	0.174	0	0.564	0.487	0.008	1.508	0
2011-07-01 20:05:37	Fairhill	39.655	-75.82	444	9	471.509	135.228	116.493	0.127	0.244	0.616	0.003	6.419	0	1.95	0	7.212	0.567	0.156	96.339	0	4.752	3.061569	3.478	0.224	0.049	0.052	0.006	0.348	0	0.161	0	0.466	0.465	0.007	1.58	0
2011-07-01 20:05:52	Fairhill	39.643	-75.833	439	9	471.509	135.979	116.493	0.127	0.244	0.616	0.003	6.419	0	1.95	0	7.212	0.567	0.156	96.339	0	5	NA	3.478	0.224	0.049	0.052	0.006	0.348	0	0.161	0	0.466	0.465	0.007	1.58	0
2011-07-01 20:06:07	Onflight	39.64	-75.85	445	9	471.509	134.091	116.493	0.127	0.244	0.616	0.003	6.419	0	1.95	0	7.212	0.567	0.156	96.339	0	4.704	3.015377	3.478	0.224	0.049	0.052	0.006	0.348	0	0.161	0	0.466	0.465	0.007	1.58	0
2011-07-01 20:06:22	Onflight	39.642	-75.868	446	9	471.172	134.517	116.217	0.148	0.4	0.571	0.008	6.242	0	1.965	0	6.663	0.522	0.134	97.763	0	4.633	NA	3.461	0.288	0.059	0.044	0.016	0.337	0	0.165	0	0.418	0.418	0.006	1.612	0
2011-07-01 20:06:37	Onflight	39.644	-75.886	441	9	471.172	134.9	116.217	0.148	0.4	0.571	0.008	6.242	0	1.965	0	6.663	0.522	0.134	97.763	0	4.579	2.966355	3.461	0.288	0.059	0.044	0.016	0.337	0	0.165	0	0.418	0.418	0.006	1.612	0
2011-07-01 20:06:52	Onflight	39.644	-75.903	440	9	471.172	134.409	116.217	0.148	0.4	0.571	0.008	6.242	0	1.965	0	6.663	0.522	0.134	97.763	0	4.783	NA	3.461	0.288	0.059	0.044	0.016	0.337	0	0.165	0	0.418	0.418	0.006	1.612	0
2011-07-01 20:07:07	Onflight	39.644	-75.919	434	9	471.52	134.787	120.243	0.193	0.593	0.668	0.035	6.312	0	2.21	0	7.018	0.588	0.163	101.443	0	4.767	3.090308	3.851	0.361	0.065	0.049	0.04	0.385	0	0.187	0	0.444	0.498	0.008	1.791	0
2011-07-01 20:07:22	Onflight	39.642	-75.935	440	9	471.52	136.997	120.243	0.193	0.593	0.668	0.035	6.312	0	2.21	0	7.018	0.588	0.163	101.443	0	4.861	NA	3.851	0.361	0.065	0.049	0.04	0.385	0	0.187	0	0.444	0.498	0.008	1.791	0
2011-07-01 20:07:37	Onflight	39.636	-75.95	445	9	471.52	138.055	120.243	0.193	0.593	0.668	0.035	6.312	0	2.21	0	7.018	0.588	0.163	101.443	0	5.112	3.241304	3.851	0.361	0.065	0.049	0.04	0.385	0	0.187	0	0.444	0.498	0.008	1.791	0
2011-07-01 20:07:52	Onflight	39.63	-75.964	451	9	471.023	138.57	122.056	0.326	0.643	0.742	0.069	6.333	0	2.345	0	6.856	0.554	0.139	102.569	0	5.026	3.090468	4.359	0.766	0.067	0.049	0.067	0.388	0	0.214	0	0.426	0.427	0.007	1.854	0
2011-07-01 20:08:07	Onflight	39.624	-75.979	466	9	471.023	139.979	122.056	0.326	0.643	0.742	0.069	6.333	0	2.345	0	6.856	0.554	0.139	102.569	0	5.181	3.241746	4.359	0.766	0.067	0.049	0.067	0.388	0	0.214	0	0.426	0.427	0.007	1.854	0
2011-07-01 20:08:22	Onflight	39.618	-75.996	462	9	471.905	144.758	123.316	0.332	0.666	0.912	0.152	6.065	0	2.428	0	7.503	0.633	0.174	102.847	0	5.331	3.406297	4.523	0.751	0.066	0.054	0.122	0.38	0.001	0.217	0	0.478	0.516	0.008	1.839	0
2011-07-01 20:08:37	Onflight	39.613	-76.014	460	9	471.905	144.95	123.316	0.332	0.666	0.912	0.152	6.065	0	2.428	0	7.503	0.633	0.174	102.847	0	5.402	3.668509	4.523	0.751	0.066	0.054	0.122	0.38	0.001	0.217	0	0.478	0.516	0.008	1.839	0
2011-07-01 20:08:52	Onflight	39.608	-76.032	460	9	471.232	144.587	127.16	0.538	0.674	1.135	0.152	6.612	0.001	2.464	0	9.14	0.683	0.185	102.789	0	5.038	3.365352	5.609	1.532	0.067	0.07	0.127	0.409	0.002	0.266	0	0.595	0.607	0.009	1.867	0
2011-07-01 20:09:07	Onflight	39.602	-76.05	445	9	471.232	NA	NA	NA	NA	NA	NA	NA	NA	NA	NA	NA	NA	NA	NA	NA	4.934	3.095542	5.609	1.532	0.067	0.07	0.127	0.409	0.002	0.266	0	0.595	0.607	0.009	1.867	0
2011-07-01 20:09:22	Onflight	39.596	-76.068	446	9	472.105	143.141	129.375	0.483	0.669	1.292	0.115	7.382	0.001	2.374	0	11.926	0.841	0.276	101.767	0	4.703	3.057765	5.996	1.556	0.078	0.09	0.101	0.442	0.002	0.278	0	0.771	0.831	0.013	1.837	0
2011-07-01 20:09:37	Onflight	39.59	-76.086	446	9	471.728	142.517	135.718	0.584	0.687	1.554	0.06	9.768	0.001	2.361	0	15.768	1.009	0.328	101.364	0	4.545	2.938966	7.315	2.302	0.156	0.125	0.063	0.537	0.002	0.333	0	0.995	1.01	0.015	1.892	0
2011-07-01 20:09:52	Onflight	39.585	-76.104	439	9	471.728	139.334	135.718	0.584	0.687	1.554	0.06	9.768	0.001	2.361	0	15.768	1.009	0.328	101.364	0	4.355	2.817249	7.315	2.302	0.156	0.125	0.063	0.537	0.002	0.333	0	0.995	1.01	0.015	1.892	0
2011-07-01 20:10:07	Onflight	39.581	-76.121	438	9	471.463	140.335	138.59	0.596	0.718	1.696	0.022	11.024	0.001	2.346	0	17.955	1.126	0.352	100.612	0	4.307	2.764619	8.002	2.596	0.331	0.143	0.038	0.601	0.002	0.365	0	1.131	1.117	0.016	1.937	0
2011-07-01 20:10:22	Aldino	39.576	-76.138	445	9	471.463	141.349	138.59	0.596	0.718	1.696	0.022	11.024	0.001	2.346	0	17.955	1.126	0.352	100.612	0	4.523	3.225981	8.002	2.596	0.331	0.143	0.038	0.601	0.002	0.365	0	1.131	1.117	0.016	1.937	0
2011-07-01 20:10:37	Aldino	39.571	-76.154	445	9	471.583	141.887	132.151	0.564	0.709	1.582	0.008	9.585	0.001	2.28	0	14.998	0.993	0.329	98.694	0	4.393	3.307816	7.214	2.224	0.384	0.133	0.017	0.531	0.002	0.343	0	0.979	0.995	0.015	1.805	0
2011-07-01 20:10:52	Aldino	39.568	-76.171	451	9	471.583	142.537	132.151	0.564	0.709	1.582	0.008	9.585	0.001	2.28	0	14.998	0.993	0.329	98.694	0	NA	NA	NA	NA	NA	NA	NA	NA	NA	NA	NA	NA	NA	NA	NA	NA
2011-07-01 20:11:22	Aldino	39.564	-76.205	436	9	471.193	142.548	130.334	0.566	0.715	1.555	0.006	9.495	0.001	2.272	0	14.24	0.957	0.297	97.686	0	NA	NA	NA	NA	NA	NA	NA	NA	NA	NA	NA	NA	NA	NA	NA	NA
2011-07-01 20:11:37	Aldino	39.562	-76.222	428	9	471.193	143.663	130.334	0.566	0.715	1.555	0.006	9.495	0.001	2.272	0	14.24	0.957	0.297	97.686	0	NA	NA	NA	NA	NA	NA	NA	NA	NA	NA	NA	NA	NA	NA	NA	NA
2011-07-01 20:11:52	Aldino	39.565	-76.239	436	9	471.394	144.873	126.561	0.523	0.68	1.401	0.005	8.574	0.001	2.193	0	13.093	0.877	0.277	96.671	0	NA	NA	NA	NA	NA	NA	NA	NA	NA	NA	NA	NA	NA	NA	NA	NA
2011-07-01 20:12:07	Aldino	39.573	-76.253	486	9	471.394	144.843	126.561	0.523	0.68	1.401	0.005	8.574	0.001	2.193	0	13.093	0.877	0.277	96.671	0	NA	NA	NA	NA	NA	NA	NA	NA	NA	NA	NA	NA	NA	NA	NA	NA
2011-07-01 20:12:22	Aldino	39.586	-76.259	547	10	559.105	146.201	125.944	0.52	0.673	1.38	0.005	8.434	0.001	2.183	0	12.851	0.863	0.272	96.539	0	NA	NA	NA	NA	NA	NA	NA	NA	NA	NA	NA	NA	NA	NA	NA	NA
2011-07-01 20:12:37	Aldino	39.598	-76.255	587	10	559.176	146.298	135.136	0.486	0.694	1.647	0.005	10.292	0.002	2.178	0	17.277	1.075	0.342	98.18	0	5.719	NA	7.51	2.081	0.591	0.135	0.014	0.596	0.003	0.356	0	1.077	1.053	0.015	1.813	0
2011-07-01 20:12:52	Aldino	39.607	-76.242	636	11	647.54	144.649	134.459	0.48	0.686	1.626	0.005	10.145	0.002	2.168	0	17.021	1.06	0.337	98.029	0	5.84	4.256703	7.43	2.053	0.588	0.133	0.014	0.59	0.003	0.352	0	1.062	1.039	0.015	1.801	0
2011-07-01 20:13:07	Aldino	39.611	-76.225	680	11	647.54	144.404	134.459	0.48	0.686	1.626	0.005	10.145	0.002	2.168	0	17.021	1.06	0.337	98.029	0	5.728	4.040467	7.43	2.053	0.588	0.133	0.014	0.59	0.003	0.352	0	1.062	1.039	0.015	1.801	0
2011-07-01 20:13:22	Aldino	39.614	-76.207	732	12	736.559	142.153	133.743	0.474	0.677	1.603	0.005	9.99	0.001	2.157	0	16.753	1.044	0.332	97.87	0	5.061	3.560751	7.345	2.022	0.584	0.132	0.014	0.583	0.003	0.349	0	1.046	1.023	0.015	1.787	0
2011-07-01 20:13:37	Aldino	39.617	-76.19	784	13	826.141	142.329	137.054	0.569	0.709	1.68	0.011	10.806	0.001	2.239	0	17.68	1.105	0.348	99.058	0	4.984	3.244196	7.87	2.442	0.509	0.139	0.023	0.592	0.002	0.364	0	1.102	1.091	0.015	1.872	0
2011-07-01 20:13:52	Aldino	39.619	-76.172	823	13	826.818	141.519	142.742	0.645	0.711	1.789	0.056	11.935	0.002	2.331	0	20.302	1.229	0.393	101.567	0	4.838	3.198844	8.65	2.85	0.385	0.155	0.07	0.657	0.003	0.39	0	1.289	1.23	0.018	1.976	0
2011-07-01 20:14:07	Aldino	39.619	-76.154	846	13	826.364	141.138	140.917	0.683	0.697	1.68	0.097	11.253	0.001	2.455	0	18.614	1.158	0.364	102.142	0	4.675	3.20966	8.402	2.953	0.18	0.144	0.101	0.623	0.003	0.385	0	1.188	1.154	0.016	2.002	0
2011-07-01 20:14:22	Aldino	39.612	-76.138	875	14	961.813	140.916	140.628	0.684	0.691	1.666	0.098	11.188	0.001	2.448	0	18.51	1.151	0.362	102.062	0	4.524	3.050612	8.373	2.954	0.177	0.143	0.101	0.62	0.003	0.384	0	1.182	1.146	0.016	1.996	0
2011-07-01 20:14:37	Aldino	39.599	-76.13	908	14	961.671	140.348	136.654	0.576	0.694	1.638	0.024	10.626	0.001	2.276	0	17.293	1.083	0.34	100.022	0	4.468	3.050628	7.783	2.529	0.33	0.138	0.039	0.581	0.002	0.355	0	1.093	1.078	0.015	1.898	0
2011-07-01 20:14:52	Aldino	39.586	-76.134	938	14	961.671	141.452	136.654	0.576	0.694	1.638	0.024	10.626	0.001	2.276	0	17.293	1.083	0.34	100.022	0	4.561	3.209113	7.783	2.529	0.33	0.138	0.039	0.581	0.002	0.355	0	1.093	1.078	0.015	1.898	0
2011-07-01 20:15:07	Aldino	39.578	-76.148	980	14	961.671	NA	NA	NA	NA	NA	NA	NA	NA	NA	NA	NA	NA	NA	NA	NA	4.644	3.24303	7.783	2.529	0.33	0.138	0.039	0.581	0.002	0.355	0	1.093	1.078	0.015	1.898	0
2011-07-01 20:15:22	Aldino	39.573	-76.164	1026	14	961.943	142.405	129.635	0.543	0.682	1.518	0.007	9.162	0.001	2.208	0	14.263	0.947	0.315	97.591	0	4.685	3.621481	6.849	2.077	0.392	0.127	0.015	0.507	0.002	0.329	0	0.919	0.934	0.014	1.727	0
2011-07-01 20:15:37	Aldino	39.569	-76.181	1052	14	961.17	142.747	127.611	0.544	0.686	1.477	0.006	8.989	0.001	2.203	0	13.335	0.901	0.281	96.687	0	5	3.957604	6.795	2.054	0.519	0.124	0.013	0.503	0.002	0.332	0	0.844	0.863	0.013	1.692	0
2011-07-01 20:15:52	Aldino	39.565	-76.198	1082	15	1144.601	143.537	126.4	0.532	0.669	1.442	0.006	8.765	0.001	2.161	0	12.961	0.875	0.276	96.24	0	5.345	NA	6.604	1.984	0.509	0.121	0.013	0.492	0.002	0.324	0	0.815	0.832	0.013	1.654	0
2011-07-01 20:16:07	Aldino	39.563	-76.215	1130	15	1144.601	145.157	126.4	0.532	0.669	1.442	0.006	8.765	0.001	2.161	0	12.961	0.875	0.276	96.24	0	5.595	4.858602	6.604	1.984	0.509	0.121	0.013	0.492	0.002	0.324	0	0.815	0.832	0.013	1.654	0
2011-07-01 20:16:22	Aldino	39.567	-76.231	1178	15	1145.081	145.87	121.535	0.494	0.606	1.23	0.005	7.481	0.001	2.1	0	11.22	0.763	0.244	95.391	0	5.913	NA	6.055	1.744	0.531	0.104	0.011	0.462	0.002	0.305	0	0.703	0.718	0.011	1.567	0
2011-07-01 20:16:37	Aldino	39.578	-76.24	1213	15	1145.081	145.878	121.535	0.494	0.606	1.23	0.005	7.481	0.001	2.1	0	11.22	0.763	0.244	95.391	0	6.057	5.071933	6.055	1.744	0.531	0.104	0.011	0.462	0.002	0.305	0	0.703	0.718	0.011	1.567	0
2011-07-01 20:16:52	Aldino	39.591	-76.24	1250	16	1331.484	145.942	120.172	0.481	0.579	1.189	0.005	7.204	0.001	2.056	0	10.75	0.733	0.239	94.971	0	5.934	NA	5.837	1.664	0.513	0.1	0.011	0.449	0.002	0.294	0	0.673	0.683	0.011	1.526	0
2011-07-01 20:17:07	Aldino	39.602	-76.23	1274	16	1331.617	146.98	128.919	0.431	0.607	1.444	0.006	9	0.001	2.057	0	15.061	0.936	0.3	96.634	0	6.296	4.887316	6.762	1.841	0.539	0.119	0.014	0.536	0.002	0.324	0	0.949	0.922	0.014	1.686	0
2011-07-01 20:17:22	Aldino	39.61	-76.213	1345	16	1331.617	145.545	128.919	0.431	0.607	1.444	0.006	9	0.001	2.057	0	15.061	0.936	0.3	96.634	0	5.821	NA	6.762	1.841	0.539	0.119	0.014	0.536	0.002	0.324	0	0.949	0.922	0.014	1.686	0
2011-07-01 20:17:37	Aldino	39.616	-76.196	1453	17	1520.846	144.06	131.147	0.497	0.616	1.477	0.017	9.612	0.001	2.023	0	15.824	0.975	0.311	97.447	0	5.638	4.219349	7.096	2.23	0.425	0.124	0.029	0.529	0.002	0.328	0	0.994	0.968	0.014	1.727	0
2011-07-01 20:17:52	Aldino	39.621	-76.178	1512	17	1522.038	144.066	138.579	0.623	0.638	1.637	0.067	11.129	0.001	2.216	0	18.956	1.136	0.365	100.109	0	6.054	NA	8.159	2.771	0.316	0.143	0.077	0.613	0.003	0.372	0	1.21	1.143	0.017	1.872	0
2011-07-01 20:18:07	Aldino	39.626	-76.16	1555	17	1522.038	140.767	138.579	0.623	0.638	1.637	0.067	11.129	0.001	2.216	0	18.956	1.136	0.365	100.109	0	6.122	4.253333	8.159	2.771	0.316	0.143	0.077	0.613	0.003	0.372	0	1.21	1.143	0.017	1.872	0
2011-07-01 20:18:22	Aldino	39.625	-76.141	1609	17	1521.159	134.399	136.805	0.665	0.631	1.511	0.095	10.38	0.001	2.353	0	17.101	1.059	0.332	100.828	0	4.569	2.926453	7.909	2.883	0.148	0.129	0.097	0.576	0.003	0.367	0	1.089	1.045	0.015	1.904	0
2011-07-01 20:18:37	Aldino	39.616	-76.125	1677	18	1713.707	134.147	128.966	0.58	0.528	1.203	0.076	8.8	0.001	2.087	0	14.067	0.869	0.272	98.063	0	3.874	2.78343	6.861	2.569	0.11	0.103	0.08	0.488	0.002	0.323	0	0.9	0.852	0.012	1.7	0
2011-07-01 20:18:52	Aldino	39.602	-76.117	1731	18	1713.547	130.241	119.384	0.384	0.47	1.092	0.035	7.472	0.001	1.645	0	12.187	0.744	0.234	94.188	0	3.299	1.830386	5.702	1.959	0.16	0.093	0.044	0.404	0.002	0.252	0	0.772	0.748	0.011	1.521	0
2011-07-01 20:19:07	Aldino	39.588	-76.119	1789	18	1713.547	NA	NA	NA	NA	NA	NA	NA	NA	NA	NA	NA	NA	NA	NA	NA	3.019	3.468338	5.702	1.959	0.16	0.093	0.044	0.404	0.002	0.252	0	0.772	0.748	0.011	1.521	0
2011-07-01 20:19:22	Aldino	39.578	-76.132	1836	19	1958.349	130.046	82.476	0.03	0.063	0.085	0.003	0.927	0	0.284	0	1.196	0.075	0.022	79.727	0	2.797	1.292741	1.187	0.329	0.008	0.007	0.005	0.048	0	0.038	0	0.075	0.072	0.001	0.635	0
2011-07-01 20:19:37	Aldino	39.574	-76.149	1893	19	1959.034	126.079	81.907	0.002	0.034	0.078	0.001	0.598	0	0.136	0	0.909	0.045	0.019	79.704	0	2.675	1.130324	1.027	0.218	0.011	0.007	0.003	0.037	0	0.019	0	0.07	0.067	0.001	0.618	0
2011-07-01 20:19:52	Aldino	39.57	-76.166	1953	19	1959.034	113.893	81.907	0.002	0.034	0.078	0.001	0.598	0	0.136	0	0.909	0.045	0.019	79.704	0	2.463	0.780547	1.027	0.218	0.011	0.007	0.003	0.037	0	0.019	0	0.07	0.067	0.001	0.618	0
2011-07-01 20:20:07	Aldino	39.567	-76.184	2003	19	1957.513	114.465	81.284	0	0.031	0.077	0.001	0.599	0	0.124	0	1.007	0.044	0.018	79.122	0	2.186	0.660968	1.012	0.224	0.018	0.008	0.003	0.042	0	0.02	0	0.083	0.078	0.001	0.583	0
2011-07-01 20:20:22	Aldino	39.563	-76.202	2058	19	1957.513	114.085	81.284	0	0.031	0.077	0.001	0.599	0	0.124	0	1.007	0.044	0.018	79.122	0	1.964	0.720647	1.012	0.224	0.018	0.008	0.003	0.042	0	0.02	0	0.083	0.078	0.001	0.583	0
2011-07-01 20:20:37	Aldino	39.56	-76.22	2115	20	2259.93	110.751	76.999	0	0.002	0.004	0	0.04	0	0.013	0	0.059	0.003	0.001	77.051	0	1.392	0.644222	0.455	0.016	0.001	0	0	0.003	0	0.002	0	0.005	0.004	0	0.431	0
2011-07-01 20:20:52	Aldino	39.56	-76.239	2165	20	2260.782	111.793	77.113	0	0.002	0.006	0	0.044	0	0.013	0	0.07	0.004	0.001	77.139	0	1.363	0.622211	0.463	0.016	0.001	0.001	0	0.003	0	0.002	0	0.006	0.006	0	0.434	0
2011-07-01 20:21:07	Aldino	39.566	-76.255	2219	20	2260.782	116.003	77.113	0	0.002	0.006	0	0.044	0	0.013	0	0.07	0.004	0.001	77.139	0	1.239	NA	0.463	0.016	0.001	0.001	0	0.003	0	0.002	0	0.006	0.006	0	0.434	0
2011-07-01 20:21:22	Aldino	39.577	-76.265	2271	20	2260.782	117.267	77.113	0	0.002	0.006	0	0.044	0	0.013	0	0.07	0.004	0.001	77.139	0	1.329	NA	0.463	0.016	0.001	0.001	0	0.003	0	0.002	0	0.006	0.006	0	0.434	0
2011-07-01 20:21:37	Aldino	39.59	-76.266	2334	20	2261.433	114.355	77.083	0	0.003	0.007	0	0.058	0	0.016	0	0.092	0.004	0.002	77.102	0	1.42	NA	0.478	0.018	0.002	0.001	0	0.004	0	0.002	0	0.009	0.008	0	0.442	0
2011-07-01 20:21:52	Aldino	39.603	-76.258	2407	20	2261.095	114.9	77.345	0	0.002	0.003	0	0.033	0	0.012	0	0.048	0.003	0.001	77.407	0	1.439	NA	0.44	0.014	0	0	0	0.002	0	0.002	0	0.004	0.004	0	0.419	0
2011-07-01 20:22:07	Aldino	39.611	-76.243	2471	21	2625.664	111.728	78.824	0	0	0	0	0.001	0	0.001	0	0.002	0	0	79.047	0	1.472	NA	0.407	0.001	0	0	0	0	0	0	0	0	0	0	0.407	0
2011-07-01 20:22:22	Aldino	39.617	-76.226	2527	21	2625.664	107.684	78.824	0	0	0	0	0.001	0	0.001	0	0.002	0	0	79.047	0	1.43	NA	0.407	0.001	0	0	0	0	0	0	0	0	0	0	0.407	0
2011-07-01 20:22:37	Aldino	39.621	-76.207	2563	21	2625.664	118.581	78.824	0	0	0	0	0.001	0	0.001	0	0.002	0	0	79.047	0	1.173	NA	0.407	0.001	0	0	0	0	0	0	0	0	0	0	0.407	0
2011-07-01 20:22:52	Aldino	39.624	-76.188	2607	21	2627.36	120.748	78.993	0	0	0	0	0.003	0	0.001	0	0.003	0	0	79.211	0	1.131	NA	0.394	0.001	0	0	0	0	0	0	0	0	0	0	0.391	0
2011-07-01 20:23:07	Aldino	39.622	-76.168	2683	21	2627.36	NA	NA	NA	NA	NA	NA	NA	NA	NA	NA	NA	NA	NA	NA	NA	0.964	NA	0.394	0.001	0	0	0	0	0	0	0	0	0	0	0.391	0
2011-07-01 20:23:22	Aldino	39.613	-76.151	2770	21	2625.978	127.641	79.013	0	0	0	0	0.002	0	0.001	0	0.002	0	0	79.246	0	0.961	NA	0.385	0.001	0	0	0	0	0	0	0	0	0	0	0.385	0
2011-07-01 20:23:37	Aldino	39.599	-76.14	2824	21	2625.54	127.119	78.717	0	0	0	0	0.003	0	0.001	0	0.003	0	0	78.94	0	0.956	NA	0.4	0.001	0	0	0	0	0	0	0	0	0	0	0.399	0
2011-07-01 20:23:52	Aldino	39.584	-76.142	2850	22	3115.981	127.223	81.746	0	0	0	0	0	0	0	0	0	0	0	81.89	0	1.023	NA	0.376	0	0	0	0	0	0	0	0	0	0	0	0.378	0
2011-07-01 20:24:07	Aldino	39.575	-76.156	2884	22	3116.042	126.85	81.335	0	0	0	0	0	0	0	0	0	0	0	81.496	0	0.986	NA	0.381	0	0	0	0	0	0	0	0	0	0	0	0.383	0
2011-07-01 20:24:22	Aldino	39.57	-76.175	2959	22	3114.143	125.863	81.446	0	0	0	0	0	0	0	0	0	0	0	81.613	0	0.995	NA	0.382	0	0	0	0	0	0	0	0	0	0	0	0.383	0
2011-07-01 20:24:37	Aldino	39.566	-76.193	3002	22	3114.143	125.03	81.446	0	0	0	0	0	0	0	0	0	0	0	81.613	0	0.905	NA	0.382	0	0	0	0	0	0	0	0	0	0	0	0.383	0
2011-07-01 20:24:52	Aldino	39.562	-76.212	3073	22	3114.143	123.021	81.446	0	0	0	0	0	0	0	0	0	0	0	81.613	0	1.258	NA	0.382	0	0	0	0	0	0	0	0	0	0	0	0.383	0
2011-07-01 20:25:07	Aldino	39.566	-76.229	3145	22	3115.179	132.907	81.328	0	0	0	0	0	0	0	0	0	0	0	81.494	0	1.595	NA	0.384	0	0	0	0	0	0	0	0	0	0	0	0.385	0
2011-07-01 20:25:22	Aldino	39.576	-76.24	3218	22	3115.179	139.671	81.328	0	0	0	0	0	0	0	0	0	0	0	81.494	0	1.684	NA	0.384	0	0	0	0	0	0	0	0	0	0	0	0.385	0
2011-07-01 20:25:37	Aldino	39.589	-76.242	3269	22	3115.179	140.973	81.328	0	0	0	0	0	0	0	0	0	0	0	81.494	0	1.488	NA	0.384	0	0	0	0	0	0	0	0	0	0	0	0.385	0
2011-07-01 20:25:52	Aldino	39.599	-76.233	3343	22	3116.065	144.339	81.487	0	0	0	0	0	0	0	0	0	0	0	81.659	0	1.488	NA	0.378	0	0	0	0	0	0	0	0	0	0	0	0.38	0
2011-07-01 20:26:07	Aldino	39.605	-76.216	3416	23	3693.787	145.077	84.786	0	0	0	0	0	0	0	0	0	0	0	84.816	0	1.393	NA	0.441	0	0	0	0	0	0	0	0	0	0	0	0.44	0
2011-07-01 20:26:22	Aldino	39.609	-76.199	3514	23	3693.542	134.014	85.248	0	0	0	0	0	0	0	0	0	0	0	85.269	0	1.119	NA	0.442	0	0	0	0	0	0	0	0	0	0	0	0.441	0
2011-07-01 20:26:37	Aldino	39.612	-76.182	3563	23	3693.542	128.283	85.248	0	0	0	0	0	0	0	0	0	0	0	85.269	0	0.819	NA	0.442	0	0	0	0	0	0	0	0	0	0	0	0.441	0
2011-07-01 20:26:52	Aldino	39.608	-76.163	3587	23	3693.542	128.529	85.248	0	0	0	0	0	0	0	0	0	0	0	85.269	0	0.838	NA	0.442	0	0	0	0	0	0	0	0	0	0	0	0.441	0
2011-07-01 20:27:07	Aldino	39.597	-76.147	3658	23	3693.866	NA	NA	NA	NA	NA	NA	NA	NA	NA	NA	NA	NA	NA	NA	NA	1.138	2.846189	0.443	0	0	0	0	0	0	0	0	0	0	0	0.443	0
2011-07-01 20:27:22	Aldino	39.581	-76.142	3752	23	3693.866	120.674	85.642	0	0	0	0	0	0	0	0	0	0	0	85.662	0	1.491	NA	0.443	0	0	0	0	0	0	0	0	0	0	0	0.443	0
2011-07-01 20:27:37	Aldino	39.566	-76.149	3791	23	3693.952	121.409	85.459	0	0	0	0	0	0	0	0	0	0	0	85.479	0	1.417	NA	0.441	0	0	0	0	0	0	0	0	0	0	0	0.44	0
2011-07-01 20:27:52	Aldino	39.559	-76.166	3852	23	3693.952	122.627	85.459	0	0	0	0	0	0	0	0	0	0	0	85.479	0	1.437	NA	0.441	0	0	0	0	0	0	0	0	0	0	0	0.44	0
2011-07-01 20:28:07	Aldino	39.56	-76.185	3947	23	3691.633	133.687	85.221	0	0	0	0	0	0	0	0	0	0	0	85.245	0	1.299	NA	0.443	0	0	0	0	0	0	0	0	0	0	0	0.443	0
2011-07-01 20:28:22	Aldino	39.563	-76.204	4067	24	4305.228	128.88	87.306	0	0	0	0	0	0	0	0	0	0	0	87.323	0	1.046	NA	0.562	0	0	0	0	0	0	0	0	0	0	0	0.56	0
2011-07-01 20:28:37	Aldino	39.57	-76.219	4154	24	4305.228	128.102	87.306	0	0	0	0	0	0	0	0	0	0	0	87.323	0	0.877	NA	0.562	0	0	0	0	0	0	0	0	0	0	0	0.56	0
2011-07-01 20:28:52	Aldino	39.582	-76.226	4222	24	4306.409	129.439	87.047	0	0	0	0	0	0	0	0	0	0	0	87.068	0	0.896	NA	0.559	0	0	0	0	0	0	0	0	0	0	0	0.557	0
2011-07-01 20:29:07	Aldino	39.596	-76.225	4308	24	4307.589	127.191	86.883	0	0	0	0	0	0	0	0	0	0	0	86.906	0	0.907	NA	0.554	0	0	0	0	0	0	0	0	0	0	0	0.552	0
2011-07-01 20:29:22	Aldino	39.607	-76.214	4381	24	4307.589	123.025	86.883	0	0	0	0	0	0	0	0	0	0	0	86.906	0	0.94	NA	0.554	0	0	0	0	0	0	0	0	0	0	0	0.552	0
2011-07-01 20:29:37	Aldino	39.614	-76.197	4429	24	4307.339	122.382	87.132	0	0	0	0	0	0	0	0	0	0	0	87.15	0	0.914	NA	0.554	0	0	0	0	0	0	0	0	0	0	0	0.552	0
2011-07-01 20:29:52	Aldino	39.618	-76.177	4519	24	4310.471	122.976	87.002	0	0	0	0	0	0	0	0	0	0	0	87.022	0	0.92	NA	0.548	0	0	0	0	0	0	0	0	0	0	0	0.546	0
2011-07-01 20:30:07	Aldino	39.616	-76.157	4621	24	4308.59	121.43	87.558	0	0	0	0	0	0	0	0	0	0	0	87.573	0	0.88	NA	0.557	0	0	0	0	0	0	0	0	0	0	0	0.555	0
2011-07-01 20:30:22	Aldino	39.606	-76.14	4689	25	4962.577	119.254	89.308	0	0	0	0	0	0	0	0	0	0	0	89.349	0	0.965	NA	0.682	0	0	0	0	0	0	0	0	0	0	0	0.679	0
2011-07-01 20:30:37	Aldino	39.591	-76.132	4696	25	4962.577	119.592	89.308	0	0	0	0	0	0	0	0	0	0	0	89.349	0	1.042	NA	0.682	0	0	0	0	0	0	0	0	0	0	0	0.679	0
2011-07-01 20:30:52	Aldino	39.574	-76.137	4683	25	4962.577	119.354	89.308	0	0	0	0	0	0	0	0	0	0	0	89.349	0	0.959	NA	0.682	0	0	0	0	0	0	0	0	0	0	0	0.679	0
2011-07-01 20:31:07	Aldino	39.565	-76.155	4661	25	4963.013	NA	NA	NA	NA	NA	NA	NA	NA	NA	NA	NA	NA	NA	NA	NA	0.955	NA	0.685	0	0	0	0	0	0	0	0	0	0	0	0.682	0
2011-07-01 20:31:22	Aldino	39.563	-76.176	4707	25	4959.675	118.9	89.176	0	0	0	0	0	0	0	0	0	0	0	89.218	0	1.156	NA	0.681	0	0	0	0	0	0	0	0	0	0	0	0.678	0
2011-07-01 20:31:37	Aldino	39.563	-76.197	4721	25	4959.675	119.476	89.176	0	0	0	0	0	0	0	0	0	0	0	89.218	0	1.145	NA	0.681	0	0	0	0	0	0	0	0	0	0	0	0.678	0
2011-07-01 20:31:52	Aldino	39.562	-76.219	4720	25	4959.675	122.339	89.176	0	0	0	0	0	0	0	0	0	0	0	89.218	0	1.111	NA	0.681	0	0	0	0	0	0	0	0	0	0	0	0.678	0
2011-07-01 20:32:07	Aldino	39.56	-76.24	4717	25	4961.057	124.655	88.864	0	0	0	0	0	0	0	0	0	0	0	88.91	0	0.839	NA	0.673	0	0	0	0	0	0	0	0	0	0	0	0.67	0
2011-07-01 20:32:22	Onflight	39.552	-76.259	4710	25	4961.018	128.911	88.971	0	0	0	0	0	0	0	0	0	0	0	89.015	0	0.723	NA	0.676	0	0	0	0	0	0	0	0	0	0	0	0.673	0
2011-07-01 20:32:37	Onflight	39.54	-76.275	4619	24	4306.353	122.291	87.213	0	0	0	0	0	0	0	0	0	0	0	87.231	0	0.817	NA	0.565	0	0	0	0	0	0	0	0	0	0	0	0.563	0
2011-07-01 20:32:52	Onflight	39.524	-76.284	4515	24	4308.455	121.777	86.965	0	0	0	0	0	0	0	0	0	0	0	86.983	0	0.83	NA	0.56	0	0	0	0	0	0	0	0	0	0	0	0.558	0
2011-07-01 20:33:07	Onflight	39.506	-76.288	4411	24	4311.069	123.917	87.284	0	0	0	0	0	0	0	0	0	0	0	87.299	0	0.806	NA	0.563	0	0	0	0	0	0	0	0	0	0	0	0.561	0
2011-07-01 20:33:22	Onflight	39.489	-76.288	4298	24	4311.069	122.111	87.284	0	0	0	0	0	0	0	0	0	0	0	87.299	0	0.9	NA	0.563	0	0	0	0	0	0	0	0	0	0	0	0.561	0
2011-07-01 20:33:37	Edgewood	39.471	-76.283	4196	24	4316.983	126.197	87.166	0	0	0	0	0	0	0	0	0	0	0	87.18	0	0.865	NA	0.561	0	0	0	0	0	0	0	0	0	0	0	0.559	0
2011-07-01 20:33:52	Edgewood	39.454	-76.279	4093	24	4316.983	134.795	87.166	0	0	0	0	0	0	0	0	0	0	0	87.18	0	0.969	NA	0.561	0	0	0	0	0	0	0	0	0	0	0	0.559	0
2011-07-01 20:34:07	Edgewood	39.437	-76.283	3955	23	3704.522	122.836	83.59	0	0	0	0	0	0	0	0	0	0	0	83.66	0	1.211	NA	0.438	0	0	0	0	0	0	0	0	0	0	0	0.437	0
2011-07-01 20:34:22	Edgewood	39.422	-76.292	3815	23	3704.522	131.359	83.59	0	0	0	0	0	0	0	0	0	0	0	83.66	0	0.783	NA	0.438	0	0	0	0	0	0	0	0	0	0	0	0.437	0
2011-07-01 20:34:37	Edgewood	39.412	-76.308	3689	23	3705.311	134.216	83.514	0	0	0	0	0	0	0	0	0	0	0	83.583	0	0.869	NA	0.444	0	0	0	0	0	0	0	0	0	0	0	0.443	0
2011-07-01 20:34:52	Edgewood	39.41	-76.328	3556	23	3705.13	137.194	82.95	0	0	0	0	0	0	0	0	0	0	0	83.035	0	1.052	NA	0.438	0	0	0	0	0	0	0	0	0	0	0	0.438	0
2011-07-01 20:35:07	Edgewood	39.411	-76.347	3450	23	3705.13	NA	NA	NA	NA	NA	NA	NA	NA	NA	NA	NA	NA	NA	NA	NA	1.13	3.110096	0.438	0	0	0	0	0	0	0	0	0	0	0	0.438	0
2011-07-01 20:35:22	Edgewood	39.408	-76.365	3351	22	3126.114	140.112	79.757	0	0	0	0	0	0	0	0	0	0	0	79.958	0	1.175	NA	0.411	0	0	0	0	0	0	0	0	0	0	0	0.414	0
2011-07-01 20:35:37	Edgewood	39.408	-76.383	3219	22	3125.355	124.775	79.485	0	0	0	0	0.001	0	0	0	0.001	0	0	79.691	0	1.064	NA	0.416	0	0	0	0	0	0	0	0	0	0	0	0.418	0
2011-07-01 20:35:52	Edgewood	39.416	-76.397	3102	22	3125.355	125.577	79.485	0	0	0	0	0.001	0	0	0	0.001	0	0	79.691	0	1.111	NA	0.416	0	0	0	0	0	0	0	0	0	0	0	0.418	0
2011-07-01 20:36:07	Edgewood	39.428	-76.4	3005	22	3125.355	114.098	79.485	0	0	0	0	0.001	0	0	0	0.001	0	0	79.691	0	1.076	NA	0.416	0	0	0	0	0	0	0	0	0	0	0	0.418	0
2011-07-01 20:36:22	Edgewood	39.44	-76.391	2926	22	3121.718	115.584	79.781	0	0	0	0	0	0	0	0	0	0	0	79.955	0	1.05	NA	0.41	0	0	0	0	0	0	0	0	0	0	0	0.412	0
2011-07-01 20:36:37	Edgewood	39.447	-76.376	2859	22	3121.718	114.168	79.781	0	0	0	0	0	0	0	0	0	0	0	79.955	0	1.032	NA	0.41	0	0	0	0	0	0	0	0	0	0	0	0.412	0
2011-07-01 20:36:52	Edgewood	39.454	-76.36	2799	21	2631.635	116.577	77.723	0.002	0.001	0.003	0	0.021	0	0.008	0	0.024	0.002	0.001	77.918	0	1.015	NA	0.46	0.004	0.001	0	0	0.001	0	0.001	0	0.002	0.002	0	0.452	0
2011-07-01 20:37:07	Edgewood	39.462	-76.346	2713	21	2630.404	126.487	78.141	0	0	0.001	0	0.009	0	0.003	0	0.013	0.001	0	78.286	0	0.622	NA	0.447	0.002	0	0	0	0.001	0	0	0	0.001	0.001	0	0.444	0
2011-07-01 20:37:22	Edgewood	39.47	-76.331	2622	21	2630.404	116.321	78.141	0	0	0.001	0	0.009	0	0.003	0	0.013	0.001	0	78.286	0	0.819	NA	0.447	0.002	0	0	0	0.001	0	0	0	0.001	0.001	0	0.444	0
2011-07-01 20:37:37	Edgewood	39.478	-76.315	2558	21	2630.404	109.606	78.141	0	0	0.001	0	0.009	0	0.003	0	0.013	0.001	0	78.286	0	0.855	NA	0.447	0.002	0	0	0	0.001	0	0	0	0.001	0.001	0	0.444	0
2011-07-01 20:37:52	Edgewood	39.484	-76.298	2497	21	2630.404	111.79	78.141	0	0	0.001	0	0.009	0	0.003	0	0.013	0.001	0	78.286	0	0.833	NA	0.447	0.002	0	0	0	0.001	0	0	0	0.001	0.001	0	0.444	0
2011-07-01 20:38:07	Edgewood	39.482	-76.28	2430	21	2632.752	114.524	77.764	0.001	0.001	0.002	0	0.016	0	0.005	0	0.023	0.001	0.001	77.903	0	0.788	NA	0.45	0.003	0.001	0	0	0.001	0	0.001	0	0.002	0.001	0	0.444	0
2011-07-01 20:38:22	Edgewood	39.472	-76.266	2354	20	2268.543	113.984	84.233	0.076	0.072	0.162	0.002	1.044	0	0.319	0	1.443	0.093	0.046	80.506	0	0.809	2.040436	1.088	0.177	0.05	0.015	0.001	0.065	0	0.036	0	0.098	0.084	0.002	0.587	0
2011-07-01 20:38:37	Edgewood	39.458	-76.263	2273	20	2268.543	116.035	84.233	0.076	0.072	0.162	0.002	1.044	0	0.319	0	1.443	0.093	0.046	80.506	0	0.746	2.039455	1.088	0.177	0.05	0.015	0.001	0.065	0	0.036	0	0.098	0.084	0.002	0.587	0
2011-07-01 20:38:52	Edgewood	39.445	-76.27	2202	20	2270.62	114.522	99.791	0.297	0.252	0.498	0.008	4.365	0	1.218	0	5.962	0.405	0.208	85.493	0	1.343	2.69787	2.573	0.531	0.158	0.056	0.005	0.232	0.001	0.137	0	0.368	0.314	0.01	0.802	0
2011-07-01 20:39:07	Edgewood	39.433	-76.279	2129	20	2270.62	NA	NA	NA	NA	NA	NA	NA	NA	NA	NA	NA	NA	NA	NA	NA	1.449	3.03929	2.573	0.531	0.158	0.056	0.005	0.232	0.001	0.137	0	0.368	0.314	0.01	0.802	0
2011-07-01 20:39:22	Edgewood	39.421	-76.289	2024	19	1967.641	132.881	116.058	0.571	0.47	0.841	0.015	7.965	0.001	2.226	0	10.569	0.732	0.366	90.711	0	2.831	3.459752	4.342	1.007	0.303	0.102	0.009	0.42	0.002	0.256	0	0.652	0.558	0.017	1.071	0
2011-07-01 20:39:37	Edgewood	39.414	-76.304	1915	19	1966.948	145.313	120.174	0.59	0.466	0.838	0.021	9.669	0.004	2.404	0	11.802	0.824	0.434	91.818	0	4.669	3.997289	4.679	1.06	0.307	0.113	0.011	0.506	0.013	0.276	0	0.726	0.611	0.02	1.084	0
2011-07-01 20:39:52	Edgewood	39.417	-76.321	1801	18	1722.236	146.774	121.005	0.653	0.516	0.852	0.018	9.836	0.001	2.461	0	11.686	0.806	0.436	91.882	0	5.287	4.917613	4.854	1.156	0.352	0.117	0.01	0.517	0.003	0.283	0	0.717	0.604	0.02	1.112	0
2011-07-01 20:40:07	Edgewood	39.427	-76.329	1687	18	1721.01	147.832	116.222	0.619	0.488	0.8	0.016	8.332	0.001	2.328	0	9.584	0.681	0.346	91.397	0	5.833	NA	4.448	1.089	0.335	0.102	0.009	0.433	0.001	0.264	0	0.594	0.522	0.016	1.104	0
2011-07-01 20:40:22	Edgewood	39.44	-76.327	1568	17	1527.595	148.055	116.151	0.639	0.511	0.821	0.016	7.952	0.001	2.386	0	9.153	0.663	0.315	91.804	0	5.82	5.024026	4.496	1.134	0.352	0.099	0.009	0.419	0.001	0.27	0	0.565	0.508	0.015	1.135	0
2011-07-01 20:40:37	Edgewood	39.454	-76.323	1503	17	1527.595	148.307	116.151	0.639	0.511	0.821	0.016	7.952	0.001	2.386	0	9.153	0.663	0.315	91.804	0	5.978	NA	4.496	1.134	0.352	0.099	0.009	0.419	0.001	0.27	0	0.565	0.508	0.015	1.135	0
2011-07-01 20:40:52	Edgewood	39.467	-76.318	1442	17	1525.377	146.957	109.884	0.592	0.49	0.812	0.012	5.479	0.001	2.15	0	6.505	0.514	0.18	91.203	0	5.856	4.884934	4.038	1.131	0.368	0.073	0.008	0.332	0.001	0.24	0	0.396	0.38	0.009	1.143	0
2011-07-01 20:41:07	Edgewood	39.477	-76.308	1344	16	1335.394	148.187	111.161	0.622	0.523	0.858	0.012	5.654	0.001	2.241	0	6.805	0.541	0.184	91.847	0	6.004	NA	4.236	1.202	0.394	0.076	0.009	0.345	0.001	0.253	0	0.413	0.4	0.009	1.182	0
2011-07-01 20:41:22	Edgewood	39.484	-76.293	1270	16	1336.758	150.647	116.118	0.624	0.57	1.086	0.012	6.642	0.001	2.287	0	9.674	0.696	0.284	92.16	0	6.332	5.110288	4.68	1.225	0.392	0.094	0.009	0.409	0.001	0.267	0	0.604	0.544	0.014	1.206	0
2011-07-01 20:41:37	Edgewood	39.483	-76.276	1169	15	1149.621	149.592	117.288	0.643	0.592	1.143	0.012	6.876	0.001	2.335	0	10.016	0.72	0.291	92.563	0	6.367	NA	4.85	1.282	0.411	0.097	0.009	0.424	0.001	0.276	0	0.624	0.564	0.014	1.235	0
2011-07-01 20:41:52	Edgewood	39.474	-76.263	1053	14	965.396	148.633	118.36	0.657	0.61	1.196	0.012	7.113	0.001	2.368	0	10.352	0.743	0.299	92.901	0	6.455	4.001052	5.001	1.331	0.427	0.101	0.009	0.438	0.001	0.283	0	0.644	0.583	0.015	1.26	0
2011-07-01 20:42:07	Edgewood	39.46	-76.26	964	14	965.396	148.781	118.36	0.657	0.61	1.196	0.012	7.113	0.001	2.368	0	10.352	0.743	0.299	92.901	0	6.464	3.890792	5.001	1.331	0.427	0.101	0.009	0.438	0.001	0.283	0	0.644	0.583	0.015	1.26	0
2011-07-01 20:42:22	Edgewood	39.446	-76.264	895	14	966.312	150.24	119.146	0.653	0.57	1.049	0.014	7.533	0.001	2.447	0	11.285	0.797	0.35	92.598	0	6.73	4.178119	4.808	1.2	0.372	0.105	0.009	0.424	0.001	0.283	0	0.689	0.608	0.016	1.199	0
2011-07-01 20:42:37	Edgewood	39.433	-76.273	823	13	830.221	147.309	119.368	0.657	0.577	1.072	0.014	7.547	0.001	2.454	0	11.393	0.804	0.353	92.651	0	6.591	4.120857	4.846	1.212	0.377	0.105	0.009	0.427	0.001	0.285	0	0.696	0.615	0.016	1.206	0
2011-07-01 20:42:52	Edgewood	39.422	-76.286	742	12	740.107	146.656	119.541	0.66	0.58	1.088	0.014	7.569	0.001	2.46	0	11.475	0.81	0.355	92.685	0	6.627	4.831259	4.872	1.219	0.38	0.106	0.01	0.43	0.001	0.286	0	0.702	0.62	0.017	1.21	0
2011-07-01 20:43:07	Edgewood	39.413	-76.301	665	11	649.976	NA	NA	NA	NA	NA	NA	NA	NA	NA	NA	NA	NA	NA	NA	NA	6.825	5.326281	4.816	1.196	0.348	0.099	0.015	0.45	0.04	0.301	0	0.634	0.548	0.016	1.216	0
2011-07-01 20:43:22	Edgewood	39.408	-76.319	582	10	561.846	147.062	118.81	0.681	0.574	0.902	0.018	7.989	0.003	2.546	0	10.078	0.727	0.321	92.816	0	7.169	5.061907	4.967	1.377	0.488	0.1	0.01	0.437	0.012	0.298	0	0.596	0.527	0.015	1.177	0
2011-07-01 20:43:37	Edgewood	39.409	-76.337	494	9	473.695	146.899	118.85	0.683	0.578	0.904	0.018	7.989	0.004	2.561	0	10.067	0.729	0.321	92.849	0	7.638	5.32776	5.037	1.409	0.508	0.1	0.011	0.438	0.014	0.3	0	0.596	0.528	0.015	1.18	0
2011-07-01 20:43:52	Edgewood	39.416	-76.353	444	9	473.695	147.464	118.85	0.683	0.578	0.904	0.018	7.989	0.004	2.561	0	10.067	0.729	0.321	92.849	0	7.83	5.509107	5.037	1.409	0.508	0.1	0.011	0.438	0.014	0.3	0	0.596	0.528	0.015	1.18	0
2011-07-01 20:44:07	Edgewood	39.429	-76.359	421	8	385.595	146.146	112.842	0.684	0.511	0.848	0.014	5.962	0.001	2.473	0	6.711	0.559	0.182	93.3	0	7.488	5.135212	4.336	1.248	0.413	0.074	0.01	0.351	0.001	0.273	0	0.406	0.396	0.009	1.222	0
2011-07-01 20:44:22	Edgewood	39.441	-76.354	423	8	386.032	147.512	115.668	0.689	0.591	0.908	0.014	6.608	0.001	2.496	0	8.309	0.641	0.24	93.179	0	7.429	5.183516	4.717	1.293	0.425	0.087	0.01	0.382	0.001	0.285	0	0.518	0.498	0.012	1.233	0
2011-07-01 20:44:37	Edgewood	39.45	-76.341	427	8	386.032	147.281	115.668	0.689	0.591	0.908	0.014	6.608	0.001	2.496	0	8.309	0.641	0.24	93.179	0	7.848	5.51427	4.717	1.293	0.425	0.087	0.01	0.382	0.001	0.285	0	0.518	0.498	0.012	1.233	0
2011-07-01 20:44:52	Edgewood	39.457	-76.328	424	8	386.032	148.356	115.668	0.689	0.591	0.908	0.014	6.608	0.001	2.496	0	8.309	0.641	0.24	93.179	0	7.792	5.427522	4.717	1.293	0.425	0.087	0.01	0.382	0.001	0.285	0	0.518	0.498	0.012	1.233	0
2011-07-01 20:45:07	Edgewood	39.464	-76.314	409	8	385.468	148.175	115.527	0.691	0.612	1.058	0.012	6.528	0.001	2.443	0	8.034	0.634	0.219	93.445	0	7.698	5.042584	4.906	1.421	0.473	0.089	0.01	0.406	0.001	0.287	0	0.499	0.477	0.011	1.297	0
2011-07-01 20:45:22	Edgewood	39.467	-76.298	356	8	385.873	148.934	121.483	0.683	0.651	1.365	0.011	7.884	0.001	2.432	0	11.522	0.813	0.336	93.719	0	7.908	NA	5.424	1.45	0.461	0.112	0.01	0.485	0.001	0.302	0	0.716	0.646	0.017	1.319	0
2011-07-01 20:45:37	Edgewood	39.461	-76.282	307	7	299.074	152.074	121.975	0.685	0.655	1.395	0.011	8.01	0.001	2.439	0	11.758	0.826	0.345	93.798	0	8.64	5.827215	5.483	1.462	0.464	0.113	0.01	0.493	0.001	0.304	0	0.731	0.658	0.017	1.325	0
2011-07-01 20:45:52	Edgewood	39.449	-76.275	309	7	299.074	151.258	121.975	0.685	0.655	1.395	0.011	8.01	0.001	2.439	0	11.758	0.826	0.345	93.798	0	8.63	NA	5.483	1.462	0.464	0.113	0.01	0.493	0.001	0.304	0	0.731	0.658	0.017	1.325	0
2011-07-01 20:46:07	Edgewood	39.436	-76.278	289	7	299.351	148.236	120.735	0.666	0.595	1.166	0.014	7.83	0.001	2.491	0	11.979	0.845	0.378	92.907	0	7.882	5.575606	4.999	1.24	0.386	0.11	0.01	0.45	0.002	0.291	0	0.74	0.65	0.018	1.223	0
2011-07-01 20:46:22	Edgewood	39.425	-76.288	276	7	299.351	147.204	120.735	0.666	0.595	1.166	0.014	7.83	0.001	2.491	0	11.979	0.845	0.378	92.907	0	7.679	NA	4.999	1.24	0.386	0.11	0.01	0.45	0.002	0.291	0	0.74	0.65	0.018	1.223	0
2011-07-01 20:46:37	Edgewood	39.415	-76.3	271	7	298.921	149.557	120.606	0.537	0.49	0.895	0.037	8.32	0.022	2.812	0	9.585	0.769	0.313	94.984	0	8.284	6.311859	4.887	1.28	0.313	0.091	0.019	0.456	0.059	0.304	0	0.583	0.51	0.015	1.248	0
2011-07-01 20:46:52	Edgewood	39.408	-76.314	311	7	298.921	146.84	120.606	0.537	0.49	0.895	0.037	8.32	0.022	2.812	0	9.585	0.769	0.313	94.984	0	8.03	NA	4.887	1.28	0.313	0.091	0.019	0.456	0.059	0.304	0	0.583	0.51	0.015	1.248	0
2011-07-01 20:47:07	Edgewood	39.403	-76.329	334	7	299.3	NA	NA	NA	NA	NA	NA	NA	NA	NA	NA	NA	NA	NA	NA	NA	8.623	5.941506	5.246	1.522	0.557	0.1	0.011	0.445	0.022	0.308	0	0.597	0.528	0.015	1.187	0
2011-07-01 20:47:22	Onflight	39.4	-76.344	333	7	299.3	147.819	119.118	0.689	0.582	0.907	0.02	8.05	0.006	2.6	0	10.048	0.735	0.322	92.969	0	8.617	6.376008	5.246	1.522	0.557	0.1	0.011	0.445	0.022	0.308	0	0.597	0.528	0.015	1.187	0
2011-07-01 20:47:37	Onflight	39.399	-76.36	342	7	299.3	151.381	119.118	0.689	0.582	0.907	0.02	8.05	0.006	2.6	0	10.048	0.735	0.322	92.969	0	9.155	6.298922	5.246	1.522	0.557	0.1	0.011	0.445	0.022	0.308	0	0.597	0.528	0.015	1.187	0
2011-07-01 20:47:52	Onflight	39.398	-76.376	350	8	386.218	150.768	114.595	0.689	0.564	0.85	0.016	7.296	0.001	2.498	0	7.466	0.596	0.238	92.689	0	NA	NA	NA	NA	NA	NA	NA	NA	NA	NA	NA	NA	NA	NA	NA	NA
2011-07-01 20:48:07	Onflight	39.397	-76.392	372	8	386.218	148.911	114.595	0.689	0.564	0.85	0.016	7.296	0.001	2.498	0	7.466	0.596	0.238	92.689	0	NA	NA	NA	NA	NA	NA	NA	NA	NA	NA	NA	NA	NA	NA	NA	NA
2011-07-01 20:48:22	Onflight	39.392	-76.408	380	8	386.399	151.108	124.736	0.723	0.526	0.874	0.024	11.067	0.007	2.714	0	12.094	0.949	0.469	93.199	0	NA	NA	NA	NA	NA	NA	NA	NA	NA	NA	NA	NA	NA	NA	NA	NA
2011-07-01 20:48:37	Onflight	39.387	-76.424	388	8	386.473	146.595	125.762	0.7	0.445	0.878	0.019	12.404	0.001	2.576	0	12.745	0.871	0.563	92.713	0	NA	NA	NA	NA	NA	NA	NA	NA	NA	NA	NA	NA	NA	NA	NA	NA
2011-07-01 20:48:52	Onflight	39.379	-76.438	353	8	386.473	146.829	125.762	0.7	0.445	0.878	0.019	12.404	0.001	2.576	0	12.745	0.871	0.563	92.713	0	6.835	4.632683	5.146	1.107	0.305	0.138	0.01	0.651	0.001	0.291	0	0.845	0.665	0.026	1.136	0
2011-07-01 20:49:07	Onflight	39.367	-76.446	312	7	299.86	150.243	142.846	0.714	0.489	0.925	0.023	17.839	0.002	2.729	0	22.416	1.39	1.082	92.717	0	7.22	4.882925	6.558	1.147	0.254	0.186	0.011	0.855	0.006	0.318	0	1.475	1.144	0.048	1.104	0
2011-07-01 20:49:22	Essex	39.353	-76.452	294	7	299.86	149.923	142.846	0.714	0.489	0.925	0.023	17.839	0.002	2.729	0	22.416	1.39	1.082	92.717	0	7.167	4.986788	6.558	1.147	0.254	0.186	0.011	0.855	0.006	0.318	0	1.475	1.144	0.048	1.104	0
2011-07-01 20:49:37	Essex	39.341	-76.459	294	7	299.86	150.111	142.846	0.714	0.489	0.925	0.023	17.839	0.002	2.729	0	22.416	1.39	1.082	92.717	0	7.323	5.150528	6.558	1.147	0.254	0.186	0.011	0.855	0.006	0.318	0	1.475	1.144	0.048	1.104	0
2011-07-01 20:49:52	Essex	39.328	-76.466	298	7	299.957	156.857	154.779	0.652	1.647	1.025	0.037	21.907	0.024	2.97	0	26.827	1.687	1.299	93.787	0	8.625	6.217713	7.333	1.016	0.249	0.257	0.017	0.962	0.111	0.342	0	1.738	1.29	0.058	1.127	0
2011-07-01 20:50:07	Essex	39.316	-76.472	303	7	299.957	163.799	154.779	0.652	1.647	1.025	0.037	21.907	0.024	2.97	0	26.827	1.687	1.299	93.787	0	9.327	6.06187	7.333	1.016	0.249	0.257	0.017	0.962	0.111	0.342	0	1.738	1.29	0.058	1.127	0
2011-07-01 20:50:22	Essex	39.303	-76.478	303	7	299.957	172.475	154.779	0.652	1.647	1.025	0.037	21.907	0.024	2.97	0	26.827	1.687	1.299	93.787	0	8.912	5.537924	7.333	1.016	0.249	0.257	0.017	0.962	0.111	0.342	0	1.738	1.29	0.058	1.127	0
2011-07-01 20:50:37	Essex	39.29	-76.477	309	7	299.92	167.727	167.545	0.662	9.896	1.31	0.048	25.43	0.083	3.017	0	26.64	1.723	1.298	94.919	0	8.224	5.193027	8.659	1.168	0.56	0.395	0.021	1.062	0.512	0.377	0	1.739	1.298	0.06	1.201	0
2011-07-01 20:50:52	Essex	39.28	-76.467	351	8	386.974	164.438	167.231	0.666	9.58	1.314	0.047	25.479	0.081	3.011	0	26.681	1.724	1.3	94.906	0	7.877	5.155066	8.638	1.164	0.558	0.398	0.021	1.059	0.501	0.376	0	1.748	1.302	0.06	1.2	0
2011-07-01 20:51:07	Essex	39.274	-76.452	409	8	385.821	NA	NA	NA	NA	NA	NA	NA	NA	NA	NA	NA	NA	NA	NA	NA	7.592	NA	7.543	1.024	0.449	0.295	0.028	0.934	0.559	0.384	0	1.277	0.99	0.043	1.252	0
2011-07-01 20:51:22	Essex	39.264	-76.442	447	9	473.3	159.913	158.696	0.485	8.024	1.222	0.065	22.986	0.09	3.082	0	21.735	1.502	1.053	95.276	0	7.328	4.944645	7.613	1.031	0.457	0.302	0.028	0.944	0.552	0.385	0	1.308	1.009	0.044	1.247	0
2011-07-01 20:51:37	Essex	39.251	-76.442	476	9	473.175	160.941	163.578	0.721	10.556	1.23	0.062	23.402	0.098	2.993	0	22.723	1.531	1.122	95.359	0	7.495	NA	8.776	1.488	0.617	0.321	0.028	1.009	0.647	0.393	0	1.445	1.106	0.049	1.294	0
2011-07-01 20:51:52	Essex	39.242	-76.454	478	9	473.175	171.752	163.578	0.721	10.556	1.23	0.062	23.402	0.098	2.993	0	22.723	1.531	1.122	95.359	0	9.134	5.77917	8.776	1.488	0.617	0.321	0.028	1.009	0.647	0.393	0	1.445	1.106	0.049	1.294	0
2011-07-01 20:52:07	Essex	39.243	-76.471	492	9	474.099	176.425	173.806	0.973	17.331	1.258	0.052	23.906	0.124	2.989	0	24.364	1.597	1.224	95.164	0	9.672	NA	10.124	1.967	1.024	0.361	0.024	1.068	0.827	0.401	0	1.604	1.205	0.055	1.291	0
2011-07-01 20:52:22	Essex	39.255	-76.481	517	9	474.099	188.701	173.806	0.973	17.331	1.258	0.052	23.906	0.124	2.989	0	24.364	1.597	1.224	95.164	0	9.891	5.897002	10.124	1.967	1.024	0.361	0.024	1.068	0.827	0.401	0	1.604	1.205	0.055	1.291	0
2011-07-01 20:52:37	Essex	39.269	-76.479	529	10	562.976	174.584	166.988	0.678	9.011	1.318	0.045	25.56	0.077	2.999	0	26.964	1.737	1.313	94.846	0	8.541	NA	8.642	1.166	0.556	0.405	0.02	1.057	0.477	0.372	0	1.77	1.317	0.061	1.196	0
2011-07-01 20:52:52	Essex	39.283	-76.475	595	10	562.976	160.235	166.988	0.678	9.011	1.318	0.045	25.56	0.077	2.999	0	26.964	1.737	1.313	94.846	0	7.168	4.392266	8.642	1.166	0.556	0.405	0.02	1.057	0.477	0.372	0	1.77	1.317	0.061	1.196	0
2011-07-01 20:53:07	Essex	39.296	-76.474	609	11	651.95	168.352	166.807	0.685	8.67	1.319	0.044	25.568	0.075	2.993	0	27.065	1.742	1.317	94.822	0	8.034	5.205397	8.622	1.167	0.542	0.408	0.02	1.055	0.461	0.37	0	1.783	1.326	0.061	1.193	0
2011-07-01 20:53:22	Essex	39.309	-76.472	616	11	652.027	168.788	153.924	0.67	1.358	1.008	0.034	21.521	0.016	2.945	0	26.785	1.678	1.298	93.678	0	8.985	5.240719	7.222	1.006	0.243	0.251	0.016	0.94	0.073	0.336	0	1.735	1.287	0.058	1.12	0
2011-07-01 20:53:37	Essex	39.322	-76.473	675	11	652.027	161.437	153.924	0.67	1.358	1.008	0.034	21.521	0.016	2.945	0	26.785	1.678	1.298	93.678	0	8.155	4.903977	7.222	1.006	0.243	0.251	0.016	0.94	0.073	0.336	0	1.735	1.287	0.058	1.12	0
2011-07-01 20:53:52	Essex	39.333	-76.481	703	12	741.67	156.949	153.657	0.675	1.286	1.004	0.034	21.425	0.014	2.941	0	26.738	1.675	1.296	93.659	0	7.599	4.914865	7.194	1.005	0.242	0.249	0.015	0.935	0.065	0.335	0	1.732	1.285	0.058	1.119	0
2011-07-01 20:54:07	Essex	39.339	-76.496	713	12	741.679	155.06	144.847	0.744	0.488	0.922	0.028	18.387	0.001	2.9	0	22.359	1.407	1.097	93.751	0	7.464	5.052701	6.479	1	0.242	0.212	0.013	0.782	0.003	0.318	0	1.5	1.136	0.05	1.151	0
2011-07-01 20:54:22	Essex	39.341	-76.512	701	12	741.679	147.008	144.847	0.744	0.488	0.922	0.028	18.387	0.001	2.9	0	22.359	1.407	1.097	93.751	0	6.302	4.809666	6.479	1	0.242	0.212	0.013	0.782	0.003	0.318	0	1.5	1.136	0.05	1.151	0
2011-07-01 20:54:37	Essex	39.338	-76.527	709	12	741.679	144.854	144.847	0.744	0.488	0.922	0.028	18.387	0.001	2.9	0	22.359	1.407	1.097	93.751	0	6.125	4.334197	6.479	1	0.242	0.212	0.013	0.782	0.003	0.318	0	1.5	1.136	0.05	1.151	0
2011-07-01 20:54:52	Essex	39.327	-76.536	727	12	740.811	149.356	141.012	0.647	0.388	0.913	0.028	17.135	0.001	2.776	0	19.614	1.281	0.947	94.155	0	6.728	4.351584	5.828	0.817	0.183	0.198	0.013	0.746	0.001	0.298	0	1.321	0.993	0.044	1.184	0
2011-07-01 20:55:07	Essex	39.314	-76.534	752	12	741.679	NA	NA	NA	NA	NA	NA	NA	NA	NA	NA	NA	NA	NA	NA	NA	6.598	4.365894	6.479	1	0.242	0.212	0.013	0.782	0.003	0.318	0	1.5	1.136	0.05	1.151	0
2011-07-01 20:55:22	Essex	39.304	-76.522	749	12	742.227	151.779	153.785	0.792	1.333	1.194	0.034	22.203	0.017	2.913	0	25.758	1.592	1.263	95.077	0	6.625	3.732546	7.331	1.127	0.298	0.37	0.015	0.897	0.132	0.31	0	1.676	1.238	0.058	1.181	0
2011-07-01 20:55:37	Essex	39.302	-76.504	736	12	742.227	156.372	153.785	0.792	1.333	1.194	0.034	22.203	0.017	2.913	0	25.758	1.592	1.263	95.077	0	7.218	4.752333	7.331	1.127	0.298	0.37	0.015	0.897	0.132	0.31	0	1.676	1.238	0.058	1.181	0
2011-07-01 20:55:52	Essex	39.305	-76.486	755	12	741.67	156.358	153.657	0.675	1.286	1.004	0.034	21.425	0.014	2.941	0	26.738	1.675	1.296	93.659	0	6.566	NA	7.194	1.005	0.242	0.249	0.015	0.935	0.065	0.335	0	1.732	1.285	0.058	1.119	0
2011-07-01 20:56:07	Essex	39.314	-76.471	756	12	741.67	158.509	153.657	0.675	1.286	1.004	0.034	21.425	0.014	2.941	0	26.738	1.675	1.296	93.659	0	6.999	4.54952	7.194	1.005	0.242	0.249	0.015	0.935	0.065	0.335	0	1.732	1.285	0.058	1.119	0
2011-07-01 20:56:22	Essex	39.327	-76.464	745	12	741.67	157.675	153.657	0.675	1.286	1.004	0.034	21.425	0.014	2.941	0	26.738	1.675	1.296	93.659	0	7.24	NA	7.194	1.005	0.242	0.249	0.015	0.935	0.065	0.335	0	1.732	1.285	0.058	1.119	0
2011-07-01 20:56:37	Essex	39.341	-76.468	729	12	741.356	147.615	142.246	0.711	0.473	0.913	0.023	17.622	0.001	2.72	0	22.107	1.374	1.066	92.688	0	6.085	4.065835	6.396	1.091	0.251	0.183	0.011	0.827	0.003	0.313	0	1.452	1.126	0.047	1.102	0
2011-07-01 20:56:52	Essex	39.351	-76.48	717	12	740.624	149.013	138.086	0.707	0.429	0.881	0.024	16.233	0.001	2.719	0	19.256	1.242	0.948	93.101	0	6.382	NA	5.93	0.98	0.228	0.164	0.011	0.716	0.001	0.302	0	1.299	1.025	0.043	1.134	0
2011-07-01 20:57:07	Essex	39.356	-76.496	725	12	740.624	152.769	138.086	0.707	0.429	0.881	0.024	16.233	0.001	2.719	0	19.256	1.242	0.948	93.101	0	6.876	4.756974	5.93	0.98	0.228	0.164	0.011	0.716	0.001	0.302	0	1.299	1.025	0.043	1.134	0
2011-07-01 20:57:22	Essex	39.361	-76.512	721	12	740.624	147.704	138.086	0.707	0.429	0.881	0.024	16.233	0.001	2.719	0	19.256	1.242	0.948	93.101	0	6.316	NA	5.93	0.98	0.228	0.164	0.011	0.716	0.001	0.302	0	1.299	1.025	0.043	1.134	0
2011-07-01 20:57:37	Onflight	39.365	-76.528	717	12	739.577	147.075	133.768	0.611	0.361	0.878	0.024	15.186	0.001	2.66	0	16.459	1.111	0.777	93.478	0	6.412	4.275384	5.173	0.766	0.156	0.152	0.011	0.683	0.001	0.288	0	1.11	0.869	0.036	1.148	0
2011-07-01 20:57:52	Onflight	39.369	-76.543	715	12	739.577	149.91	133.768	0.611	0.361	0.878	0.024	15.186	0.001	2.66	0	16.459	1.111	0.777	93.478	0	6.982	NA	5.173	0.766	0.156	0.152	0.011	0.683	0.001	0.288	0	1.11	0.869	0.036	1.148	0
2011-07-01 20:58:07	Onflight	39.372	-76.558	726	12	739.577	145.085	133.768	0.611	0.361	0.878	0.024	15.186	0.001	2.66	0	16.459	1.111	0.777	93.478	0	6.397	4.198586	5.173	0.766	0.156	0.152	0.011	0.683	0.001	0.288	0	1.11	0.869	0.036	1.148	0
2011-07-01 20:58:22	Onflight	39.377	-76.573	723	12	738.86	143.803	128.834	0.415	0.239	0.85	0.024	13.125	0.001	2.449	0	14.565	0.999	0.688	93.559	0	6.047	4.012545	4.528	0.508	0.081	0.13	0.012	0.63	0.001	0.258	0	0.981	0.783	0.032	1.158	0
2011-07-01 20:58:37	Onflight	39.381	-76.588	720	12	738.86	147.629	128.834	0.415	0.239	0.85	0.024	13.125	0.001	2.449	0	14.565	0.999	0.688	93.559	0	6.494	4.169985	4.528	0.508	0.081	0.13	0.012	0.63	0.001	0.258	0	0.981	0.783	0.032	1.158	0
2011-07-01 20:58:52	Onflight	39.385	-76.603	722	12	738.86	146.56	128.834	0.415	0.239	0.85	0.024	13.125	0.001	2.449	0	14.565	0.999	0.688	93.559	0	6.379	4.048594	4.528	0.508	0.081	0.13	0.012	0.63	0.001	0.258	0	0.981	0.783	0.032	1.158	0
2011-07-01 20:59:07	Onflight	39.389	-76.618	736	12	738.556	NA	NA	NA	NA	NA	NA	NA	NA	NA	NA	NA	NA	NA	NA	NA	6.658	2.91282	3.81	0.326	0.066	0.101	0.012	0.542	0.001	0.217	0	0.79	0.645	0.025	1.149	0
2011-07-01 20:59:22	Onflight	39.394	-76.634	750	12	738.556	147.12	121.941	0.232	0.177	0.75	0.023	10.302	0.001	2.138	0	11.885	0.837	0.556	93.372	0	6.291	3.788032	3.81	0.326	0.066	0.101	0.012	0.542	0.001	0.217	0	0.79	0.645	0.025	1.149	0
2011-07-01 20:59:37	Onflight	39.399	-76.65	742	12	738.556	144.319	121.941	0.232	0.177	0.75	0.023	10.302	0.001	2.138	0	11.885	0.837	0.556	93.372	0	5.759	3.7666	3.81	0.326	0.066	0.101	0.012	0.542	0.001	0.217	0	0.79	0.645	0.025	1.149	0
2011-07-01 20:59:52	Onflight	39.404	-76.667	728	12	738.02	142.164	117.094	0.18	0.17	0.64	0.022	8.661	0.001	1.898	0	10.08	0.708	0.464	92.798	0	5.235	3.187326	3.428	0.278	0.069	0.084	0.011	0.487	0.001	0.188	0	0.662	0.544	0.021	1.139	0
2011-07-01 21:00:07	Onflight	39.409	-76.685	768	12	738.463	140.835	114.869	0.31	0.358	0.493	0.024	7.159	0.001	2.297	0	9.075	0.679	0.422	92.152	0	4.969	2.769606	3.582	0.304	0.372	0.066	0.013	0.412	0.001	0.2	0	0.616	0.519	0.019	1.11	0
2011-07-01 21:00:22	Onflight	39.415	-76.704	913	14	962.932	141.075	113.127	0.412	0.394	0.516	0.027	5.994	0.001	2.635	0	6.327	0.565	0.251	94.589	0	4.936	2.932837	3.459	0.399	0.432	0.055	0.015	0.315	0.001	0.212	0	0.439	0.37	0.013	1.275	0
2011-07-01 21:00:37	Onflight	39.42	-76.722	1091	15	1146.664	141.301	112.51	0.399	0.401	0.502	0.026	5.931	0.001	2.569	0	6.296	0.556	0.252	94.115	0	4.799	2.875518	3.425	0.388	0.441	0.055	0.015	0.315	0.001	0.207	0	0.436	0.366	0.013	1.254	0
2011-07-01 21:00:52	Onflight	39.425	-76.741	1259	16	1333.29	140.909	111.622	0.383	0.403	0.485	0.026	5.856	0.001	2.483	0	6.233	0.544	0.252	93.515	0	4.526	2.814933	3.365	0.373	0.444	0.054	0.014	0.315	0.001	0.2	0	0.43	0.359	0.012	1.225	0
2011-07-01 21:01:07	Onflight	39.431	-76.759	1411	16	1332.603	140.153	115.229	0.433	0.613	0.479	0.026	5.581	0.001	2.655	0	6.266	0.543	0.258	96.338	0	4.277	2.902157	3.838	0.445	0.693	0.052	0.014	0.323	0.001	0.218	0	0.428	0.36	0.013	1.393	0
2011-07-01 21:01:22	Onflight	39.439	-76.775	1539	17	1522.142	138.236	113.122	0.408	0.578	0.45	0.025	5.275	0.001	2.511	0	5.988	0.516	0.248	95.26	0	4.091	2.603127	3.658	0.419	0.651	0.05	0.013	0.311	0	0.205	0	0.409	0.342	0.012	1.34	0
2011-07-01 21:01:37	Onflight	39.452	-76.785	1691	18	1714.615	139.974	110.568	0.409	0.525	0.414	0.023	3.999	0.001	2.393	0	4.758	0.45	0.189	96.075	0	4.318	NA	3.458	0.45	0.599	0.037	0.012	0.237	0	0.193	0	0.332	0.292	0.01	1.408	0
2011-07-01 21:01:52	Onflight	39.467	-76.784	1826	19	1959.872	134.619	83.663	0.07	0.039	0.095	0.006	0.815	0	0.558	0	0.958	0.093	0.03	80.801	0	3.766	2.327256	0.956	0.067	0.038	0.008	0.004	0.043	0	0.04	0	0.07	0.062	0.002	0.654	0
2011-07-01 21:02:07	Onflight	39.48	-76.774	1917	19	1959.898	139.995	84.107	0.075	0.042	0.102	0.006	0.889	0	0.57	0	1.017	0.098	0.033	81.002	0	3.766	NA	0.987	0.072	0.043	0.009	0.004	0.047	0	0.042	0	0.074	0.066	0.002	0.66	0
2011-07-01 21:02:22	Onflight	39.488	-76.756	1951	19	1959.898	141.925	84.107	0.075	0.042	0.102	0.006	0.889	0	0.57	0	1.017	0.098	0.033	81.002	0	3.767	2.595816	0.987	0.072	0.043	0.009	0.004	0.047	0	0.042	0	0.074	0.066	0.002	0.66	0
2011-07-01 21:02:37	Onflight	39.49	-76.736	1961	19	1959.898	141.13	84.107	0.075	0.042	0.102	0.006	0.889	0	0.57	0	1.017	0.098	0.033	81.002	0	3.651	NA	0.987	0.072	0.043	0.009	0.004	0.047	0	0.042	0	0.074	0.066	0.002	0.66	0
2011-07-01 21:02:52	Onflight	39.483	-76.719	1984	19	1960.12	142.05	89.015	0.14	0.067	0.173	0.009	1.572	0	0.934	0	1.773	0.171	0.06	83.539	0	3.781	2.600145	1.332	0.136	0.074	0.016	0.006	0.085	0	0.071	0	0.128	0.113	0.003	0.746	0
2011-07-01 21:03:07	Onflight	39.472	-76.707	1998	19	1960.12	NA	NA	NA	NA	NA	NA	NA	NA	NA	NA	NA	NA	NA	NA	NA	3.754	NA	1.332	0.136	0.074	0.016	0.006	0.085	0	0.071	0	0.128	0.113	0.003	0.746	0
2011-07-01 21:03:22	Onflight	39.46	-76.696	1998	19	1960.12	139.244	89.015	0.14	0.067	0.173	0.009	1.572	0	0.934	0	1.773	0.171	0.06	83.539	0	3.644	2.433391	1.332	0.136	0.074	0.016	0.006	0.085	0	0.071	0	0.128	0.113	0.003	0.746	0
2011-07-01 21:03:37	Onflight	39.448	-76.687	1997	19	1961.819	132.381	106.027	0.25	0.212	0.426	0.02	5.478	0.001	1.921	0	6.069	0.494	0.261	89.463	0	3.238	NA	2.703	0.245	0.209	0.052	0.011	0.304	0.001	0.157	0	0.418	0.348	0.013	0.984	0
2011-07-01 21:03:52	Onflight	39.435	-76.679	1999	19	1961.819	132.766	106.027	0.25	0.212	0.426	0.02	5.478	0.001	1.921	0	6.069	0.494	0.261	89.463	0	3.27	1.649796	2.703	0.245	0.209	0.052	0.011	0.304	0.001	0.157	0	0.418	0.348	0.013	0.984	0
2011-07-01 21:04:07	Onflight	39.422	-76.67	1990	19	1961.819	135.071	106.027	0.25	0.212	0.426	0.02	5.478	0.001	1.921	0	6.069	0.494	0.261	89.463	0	3.465	1.870729	2.703	0.245	0.209	0.052	0.011	0.304	0.001	0.157	0	0.418	0.348	0.013	0.984	0
2011-07-01 21:04:22	Onflight	39.408	-76.66	1973	19	1961.819	128.615	106.027	0.25	0.212	0.426	0.02	5.478	0.001	1.921	0	6.069	0.494	0.261	89.463	0	3.002	1.728538	2.703	0.245	0.209	0.052	0.011	0.304	0.001	0.157	0	0.418	0.348	0.013	0.984	0
2011-07-01 21:04:37	Onflight	39.395	-76.65	1974	19	1963.761	127.138	116.92	0.196	0.258	0.504	0.02	8.846	0.001	1.996	0	11.577	0.78	0.566	90.582	0	NA	NA	NA	NA	NA	NA	NA	NA	NA	NA	NA	NA	NA	NA	NA	NA
2011-07-01 21:04:52	Onflight	39.383	-76.639	1981	19	1963.761	140.871	116.92	0.196	0.258	0.504	0.02	8.846	0.001	1.996	0	11.577	0.78	0.566	90.582	0	NA	NA	NA	NA	NA	NA	NA	NA	NA	NA	NA	NA	NA	NA	NA	NA
2011-07-01 21:05:07	Onflight	39.37	-76.628	1978	19	1963.761	134.589	116.92	0.196	0.258	0.504	0.02	8.846	0.001	1.996	0	11.577	0.78	0.566	90.582	0	NA	NA	NA	NA	NA	NA	NA	NA	NA	NA	NA	NA	NA	NA	NA	NA
2011-07-01 21:05:22	Onflight	39.356	-76.617	1980	19	1967.53	134.237	123.8	0.192	0.323	0.61	0.019	11.189	0.001	1.984	0	15.52	0.977	0.764	90.554	0	NA	NA	NA	NA	NA	NA	NA	NA	NA	NA	NA	NA	NA	NA	NA	NA
2011-07-01 21:05:37	Onflight	39.342	-76.608	1978	19	1967.53	137.007	123.8	0.192	0.323	0.61	0.019	11.189	0.001	1.984	0	15.52	0.977	0.764	90.554	0	NA	NA	NA	NA	NA	NA	NA	NA	NA	NA	NA	NA	NA	NA	NA	NA
2011-07-01 21:05:52	Onflight	39.328	-76.598	1978	19	1967.53	137.735	123.8	0.192	0.323	0.61	0.019	11.189	0.001	1.984	0	15.52	0.977	0.764	90.554	0	NA	NA	NA	NA	NA	NA	NA	NA	NA	NA	NA	NA	NA	NA	NA	NA
2011-07-01 21:06:07	Onflight	39.314	-76.588	1978	19	1970.806	139.175	125.968	0.218	0.506	0.705	0.02	11.751	0.001	2.042	0	16.128	0.979	0.784	91.523	0	NA	NA	NA	NA	NA	NA	NA	NA	NA	NA	NA	NA	NA	NA	NA	NA
2011-07-01 21:06:22	Onflight	39.301	-76.578	1982	19	1972.259	147.241	136.77	0.268	0.505	0.952	0.023	15.246	0.001	2.255	0	20.251	1.261	0.981	92.74	0	NA	NA	NA	NA	NA	NA	NA	NA	NA	NA	NA	NA	NA	NA	NA	NA
2011-07-01 21:06:37	Onflight	39.287	-76.568	1979	19	1972.259	157.461	136.77	0.268	0.505	0.952	0.023	15.246	0.001	2.255	0	20.251	1.261	0.981	92.74	0	NA	NA	NA	NA	NA	NA	NA	NA	NA	NA	NA	NA	NA	NA	NA	NA
2011-07-01 21:06:52	Onflight	39.273	-76.557	1981	19	1973.074	164.339	135.957	0.442	0.653	0.892	0.026	13.932	0.005	2.487	0	19.573	1.215	0.962	94.011	0	NA	NA	NA	NA	NA	NA	NA	NA	NA	NA	NA	NA	NA	NA	NA	NA
2011-07-01 21:07:22	Onflight	39.245	-76.536	1974	19	1973.389	166.498	141.752	0.467	1.719	1.001	0.029	15.714	0.029	2.663	0	21.219	1.326	1.04	95.156	0	NA	NA	NA	NA	NA	NA	NA	NA	NA	NA	NA	NA	NA	NA	NA	NA
2011-07-01 21:07:37	Onflight	39.231	-76.525	1975	19	1972.402	169.295	144.753	0.57	1.411	0.833	0.043	15.393	0.02	2.842	0	22.716	1.415	1.166	96.547	0	NA	NA	NA	NA	NA	NA	NA	NA	NA	NA	NA	NA	NA	NA	NA	NA
2011-07-01 21:07:52	Onflight	39.217	-76.514	1974	19	1971.344	163.286	146.524	0.652	2.916	0.907	0.047	16.481	0.031	2.899	0	22.702	1.423	1.151	96.226	0	NA	NA	NA	NA	NA	NA	NA	NA	NA	NA	NA	NA	NA	NA	NA	NA
2011-07-01 21:08:07	Onflight	39.202	-76.504	1979	19	1971.344	155.425	146.524	0.652	2.916	0.907	0.047	16.481	0.031	2.899	0	22.702	1.423	1.151	96.226	0	NA	NA	NA	NA	NA	NA	NA	NA	NA	NA	NA	NA	NA	NA	NA	NA
2011-07-01 21:08:22	Onflight	39.188	-76.493	1977	19	1971.674	157.787	152.015	0.969	1.503	0.867	0.222	20.137	0.015	3.023	0	23.038	1.425	1.204	97.058	0	NA	NA	NA	NA	NA	NA	NA	NA	NA	NA	NA	NA	NA	NA	NA	NA
2011-07-01 21:08:37	Onflight	39.174	-76.482	1973	19	1970.746	131.919	151.319	0.96	1.423	0.856	0.228	20.286	0.015	3.012	0	22.929	1.42	1.2	96.543	0	NA	NA	NA	NA	NA	NA	NA	NA	NA	NA	NA	NA	NA	NA	NA	NA
2011-07-01 21:08:52	Onflight	39.16	-76.472	1978	19	1970.746	130.365	151.319	0.96	1.423	0.856	0.228	20.286	0.015	3.012	0	22.929	1.42	1.2	96.543	0	NA	NA	NA	NA	NA	NA	NA	NA	NA	NA	NA	NA	NA	NA	NA	NA
2011-07-01 21:09:07	Onflight	39.145	-76.461	1979	19	1970.986	138.297	154.782	0.734	0.661	0.755	0.374	20.851	0.009	3.02	0	23.775	1.444	1.257	96.882	0	4.007	2.996163	6.941	0.851	0.19	0.17	0.25	0.71	0.031	0.339	0	1.573	1.123	0.054	1.28	0
2011-07-01 21:09:22	Onflight	39.131	-76.45	1978	19	1970.986	135.689	154.782	0.734	0.661	0.755	0.374	20.851	0.009	3.02	0	23.775	1.444	1.257	96.882	0	3.599	2.546904	6.941	0.851	0.19	0.17	0.25	0.71	0.031	0.339	0	1.573	1.123	0.054	1.28	0
2011-07-01 21:09:37	Onflight	39.117	-76.439	1978	19	1969.826	142.823	152.864	0.701	0.593	0.729	0.355	20.549	0.009	2.972	0	23.13	1.414	1.225	96.076	0	4.302	2.570808	6.7	0.801	0.143	0.165	0.232	0.694	0.033	0.332	0	1.528	1.091	0.052	1.24	0
2011-07-01 21:09:52	Onflight	39.102	-76.428	2042	19	1969.81	133.4	145.293	0.601	0.467	0.632	0.362	18.81	0.007	2.941	0	19.739	1.328	1.05	96.16	0	3.666	1.647449	5.824	0.618	0.12	0.133	0.228	0.634	0.02	0.303	0	1.289	1.018	0.044	1.232	0
2011-07-01 21:10:07	Onflight	39.087	-76.416	2191	20	2274.072	120.053	121.677	0.401	0.4	0.46	0.17	12.201	0.004	1.846	0	13.571	0.853	0.708	88.199	0	2.427	1.284163	3.972	0.446	0.081	0.101	0.105	0.42	0.025	0.189	0	0.872	0.661	0.03	0.912	0
2011-07-01 21:10:22	Onflight	39.072	-76.405	2272	20	2273.959	114.891	117.847	0.378	0.423	0.457	0.12	11.083	0.004	1.636	0	12.374	0.758	0.644	86.669	0	1.497	0.793519	3.722	0.449	0.068	0.103	0.075	0.389	0.029	0.172	0	0.815	0.593	0.028	0.841	0
2011-07-01 21:10:37	Onflight	39.057	-76.393	2276	20	2274.235	111.978	113.853	0.308	0.315	0.384	0.124	9.907	0.002	1.487	0	10.909	0.68	0.568	86.226	0	1.466	0.419878	3.282	0.373	0.063	0.089	0.077	0.341	0.019	0.15	0	0.694	0.532	0.024	0.825	0
2011-07-01 21:10:52	Onflight	39.042	-76.381	2288	20	2274.235	115.612	113.853	0.308	0.315	0.384	0.124	9.907	0.002	1.487	0	10.909	0.68	0.568	86.226	0	1.245	0.425332	3.282	0.373	0.063	0.089	0.077	0.341	0.019	0.15	0	0.694	0.532	0.024	0.825	0
2011-07-01 21:11:07	Onflight	39.028	-76.368	2285	20	2273.848	NA	NA	NA	NA	NA	NA	NA	NA	NA	NA	NA	NA	NA	NA	NA	1.21	0.922986	3.297	0.386	0.058	0.093	0.062	0.341	0.024	0.147	0	0.711	0.515	0.024	0.793	0
2011-07-01 21:11:22	Onflight	39.017	-76.353	2280	20	2274.248	115.278	110.033	0.257	0.251	0.328	0.108	8.673	0.001	1.28	0	9.33	0.572	0.485	85.403	0	1.171	0.449876	2.893	0.323	0.05	0.078	0.068	0.296	0.013	0.127	0	0.587	0.45	0.02	0.782	0
2011-07-01 21:11:37	Onflight	39.007	-76.336	2282	20	2273.961	121.401	108.464	0.243	0.299	0.338	0.071	8.242	0.002	1.174	0	9.279	0.543	0.482	84.262	0	1.063	0.404191	2.892	0.333	0.048	0.082	0.046	0.296	0.017	0.122	0	0.609	0.44	0.021	0.742	0
2011-07-01 21:11:52	Onflight	38.996	-76.319	2285	20	2273.961	115.221	108.464	0.243	0.299	0.338	0.071	8.242	0.002	1.174	0	9.279	0.543	0.482	84.262	0	1.131	NA	2.892	0.333	0.048	0.082	0.046	0.296	0.017	0.122	0	0.609	0.44	0.021	0.742	0
2011-07-01 21:12:07	Onflight	38.986	-76.302	2287	20	2273.961	114.608	108.464	0.243	0.299	0.338	0.071	8.242	0.002	1.174	0	9.279	0.543	0.482	84.262	0	1.104	NA	2.892	0.333	0.048	0.082	0.046	0.296	0.017	0.122	0	0.609	0.44	0.021	0.742	0
2011-07-01 21:12:22	Onflight	38.975	-76.286	2291	20	2273.379	115.885	105.067	0.242	0.494	0.355	0.033	7.349	0.002	1.07	0	8.738	0.497	0.447	83.743	0	1.109	NA	2.838	0.381	0.054	0.093	0.02	0.292	0.032	0.117	0	0.581	0.407	0.02	0.704	0
2011-07-01 21:12:37	Onflight	38.963	-76.269	2294	20	2273.764	109.368	103.8	0.194	0.297	0.295	0.039	6.726	0.001	0.943	0	7.799	0.439	0.403	83.701	0	1.195	NA	2.57	0.306	0.042	0.076	0.026	0.26	0.017	0.101	0	0.521	0.369	0.018	0.696	0
2011-07-01 21:12:52	Onflight	38.95	-76.251	2291	20	2273.446	114.534	104.564	0.212	0.761	0.368	0.034	7.307	0	1.014	0	8.101	0.48	0.405	83.888	0	1.091	NA	2.796	0.349	0.065	0.102	0.02	0.295	0.043	0.111	0	0.541	0.396	0.018	0.715	0
2011-07-01 21:13:07	Onflight	38.937	-76.232	2288	20	2273.446	118.167	104.564	0.212	0.761	0.368	0.034	7.307	0	1.014	0	8.101	0.48	0.405	83.888	0	1.007	NA	2.796	0.349	0.065	0.102	0.02	0.295	0.043	0.111	0	0.541	0.396	0.018	0.715	0
2011-07-01 21:13:22	Onflight	38.925	-76.212	2286	20	2273.416	121.135	105.4	0.193	1.164	0.404	0.027	7.539	0	1.002	0	8.306	0.505	0.4	84.148	0	0.943	NA	2.863	0.338	0.084	0.119	0.016	0.303	0.062	0.109	0	0.543	0.413	0.018	0.72	0
2011-07-01 21:13:37	Onflight	38.912	-76.192	2287	20	2273.258	114.197	105.065	0.172	0.86	0.37	0.045	7.422	0	1.004	0	7.798	0.475	0.387	84.704	0	1.014	NA	2.737	0.292	0.069	0.103	0.028	0.289	0.046	0.106	0	0.516	0.395	0.017	0.743	0
2011-07-01 21:13:52	Onflight	38.899	-76.172	2285	20	2273.273	103.8	104.315	0.129	0.949	0.368	0.03	7.107	0	0.94	0	7.688	0.466	0.377	84.49	0	1.248	NA	2.657	0.248	0.072	0.106	0.018	0.279	0.051	0.101	0	0.5	0.383	0.017	0.73	0
2011-07-01 21:14:07	Onflight	38.886	-76.152	2281	20	2273.273	112.053	104.315	0.129	0.949	0.368	0.03	7.107	0	0.94	0	7.688	0.466	0.377	84.49	0	0.975	NA	2.657	0.248	0.072	0.106	0.018	0.279	0.051	0.101	0	0.5	0.383	0.017	0.73	0
2011-07-01 21:14:22	Onflight	38.873	-76.132	2282	20	2272.863	105.437	101.55	0.081	0.916	0.34	0.016	6.173	0	0.799	0	6.974	0.409	0.341	83.958	0	1.103	NA	2.335	0.165	0.067	0.1	0.009	0.246	0.048	0.087	0	0.456	0.346	0.015	0.686	0
2011-07-01 21:14:37	Onflight	38.86	-76.112	2281	20	2273.035	104.342	98.991	0.074	0.706	0.287	0.018	5.74	0	0.753	0	6.171	0.367	0.309	83.474	0	1.108	NA	2.151	0.156	0.057	0.084	0.011	0.223	0.039	0.082	0	0.403	0.307	0.014	0.673	0
2011-07-01 21:14:52	Onflight	38.847	-76.092	2284	20	2272.218	106.984	95.59	0.046	0.63	0.239	0.008	4.55	0	0.588	0	5.042	0.295	0.248	83.007	0	1.082	NA	1.799	0.104	0.048	0.073	0.005	0.181	0.033	0.064	0	0.334	0.249	0.011	0.631	0
2011-07-01 21:15:07	Onflight	38.834	-76.072	2281	20	2272.218	NA	NA	NA	NA	NA	NA	NA	NA	NA	NA	NA	NA	NA	NA	NA	1.02	NA	1.799	0.104	0.048	0.073	0.005	0.181	0.033	0.064	0	0.334	0.249	0.011	0.631	0
2011-07-01 21:15:22	Onflight	38.822	-76.052	2283	20	2271.183	106.701	90.399	0.026	0.391	0.156	0.005	3.103	0	0.4	0	3.285	0.196	0.161	82.351	0	NA	NA	NA	NA	NA	NA	NA	NA	NA	NA	NA	NA	NA	NA	NA	NA
2011-07-01 21:15:37	Onflight	38.809	-76.033	2282	20	2271.478	106.765	90.153	0.027	0.402	0.152	0.005	3.128	0	0.375	0	3.243	0.188	0.163	81.742	0	NA	NA	NA	NA	NA	NA	NA	NA	NA	NA	NA	NA	NA	NA	NA	NA
2011-07-01 21:15:52	Onflight	38.798	-76.012	2284	20	2270.882	109.428	85.846	0.014	0.212	0.087	0.003	1.805	0	0.222	0	1.815	0.108	0.09	81.25	0	NA	NA	NA	NA	NA	NA	NA	NA	NA	NA	NA	NA	NA	NA	NA	NA
2011-07-01 21:16:07	Onflight	38.79	-75.988	2281	20	2270.882	108.944	85.846	0.014	0.212	0.087	0.003	1.805	0	0.222	0	1.815	0.108	0.09	81.25	0	NA	NA	NA	NA	NA	NA	NA	NA	NA	NA	NA	NA	NA	NA	NA	NA
2011-07-01 21:16:22	Onflight	38.782	-75.965	2280	20	2270.374	112.521	82.545	0.006	0.071	0.041	0.002	0.885	0	0.117	0	0.858	0.052	0.042	80.634	0	NA	NA	NA	NA	NA	NA	NA	NA	NA	NA	NA	NA	NA	NA	NA	NA
2011-07-01 21:16:37	Onflight	38.771	-75.943	2280	20	2270.374	112.954	82.545	0.006	0.071	0.041	0.002	0.885	0	0.117	0	0.858	0.052	0.042	80.634	0	NA	NA	NA	NA	NA	NA	NA	NA	NA	NA	NA	NA	NA	NA	NA	NA
2011-07-01 21:16:52	Onflight	38.758	-75.924	2283	20	2269.412	114.361	80.474	0.002	0.015	0.014	0.001	0.324	0	0.051	0	0.299	0.019	0.015	80.047	0	NA	NA	NA	NA	NA	NA	NA	NA	NA	NA	NA	NA	NA	NA	NA	NA
2011-07-01 21:17:07	Onflight	38.746	-75.904	2283	20	2269.306	111.683	80.74	0.002	0.021	0.016	0.001	0.361	0	0.047	0	0.331	0.021	0.016	80.005	0	NA	NA	NA	NA	NA	NA	NA	NA	NA	NA	NA	NA	NA	NA	NA	NA
2011-07-01 21:17:22	Onflight	38.738	-75.88	2285	20	2268.386	112.933	79.8	0.001	0.004	0.004	0	0.113	0	0.019	0	0.099	0.007	0.005	79.746	0	NA	NA	NA	NA	NA	NA	NA	NA	NA	NA	NA	NA	NA	NA	NA	NA
2011-07-01 21:17:37	Onflight	38.733	-75.856	2284	20	2268.386	117.253	79.8	0.001	0.004	0.004	0	0.113	0	0.019	0	0.099	0.007	0.005	79.746	0	NA	NA	NA	NA	NA	NA	NA	NA	NA	NA	NA	NA	NA	NA	NA	NA
2011-07-01 21:17:52	Onflight	38.728	-75.831	2282	20	2267.921	111.103	79.753	0	0.001	0.001	0	0.029	0	0.006	0	0.027	0.002	0.001	79.745	0	NA	NA	NA	NA	NA	NA	NA	NA	NA	NA	NA	NA	NA	NA	NA	NA
2011-07-01 21:18:07	Onflight	38.723	-75.807	2282	20	2267.921	107.839	79.753	0	0.001	0.001	0	0.029	0	0.006	0	0.027	0.002	0.001	79.745	0	NA	NA	NA	NA	NA	NA	NA	NA	NA	NA	NA	NA	NA	NA	NA	NA
2011-07-01 21:18:22	Onflight	38.717	-75.782	2283	20	2267.893	112.12	79.75	0	0	0	0	0.008	0	0.001	0	0.007	0.001	0	79.76	0	NA	NA	NA	NA	NA	NA	NA	NA	NA	NA	NA	NA	NA	NA	NA	NA
2011-07-01 21:18:37	Onflight	38.712	-75.757	2284	20	2267.834	117.956	79.801	0	0	0	0	0.002	0	0	0	0.002	0	0	79.863	0	NA	NA	NA	NA	NA	NA	NA	NA	NA	NA	NA	NA	NA	NA	NA	NA
2011-07-01 21:18:52	Onflight	38.711	-75.732	2284	20	2267.834	114.426	79.801	0	0	0	0	0.002	0	0	0	0.002	0	0	79.863	0	NA	NA	NA	NA	NA	NA	NA	NA	NA	NA	NA	NA	NA	NA	NA	NA
2011-07-01 21:19:22	Onflight	38.708	-75.681	2282	20	2267.981	136.347	79.792	0	0	0	0	0.001	0	0	0	0.001	0	0	79.878	0	NA	NA	NA	NA	NA	NA	NA	NA	NA	NA	NA	NA	NA	NA	NA	NA
2011-07-01 21:19:37	Onflight	38.704	-75.656	2282	20	2268.503	135.697	79.643	0	0	0	0	0.001	0	0	0	0.001	0	0	79.787	0	NA	NA	NA	NA	NA	NA	NA	NA	NA	NA	NA	NA	NA	NA	NA	NA
2011-07-01 21:19:52	Onflight	38.7	-75.631	2284	20	2268.503	136.177	79.643	0	0	0	0	0.001	0	0	0	0.001	0	0	79.787	0	NA	NA	NA	NA	NA	NA	NA	NA	NA	NA	NA	NA	NA	NA	NA	NA
2011-07-01 21:20:07	Onflight	38.693	-75.608	2282	20	2270.16	139.289	79.775	0	0	0	0	0	0	0	0	0	0	0	79.929	0	NA	NA	NA	NA	NA	NA	NA	NA	NA	NA	NA	NA	NA	NA	NA	NA
2011-07-01 21:20:22	Onflight	38.681	-75.588	2282	20	2270.16	141.115	79.775	0	0	0	0	0	0	0	0	0	0	0	79.929	0	NA	NA	NA	NA	NA	NA	NA	NA	NA	NA	NA	NA	NA	NA	NA	NA
2011-07-01 21:20:37	Onflight	38.667	-75.571	2265	20	2271.176	141.111	79.756	0	0	0	0	0.001	0	0	0	0.001	0	0	79.906	0	NA	NA	NA	NA	NA	NA	NA	NA	NA	NA	NA	NA	NA	NA	NA	NA
2011-07-01 21:20:52	Onflight	38.651	-75.555	2193	20	2271.176	140.329	79.756	0	0	0	0	0.001	0	0	0	0.001	0	0	79.906	0	NA	NA	NA	NA	NA	NA	NA	NA	NA	NA	NA	NA	NA	NA	NA	NA
2011-07-01 21:21:07	Onflight	38.635	-75.542	2076	19	1968.267	140.215	86.043	0.029	0.055	0.046	0.01	0.76	0.007	0.256	0	0.704	0.061	0.023	84.056	0	NA	NA	NA	NA	NA	NA	NA	NA	NA	NA	NA	NA	NA	NA	NA	NA
2011-07-01 21:21:22	Onflight	38.616	-75.536	1955	19	1968.267	139.411	86.043	0.029	0.055	0.046	0.01	0.76	0.007	0.256	0	0.704	0.061	0.023	84.056	0	NA	NA	NA	NA	NA	NA	NA	NA	NA	NA	NA	NA	NA	NA	NA	NA
2011-07-01 21:21:37	Onflight	38.597	-75.534	1863	19	1968.481	139.287	85.243	0.022	0.047	0.037	0.008	0.602	0.006	0.205	0	0.561	0.049	0.018	83.918	0	NA	NA	NA	NA	NA	NA	NA	NA	NA	NA	NA	NA	NA	NA	NA	NA
2011-07-01 21:21:52	Onflight	38.577	-75.532	1792	18	1722.744	142.633	114.205	0.299	0.649	0.545	0.148	7.396	0.087	3.22	0	6.78	0.771	0.205	91.644	0	NA	NA	NA	NA	NA	NA	NA	NA	NA	NA	NA	NA	NA	NA	NA	NA
2011-07-01 21:22:07	Onflight	38.558	-75.528	1727	18	1723.045	143.752	117.583	0.327	0.734	0.656	0.181	8.22	0.091	3.687	0	7.409	0.867	0.219	92.296	0	NA	NA	NA	NA	NA	NA	NA	NA	NA	NA	NA	NA	NA	NA	NA	NA
2011-07-01 21:22:22	Onflight	38.54	-75.524	1661	18	1723.158	146.534	117.762	0.303	0.729	0.689	0.226	8.278	0.089	3.81	0	7.778	0.893	0.225	91.271	0	NA	NA	NA	NA	NA	NA	NA	NA	NA	NA	NA	NA	NA	NA	NA	NA
2011-07-01 21:22:37	Onflight	38.522	-75.523	1651	18	1723.15	146.944	118.857	0.338	0.749	0.751	0.281	8.156	0.081	4.009	0	7.784	0.899	0.224	91.943	0	NA	NA	NA	NA	NA	NA	NA	NA	NA	NA	NA	NA	NA	NA	NA	NA
2011-07-01 21:22:52	Onflight	38.505	-75.522	1655	18	1723.15	147.701	118.857	0.338	0.749	0.751	0.281	8.156	0.081	4.009	0	7.784	0.899	0.224	91.943	0	NA	NA	NA	NA	NA	NA	NA	NA	NA	NA	NA	NA	NA	NA	NA	NA
2011-07-01 21:23:07	Onflight	38.489	-75.52	1639	18	1723.094	NA	NA	NA	NA	NA	NA	NA	NA	NA	NA	NA	NA	NA	NA	NA	4.62	NA	3.071	0.221	0.229	0.064	0.077	0.374	0.061	0.48	0	0.432	0.396	0.009	1.059	0
2011-07-01 21:23:22	Onflight	38.473	-75.519	1543	17	1529.486	148.825	120.35	0.373	0.808	0.814	0.322	8.618	0.084	4.434	0	8.19	0.972	0.234	92.981	0	4.455	3.556278	3.419	0.256	0.268	0.075	0.084	0.438	0.075	0.555	0	0.486	0.455	0.01	1.104	0
2011-07-01 21:23:37	Onflight	38.458	-75.517	1461	17	1529.486	150.651	120.35	0.373	0.808	0.814	0.322	8.618	0.084	4.434	0	8.19	0.972	0.234	92.981	0	4.521	3.675029	3.419	0.256	0.268	0.075	0.084	0.438	0.075	0.555	0	0.486	0.455	0.01	1.104	0
2011-07-01 21:23:52	Onflight	38.442	-75.516	1378	16	1339.103	154.311	122.659	0.384	0.819	0.848	0.353	8.558	0.082	4.588	0	9.203	1.037	0.272	93.919	0	4.775	3.891502	3.595	0.26	0.269	0.073	0.094	0.441	0.074	0.568	0	0.554	0.503	0.012	1.154	0
2011-07-01 21:24:07	Onflight	38.426	-75.515	1354	16	1339.095	152.736	122.69	0.417	0.832	0.907	0.403	8.797	0.074	4.776	0	9.37	1.045	0.28	92.662	0	4.719	4.126211	3.642	0.272	0.288	0.077	0.105	0.456	0.068	0.599	0	0.572	0.509	0.012	1.098	0
2011-07-01 21:24:22	Onflight	38.41	-75.515	1347	16	1339.211	158.041	123.474	0.409	0.712	0.907	0.412	8.192	0.056	4.574	0	9.092	0.973	0.281	94.931	0	5.079	4.431919	3.599	0.266	0.263	0.079	0.11	0.428	0.053	0.558	0	0.551	0.468	0.013	1.185	0
2011-07-01 21:24:37	Onflight	38.395	-75.515	1343	16	1339.211	159.613	123.474	0.409	0.712	0.907	0.412	8.192	0.056	4.574	0	9.092	0.973	0.281	94.931	0	5.164	4.334433	3.599	0.266	0.263	0.079	0.11	0.428	0.053	0.558	0	0.551	0.468	0.013	1.185	0
2011-07-01 21:24:52	Onflight	38.381	-75.514	1341	16	1339.211	162.295	123.474	0.409	0.712	0.907	0.412	8.192	0.056	4.574	0	9.092	0.973	0.281	94.931	0	5.261	4.394064	3.599	0.266	0.263	0.079	0.11	0.428	0.053	0.558	0	0.551	0.468	0.013	1.185	0
2011-07-01 21:25:07	Onflight	38.367	-75.513	1330	16	1339.695	157.355	127.252	0.414	0.624	0.975	0.426	8.791	0.047	4.405	0	10.26	0.965	0.337	97.01	0	4.835	3.72029	3.803	0.273	0.25	0.091	0.116	0.428	0.045	0.528	0	0.632	0.479	0.016	1.282	0
2011-07-01 21:25:22	Onflight	38.353	-75.513	1332	16	1339.695	155.891	127.252	0.414	0.624	0.975	0.426	8.791	0.047	4.405	0	10.26	0.965	0.337	97.01	0	4.833	3.547813	3.803	0.273	0.25	0.091	0.116	0.428	0.045	0.528	0	0.632	0.479	0.016	1.282	0
2011-07-01 21:25:37	Onflight	38.339	-75.512	1351	16	1340.116	147.163	126.25	0.413	0.542	0.967	0.43	8.437	0.047	4.318	0	9.693	0.887	0.319	97.825	0	4.061	3.338563	3.651	0.274	0.222	0.082	0.115	0.409	0.045	0.493	0	0.574	0.429	0.015	1.327	0
2011-07-01 21:25:52	Onflight	38.325	-75.511	1364	16	1340.116	144.236	126.25	0.413	0.542	0.967	0.43	8.437	0.047	4.318	0	9.693	0.887	0.319	97.825	0	3.813	2.809529	3.651	0.274	0.222	0.082	0.115	0.409	0.045	0.493	0	0.574	0.429	0.015	1.327	0
2011-07-01 21:26:07	Onflight	38.311	-75.509	1353	16	1340.116	144.787	126.25	0.413	0.542	0.967	0.43	8.437	0.047	4.318	0	9.693	0.887	0.319	97.825	0	3.808	2.909275	3.651	0.274	0.222	0.082	0.115	0.409	0.045	0.493	0	0.574	0.429	0.015	1.327	0
2011-07-01 21:26:22	Onflight	38.298	-75.508	1310	16	1340.733	142.881	122.528	0.458	0.517	0.923	0.454	7.718	0.039	4.392	0	8.188	0.797	0.276	95.938	0	3.559	2.80088	3.371	0.298	0.219	0.07	0.117	0.366	0.036	0.468	0	0.47	0.363	0.012	1.257	0
2011-07-01 21:26:37	Onflight	38.284	-75.506	1266	16	1340.733	142.721	122.528	0.458	0.517	0.923	0.454	7.718	0.039	4.392	0	8.188	0.797	0.276	95.938	0	3.575	NA	3.371	0.298	0.219	0.07	0.117	0.366	0.036	0.468	0	0.47	0.363	0.012	1.257	0
2011-07-01 21:26:52	Onflight	38.27	-75.505	1239	15	1153.033	143.806	122.577	0.454	0.517	0.929	0.452	7.788	0.039	4.387	0	8.349	0.804	0.281	95.864	0	3.63	2.583009	3.382	0.295	0.219	0.071	0.117	0.369	0.036	0.469	0	0.48	0.368	0.013	1.254	0
2011-07-01 21:27:07	Onflight	38.256	-75.505	1189	15	1152.773	NA	NA	NA	NA	NA	NA	NA	NA	NA	NA	NA	NA	NA	NA	NA	3.597	NA	3.38	0.302	0.217	0.057	0.121	0.338	0.059	0.493	0	0.351	0.322	0.008	1.42	0
2011-07-01 21:27:22	Onflight	38.242	-75.505	1132	15	1152.773	143.482	123.556	0.437	0.524	0.795	0.452	6.827	0.06	4.483	0	6.282	0.728	0.189	99.528	0	3.59	2.60578	3.38	0.302	0.217	0.057	0.121	0.338	0.059	0.493	0	0.351	0.322	0.008	1.42	0
2011-07-01 21:27:37	Onflight	38.228	-75.506	1089	15	1152.321	143.216	126.509	0.427	0.55	0.748	0.442	6.608	0.101	4.495	0.001	5.692	0.697	0.162	104.116	0	3.616	NA	3.668	0.331	0.219	0.053	0.127	0.343	0.126	0.521	0	0.322	0.331	0.007	1.654	0
2011-07-01 21:27:52	Onflight	38.213	-75.506	1069	15	1152.321	142.513	126.509	0.427	0.55	0.748	0.442	6.608	0.101	4.495	0.001	5.692	0.697	0.162	104.116	0	3.609	2.561778	3.668	0.331	0.219	0.053	0.127	0.343	0.126	0.521	0	0.322	0.331	0.007	1.654	0
2011-07-01 21:28:07	Onflight	38.199	-75.506	1057	14	967.637	142.961	126.744	0.421	0.553	0.748	0.438	6.617	0.106	4.482	0.001	5.697	0.696	0.161	104.442	0	3.515	NA	3.703	0.331	0.216	0.053	0.126	0.346	0.136	0.522	0	0.323	0.335	0.007	1.676	0
2011-07-01 21:28:22	Onflight	38.186	-75.506	1033	14	967.363	142.853	126.685	0.428	0.568	0.729	0.436	6.619	0.126	4.363	0.001	5.485	0.662	0.159	104.969	0	3.467	2.438405	3.858	0.379	0.227	0.053	0.13	0.354	0.185	0.518	0	0.319	0.337	0.007	1.713	0
2011-07-01 21:28:37	Onflight	38.172	-75.503	1007	14	967.363	143.171	126.685	0.428	0.568	0.729	0.436	6.619	0.126	4.363	0.001	5.485	0.662	0.159	104.969	0	3.429	NA	3.858	0.379	0.227	0.053	0.13	0.354	0.185	0.518	0	0.319	0.337	0.007	1.713	0
2011-07-01 21:28:52	Onflight	38.158	-75.499	968	14	967.792	143.983	125.394	0.525	0.575	0.707	0.495	6.591	0.118	4.492	0.001	5.237	0.646	0.158	103.431	0	3.36	NA	3.737	0.455	0.267	0.052	0.142	0.341	0.164	0.517	0	0.296	0.308	0.007	1.57	0
2011-07-01 21:29:07	Onflight	38.145	-75.492	945	14	967.748	144.322	124.984	0.597	0.66	0.687	0.509	6.626	0.133	4.415	0.002	5.041	0.615	0.156	102.742	0	3.416	NA	3.789	0.528	0.285	0.052	0.146	0.348	0.199	0.514	0	0.288	0.306	0.007	1.515	0
2011-07-01 21:29:22	Onflight	38.132	-75.484	937	14	967.748	144.625	124.984	0.597	0.66	0.687	0.509	6.626	0.133	4.415	0.002	5.041	0.615	0.156	102.742	0	3.416	NA	3.789	0.528	0.285	0.052	0.146	0.348	0.199	0.514	0	0.288	0.306	0.007	1.515	0
2011-07-01 21:29:37	Onflight	38.12	-75.476	926	14	967.748	144.459	124.984	0.597	0.66	0.687	0.509	6.626	0.133	4.415	0.002	5.041	0.615	0.156	102.742	0	3.517	NA	3.789	0.528	0.285	0.052	0.146	0.348	0.199	0.514	0	0.288	0.306	0.007	1.515	0
2011-07-01 21:29:52	Onflight	38.109	-75.467	905	14	967.96	144.329	125.634	0.823	1.018	0.759	0.575	8.354	0.172	4.994	0.003	5.419	0.674	0.189	99.319	0	3.585	NA	4.007	0.691	0.306	0.068	0.158	0.416	0.249	0.585	0	0.317	0.34	0.008	1.333	0
2011-07-01 21:30:07	Onflight	38.097	-75.458	892	14	967.96	144.341	125.634	0.823	1.018	0.759	0.575	8.354	0.172	4.994	0.003	5.419	0.674	0.189	99.319	0	3.556	NA	4.007	0.691	0.306	0.068	0.158	0.416	0.249	0.585	0	0.317	0.34	0.008	1.333	0
2011-07-01 21:30:22	Onflight	38.085	-75.45	866	13	831.612	144.078	125.407	0.805	0.987	0.751	0.569	8.112	0.169	4.916	0.003	5.322	0.66	0.184	99.651	0	3.407	NA	3.993	0.684	0.307	0.065	0.158	0.408	0.246	0.577	0	0.312	0.335	0.008	1.35	0
2011-07-01 21:30:37	Onflight	38.074	-75.441	852	13	831.612	143.351	125.407	0.805	0.987	0.751	0.569	8.112	0.169	4.916	0.003	5.322	0.66	0.184	99.651	0	3.323	NA	3.993	0.684	0.307	0.065	0.158	0.408	0.246	0.577	0	0.312	0.335	0.008	1.35	0
2011-07-01 21:30:52	Onflight	38.062	-75.433	848	13	831.676	143.37	129.589	0.991	1.516	1.133	0.61	11.294	0.234	5.526	0.003	7.227	0.848	0.271	96.575	0	3.318	NA	4.455	0.815	0.302	0.099	0.165	0.532	0.335	0.673	0	0.428	0.44	0.012	1.211	0
2011-07-01 21:31:07	Onflight	38.05	-75.428	813	13	831.676	NA	NA	NA	NA	NA	NA	NA	NA	NA	NA	NA	NA	NA	NA	NA	3.315	NA	4.455	0.815	0.302	0.099	0.165	0.532	0.335	0.673	0	0.428	0.44	0.012	1.211	0
2011-07-01 21:31:22	Onflight	38.037	-75.425	762	12	741.387	145.166	129.443	0.981	1.486	1.134	0.607	11.089	0.231	5.474	0.003	7.154	0.836	0.268	96.792	0	3.195	NA	4.444	0.812	0.304	0.097	0.164	0.525	0.332	0.666	0	0.425	0.436	0.012	1.222	0
2011-07-01 21:31:37	Onflight	38.026	-75.422	696	11	651.716	145.612	130.454	1.022	1.76	1.138	0.592	12.499	0.273	5.469	0.003	7.284	0.868	0.278	95.94	0	3.155	NA	4.689	0.876	0.287	0.111	0.165	0.59	0.425	0.687	0	0.442	0.466	0.012	1.204	0
2011-07-01 21:31:52	Onflight	38.014	-75.421	625	11	651.716	145.335	130.454	1.022	1.76	1.138	0.592	12.499	0.273	5.469	0.003	7.284	0.868	0.278	95.94	0	3.049	NA	4.689	0.876	0.287	0.111	0.165	0.59	0.425	0.687	0	0.442	0.466	0.012	1.204	0
2011-07-01 21:32:07	Onflight	38.002	-75.421	551	10	562.774	149.027	130.269	1.016	1.745	1.13	0.591	12.346	0.27	5.433	0.003	7.194	0.858	0.275	96.116	0	2.98	NA	4.681	0.874	0.288	0.11	0.164	0.584	0.424	0.682	0	0.437	0.462	0.012	1.213	0
2011-07-01 21:32:22	Onflight	37.992	-75.424	438	9	474.483	148.641	130.103	1.01	1.732	1.122	0.59	12.207	0.268	5.4	0.003	7.112	0.848	0.271	96.278	0	2.918	NA	4.672	0.873	0.289	0.109	0.164	0.579	0.423	0.678	0	0.433	0.458	0.012	1.22	0
2011-07-01 21:32:37	Onflight	37.982	-75.43	328	7	299.767	149.676	131.22	1.028	1.821	0.984	0.566	13.56	0.292	5.477	0.003	7.229	0.901	0.276	95.594	0	3.093	NA	4.884	0.898	0.27	0.119	0.163	0.643	0.501	0.706	0	0.437	0.507	0.012	1.205	0
2011-07-01 21:32:52	Onflight	37.973	-75.436	234	6	213.365	153.583	131.166	1.025	1.817	0.978	0.565	13.509	0.292	5.47	0.003	7.205	0.899	0.275	95.628	0	3.185	NA	4.878	0.896	0.27	0.119	0.162	0.642	0.5	0.705	0	0.436	0.506	0.012	1.207	0
2011-07-01 21:33:07	Onflight	37.965	-75.443	144	5	149.038	154.537	131.136	1.023	1.814	0.974	0.565	13.483	0.291	5.47	0.003	7.196	0.897	0.274	95.635	0	3.323	NA	4.87	0.893	0.27	0.119	0.162	0.64	0.499	0.704	0	0.436	0.505	0.012	1.206	0
2011-07-01 21:33:22	Onflight	37.957	-75.449	68	3	63.665	153.317	129.866	0.893	1.572	0.845	0.499	12.992	0.26	4.776	0.003	6.799	0.791	0.25	96.838	0	3.406	NA	4.811	0.846	0.235	0.112	0.151	0.625	0.482	0.628	0	0.43	0.459	0.011	1.342	0
2011-07-02 14:23:07	Onflight	37.97	-75.439	95	4	106.117	144.745	165.21	0.852	0.817	2.333	0.225	20.121	0.241	7.828	0.001	19.242	1.776	0.74	105.801	0	NA	NA	NA	NA	NA	NA	NA	NA	NA	NA	NA	NA	NA	NA	NA	NA
2011-07-02 14:23:22	Onflight	37.983	-75.432	163	5	148.808	144.94	165.207	0.853	0.813	2.324	0.225	20.163	0.239	7.809	0.001	19.288	1.777	0.743	105.802	0	3.968	3.30195	6.258	0.656	0.206	0.15	0.062	0.805	0.595	0.899	0	1.048	0.848	0.028	1.776	0
2011-07-02 14:23:37	Onflight	37.998	-75.427	252	6	213.024	145.519	164.55	0.849	0.808	2.302	0.223	19.728	0.247	7.852	0.001	19.519	1.765	0.76	105.454	0	4.255	3.181118	6.244	0.661	0.204	0.151	0.061	0.777	0.652	0.902	0	1.07	0.841	0.029	1.754	0
2011-07-02 14:23:52	Onflight	38.013	-75.428	347	8	386.184	145.618	164.638	0.851	0.823	2.243	0.219	19.954	0.236	7.712	0.001	19.756	1.78	0.778	105.245	0	4.071	3.29317	6.318	0.684	0.207	0.153	0.062	0.788	0.62	0.89	0	1.097	0.864	0.03	1.757	0
2011-07-02 14:24:07	Onflight	38.029	-75.432	446	9	473.694	144.242	164.589	0.851	0.835	2.206	0.217	20.058	0.229	7.619	0.001	19.88	1.787	0.789	105.103	0	3.898	3.25534	6.355	0.697	0.209	0.154	0.063	0.793	0.6	0.882	0	1.111	0.877	0.031	1.758	0
2011-07-02 14:24:22	Onflight	38.044	-75.436	525	10	561.753	145.024	162.275	0.851	0.978	1.551	0.208	19.23	0.231	7.51	0.001	19.517	1.756	0.789	104.386	0	3.944	3.102151	6.265	0.724	0.218	0.143	0.064	0.772	0.622	0.856	0	1.099	0.877	0.031	1.68	0
2011-07-02 14:24:37	Onflight	38.06	-75.44	629	11	650.532	NA	NA	NA	NA	NA	NA	NA	NA	NA	NA	NA	NA	NA	NA	NA	3.946	3.157681	6.32	0.748	0.224	0.146	0.065	0.779	0.588	0.843	0	1.124	0.897	0.032	1.673	0
2011-07-02 14:24:52	Onflight	38.076	-75.443	740	12	740.039	NA	NA	NA	NA	NA	NA	NA	NA	NA	NA	NA	NA	NA	NA	NA	3.923	3.134127	6.001	0.763	0.244	0.136	0.062	0.722	0.614	0.811	0	1.045	0.847	0.03	1.572	0
2011-07-02 14:25:07	Onflight	38.091	-75.447	853	13	830.145	NA	NA	NA	NA	NA	NA	NA	NA	NA	NA	NA	NA	NA	NA	NA	3.923	3.215027	6.002	0.79	0.251	0.139	0.063	0.719	0.563	0.792	0	1.062	0.862	0.031	1.557	0
2011-07-02 14:25:22	Onflight	38.107	-75.451	958	14	966.212	NA	NA	NA	NA	NA	NA	NA	NA	NA	NA	NA	NA	NA	NA	NA	3.94	3.306334	5.93	0.829	0.264	0.144	0.063	0.704	0.475	0.757	0	1.074	0.876	0.032	1.519	0
2011-07-02 14:25:37	Onflight	38.123	-75.454	1051	14	966.165	136.12	146.584	0.76	1.377	1.025	0.155	14.649	0.169	6.265	0	15.767	1.435	0.659	99.829	0	3.763	3.281335	5.418	0.746	0.263	0.131	0.052	0.636	0.499	0.738	0	0.947	0.772	0.028	1.426	0
2011-07-02 14:25:52	Onflight	38.138	-75.458	1154	15	1150.471	138.384	139.474	0.66	1.309	0.93	0.135	12.369	0.121	5.591	0	13.751	1.281	0.572	98.331	0	3.769	3.212265	4.89	0.672	0.262	0.122	0.047	0.566	0.363	0.681	0	0.851	0.704	0.025	1.367	0
2011-07-02 14:26:07	Onflight	38.154	-75.463	1248	16	1337.608	139.218	115.43	0.272	0.406	0.504	0.111	4.903	0.013	4.166	0	6.204	0.714	0.212	94.314	0	3.989	3.303348	2.905	0.272	0.18	0.056	0.041	0.288	0.044	0.517	0	0.408	0.375	0.01	1.193	0
2011-07-02 14:26:22	Onflight	38.171	-75.467	1315	16	1337.608	141.349	115.43	0.272	0.406	0.504	0.111	4.903	0.013	4.166	0	6.204	0.714	0.212	94.314	0	4.249	3.245036	2.905	0.272	0.18	0.056	0.041	0.288	0.044	0.517	0	0.408	0.375	0.01	1.193	0
2011-07-02 14:26:37	Onflight	38.187	-75.474	1323	16	1337.332	143.455	116.848	0.244	0.345	0.532	0.117	5.241	0.022	4.319	0	6.483	0.73	0.222	95.445	0	3.877	3.315306	2.985	0.238	0.175	0.054	0.041	0.288	0.07	0.523	0	0.419	0.372	0.01	1.233	0
2011-07-02 14:26:52	Onflight	38.201	-75.485	1333	16	1337.332	141.596	116.848	0.244	0.345	0.532	0.117	5.241	0.022	4.319	0	6.483	0.73	0.222	95.445	0	4.002	NA	2.985	0.238	0.175	0.054	0.041	0.288	0.07	0.523	0	0.419	0.372	0.01	1.233	0
2011-07-02 14:27:07	Onflight	38.213	-75.502	1337	16	1337.457	137.988	111.21	0.247	0.249	0.429	0.148	3.851	0.004	4.065	0	4.99	0.617	0.158	93.95	0	3.927	3.28955	2.631	0.256	0.148	0.042	0.052	0.237	0.015	0.491	0	0.335	0.315	0.007	1.15	0
2011-07-02 14:27:22	Onflight	38.224	-75.519	1335	16	1337.457	139.44	111.21	0.247	0.249	0.429	0.148	3.851	0.004	4.065	0	4.99	0.617	0.158	93.95	0	3.916	NA	2.631	0.256	0.148	0.042	0.052	0.237	0.015	0.491	0	0.335	0.315	0.007	1.15	0
2011-07-02 14:27:37	Onflight	38.234	-75.536	1333	16	1337.615	137.393	107.816	0.31	0.231	0.383	0.272	3.08	0.003	4.035	0	4.014	0.532	0.103	92.462	0	3.797	3.416245	2.417	0.3	0.111	0.032	0.082	0.199	0.014	0.472	0	0.27	0.265	0.005	1.057	0
2011-07-02 14:27:52	Onflight	38.244	-75.553	1332	16	1337.243	137.123	108.982	0.261	0.21	0.383	0.215	3.042	0.003	4.057	0	4.057	0.543	0.113	93.838	0	3.698	NA	2.482	0.271	0.117	0.032	0.07	0.198	0.012	0.478	0	0.284	0.273	0.006	1.126	0
2011-07-02 14:28:07	Onflight	38.255	-75.569	1332	16	1337.243	142.171	108.982	0.261	0.21	0.383	0.215	3.042	0.003	4.057	0	4.057	0.543	0.113	93.838	0	4.091	3.418912	2.482	0.271	0.117	0.032	0.07	0.198	0.012	0.478	0	0.284	0.273	0.006	1.126	0
2011-07-02 14:28:22	Onflight	38.265	-75.584	1334	16	1337.495	136.378	107.664	0.332	0.244	0.381	0.327	2.902	0.008	4.063	0	4.046	0.535	0.106	92.351	0	3.748	NA	2.452	0.327	0.105	0.032	0.097	0.195	0.027	0.473	0	0.277	0.268	0.005	1.052	0
2011-07-02 14:28:37	Onflight	38.276	-75.6	1331	16	1337.495	NA	NA	NA	NA	NA	NA	NA	NA	NA	NA	NA	NA	NA	NA	NA	3.87	2.464668	2.452	0.327	0.105	0.032	0.097	0.195	0.027	0.473	0	0.277	0.268	0.005	1.052	0
2011-07-02 14:28:52	Onflight	38.286	-75.615	1338	16	1337.869	136.275	106.529	0.394	0.265	0.396	0.469	2.923	0.014	4.116	0	4.193	0.547	0.111	90.748	0	3.617	3.082598	2.49	0.396	0.089	0.032	0.128	0.199	0.048	0.476	0	0.282	0.267	0.005	0.98	0
2011-07-02 14:29:07	Onflight	38.297	-75.631	1335	16	1337.555	134.207	107.944	0.353	0.259	0.403	0.405	2.985	0.015	4.139	0	4.355	0.564	0.119	92.294	0	3.438	2.900309	2.523	0.351	0.092	0.033	0.115	0.194	0.051	0.488	0	0.294	0.278	0.006	1.041	0
2011-07-02 14:29:22	Onflight	38.307	-75.646	1336	16	1337.555	137.099	107.944	0.353	0.259	0.403	0.405	2.985	0.015	4.139	0	4.355	0.564	0.119	92.294	0	3.646	3.067964	2.523	0.351	0.092	0.033	0.115	0.194	0.051	0.488	0	0.294	0.278	0.006	1.041	0
2011-07-02 14:29:37	Onflight	38.317	-75.662	1338	16	1337.902	133.307	103.196	0.39	0.167	0.332	0.595	1.848	0.002	3.865	0	3.278	0.47	0.071	90.325	0	3.382	2.515248	2.347	0.412	0.056	0.023	0.16	0.145	0.006	0.436	0	0.229	0.234	0.004	0.957	0
2011-07-02 14:29:52	Onflight	38.327	-75.677	1338	16	1337.902	133.537	103.196	0.39	0.167	0.332	0.595	1.848	0.002	3.865	0	3.278	0.47	0.071	90.325	0	3.221	2.428949	2.347	0.412	0.056	0.023	0.16	0.145	0.006	0.436	0	0.229	0.234	0.004	0.957	0
2011-07-02 14:30:07	Onflight	38.337	-75.693	1338	16	1338.216	133.585	102.368	0.464	0.135	0.332	0.762	1.743	0.001	3.793	0	3.194	0.417	0.066	89.119	0	3.178	2.47186	2.417	0.526	0.041	0.023	0.198	0.14	0.004	0.423	0	0.222	0.212	0.003	0.905	0
2011-07-02 14:30:22	Onflight	38.347	-75.709	1338	16	1337.825	131.023	103.47	0.41	0.143	0.324	0.677	1.714	0.002	3.851	0	3.223	0.46	0.067	90.239	0	3.081	2.339108	2.393	0.449	0.045	0.022	0.181	0.13	0.004	0.426	0	0.224	0.229	0.003	0.959	0
2011-07-02 14:30:37	Onflight	38.357	-75.724	1338	16	1337.825	131.191	103.47	0.41	0.143	0.324	0.677	1.714	0.002	3.851	0	3.223	0.46	0.067	90.239	0	2.948	2.178713	2.393	0.449	0.045	0.022	0.181	0.13	0.004	0.426	0	0.224	0.229	0.003	0.959	0
2011-07-02 14:30:52	Onflight	38.368	-75.74	1339	16	1338.023	130.152	102.855	0.475	0.125	0.34	0.796	1.746	0.002	3.828	0	3.238	0.407	0.067	89.279	0	2.723	1.927631	2.464	0.537	0.039	0.023	0.208	0.138	0.004	0.423	0	0.227	0.211	0.003	0.917	0
2011-07-02 14:31:07	Onflight	38.378	-75.757	1338	16	1338.023	131.066	102.855	0.475	0.125	0.34	0.796	1.746	0.002	3.828	0	3.238	0.407	0.067	89.279	0	2.837	NA	2.464	0.537	0.039	0.023	0.208	0.138	0.004	0.423	0	0.227	0.211	0.003	0.917	0
2011-07-02 14:31:22	Onflight	38.389	-75.773	1340	16	1338.202	131.808	102.629	0.506	0.103	0.378	0.926	1.905	0.001	3.794	0	3.34	0.377	0.068	88.563	0	2.847	2.3035	2.446	0.551	0.034	0.025	0.234	0.153	0.004	0.425	0	0.229	0.196	0.003	0.873	0
2011-07-02 14:31:37	Onflight	38.399	-75.789	1342	16	1337.828	133.502	103.002	0.491	0.119	0.355	0.86	1.791	0.002	3.847	0	3.29	0.399	0.068	89.039	0	3.176	NA	2.491	0.552	0.038	0.024	0.229	0.139	0.004	0.428	0	0.228	0.209	0.003	0.909	0
2011-07-02 14:31:52	Onflight	38.41	-75.806	1340	16	1337.828	130.567	103.002	0.491	0.119	0.355	0.86	1.791	0.002	3.847	0	3.29	0.399	0.068	89.039	0	2.923	2.071489	2.491	0.552	0.038	0.024	0.229	0.139	0.004	0.428	0	0.228	0.209	0.003	0.909	0
2011-07-02 14:32:07	Onflight	38.421	-75.823	1338	16	1337.99	128.377	102.372	0.514	0.096	0.388	0.988	1.945	0.001	3.783	0	3.379	0.375	0.068	88.186	0	2.507	NA	2.427	0.555	0.034	0.026	0.252	0.156	0.003	0.433	0	0.229	0.192	0.003	0.852	0
2011-07-02 14:32:22	Onflight	38.432	-75.84	1338	16	1337.99	127.872	102.372	0.514	0.096	0.388	0.988	1.945	0.001	3.783	0	3.379	0.375	0.068	88.186	0	2.206	1.484753	2.427	0.555	0.034	0.026	0.252	0.156	0.003	0.433	0	0.229	0.192	0.003	0.852	0
2011-07-02 14:32:37	Onflight	38.443	-75.857	1338	16	1338.1	130.169	101.921	0.539	0.088	0.439	0.984	2.135	0	3.76	0	3.477	0.372	0.07	87.46	0	2.622	NA	2.282	0.526	0.033	0.027	0.248	0.181	0.001	0.44	0	0.234	0.178	0.003	0.772	0
2011-07-02 14:32:52	Onflight	38.454	-75.874	1338	16	1337.725	128.375	101.662	0.531	0.086	0.385	1.047	1.901	0.001	3.73	0	3.339	0.371	0.067	87.664	0	2.341	1.574327	2.357	0.566	0.032	0.025	0.269	0.156	0.002	0.441	0	0.224	0.184	0.003	0.804	0
2011-07-02 14:33:07	Onflight	38.465	-75.891	1338	16	1337.746	128.359	101.302	0.577	0.082	0.426	1.012	2.034	0	3.725	0	3.361	0.371	0.067	87.093	0	2.047	NA	2.253	0.558	0.032	0.026	0.26	0.179	0	0.446	0	0.229	0.176	0.003	0.736	0
2011-07-02 14:33:22	Onflight	38.476	-75.908	1339	16	1337.746	126.691	101.302	0.577	0.082	0.426	1.012	2.034	0	3.725	0	3.361	0.371	0.067	87.093	0	NA	NA	NA	NA	NA	NA	NA	NA	NA	NA	NA	NA	NA	NA	NA	NA
2011-07-02 14:34:07	Onflight	38.509	-75.959	1336	16	1337.541	NA	NA	NA	NA	NA	NA	NA	NA	NA	NA	NA	NA	NA	NA	NA	1.755	1.176215	2.277	0.614	0.031	0.025	0.272	0.177	0	0.458	0	0.226	0.175	0.003	0.722	0
2011-07-02 14:34:22	Onflight	38.52	-75.976	1337	16	1337.692	NA	NA	NA	NA	NA	NA	NA	NA	NA	NA	NA	NA	NA	NA	NA	1.649	NA	2.348	0.68	0.037	0.031	0.217	0.214	0	0.493	0	0.253	0.18	0.004	0.716	0
2011-07-02 14:34:37	Onflight	38.531	-75.994	1337	16	1337.692	129.864	101.764	0.77	0.095	0.537	0.815	2.508	0	3.826	0	3.83	0.397	0.074	87.027	0	1.805	1.237767	2.348	0.68	0.037	0.031	0.217	0.214	0	0.493	0	0.253	0.18	0.004	0.716	0
2011-07-02 14:34:52	Onflight	38.542	-76.011	1337	16	1337.885	127.886	105.025	0.955	0.133	0.622	0.549	2.976	0	4.033	0	4.525	0.44	0.088	87.724	0	1.767	NA	2.585	0.851	0.046	0.037	0.157	0.243	0	0.541	0	0.29	0.194	0.004	0.762	0
2011-07-02 14:35:07	Onflight	38.553	-76.028	1336	16	1337.72	125.227	102.497	0.839	0.105	0.561	0.769	2.616	0	3.901	0	4.014	0.408	0.077	87.088	0	1.638	NA	2.42	0.734	0.04	0.032	0.209	0.222	0	0.514	0	0.262	0.183	0.004	0.724	0
2011-07-02 14:35:22	Onflight	38.564	-76.045	1336	16	1337.672	121.629	106.436	1.039	0.144	0.625	0.502	2.989	0	4.116	0	4.664	0.448	0.09	88.313	0	1.612	NA	2.678	0.915	0.048	0.037	0.15	0.246	0	0.563	0	0.297	0.198	0.004	0.794	0
2011-07-02 14:35:37	Onflight	38.575	-76.062	1336	16	1337.672	120.603	106.436	1.039	0.144	0.625	0.502	2.989	0	4.116	0	4.664	0.448	0.09	88.313	0	1.591	NA	2.678	0.915	0.048	0.037	0.15	0.246	0	0.563	0	0.297	0.198	0.004	0.794	0
2011-07-02 14:35:52	Onflight	38.586	-76.079	1336	16	1337.672	122.809	106.436	1.039	0.144	0.625	0.502	2.989	0	4.116	0	4.664	0.448	0.09	88.313	0	1.528	NA	2.678	0.915	0.048	0.037	0.15	0.246	0	0.563	0	0.297	0.198	0.004	0.794	0
2011-07-02 14:36:07	Onflight	38.597	-76.096	1336	16	1337.942	122.017	111.117	1.196	0.168	0.626	0.311	3.031	0	4.299	0	4.863	0.46	0.096	91.953	0	1.548	NA	3.078	1.094	0.051	0.038	0.115	0.248	0	0.612	0	0.313	0.211	0.004	1.049	0
2011-07-02 14:36:22	Onflight	38.608	-76.113	1337	16	1337.527	123.013	107.811	1.105	0.154	0.626	0.441	3	0	4.182	0	4.771	0.456	0.092	89.238	0	1.505	NA	2.757	0.937	0.05	0.037	0.141	0.248	0	0.578	0	0.303	0.201	0.004	0.849	0
2011-07-02 14:36:37	Onflight	38.619	-76.13	1337	16	1337.559	122.079	112.253	1.189	0.169	0.62	0.284	3.012	0	4.326	0	4.867	0.462	0.097	93.519	0	1.507	NA	3.142	1.064	0.051	0.037	0.109	0.245	0	0.614	0	0.315	0.212	0.004	1.152	0
2011-07-02 14:36:52	Onflight	38.63	-76.147	1336	16	1337.559	120.302	112.253	1.189	0.169	0.62	0.284	3.012	0	4.326	0	4.867	0.462	0.097	93.519	0	NA	NA	NA	NA	NA	NA	NA	NA	NA	NA	NA	NA	NA	NA	NA	NA
2011-07-02 14:37:07	Onflight	38.64	-76.164	1337	16	1337.559	119.464	112.253	1.189	0.169	0.62	0.284	3.012	0	4.326	0	4.867	0.462	0.097	93.519	0	NA	NA	NA	NA	NA	NA	NA	NA	NA	NA	NA	NA	NA	NA	NA	NA
2011-07-02 14:37:22	Onflight	38.651	-76.181	1336	16	1337.487	119.479	115.835	1.186	0.165	0.551	0.253	2.895	0	4.37	0	4.868	0.46	0.098	98.429	0	NA	NA	NA	NA	NA	NA	NA	NA	NA	NA	NA	NA	NA	NA	NA	NA
2011-07-02 14:37:52	Onflight	38.673	-76.216	1337	16	1337.234	116.265	116.547	1.174	0.165	0.526	0.242	2.809	0	4.375	0	4.891	0.463	0.099	99.458	0	NA	NA	NA	NA	NA	NA	NA	NA	NA	NA	NA	NA	NA	NA	NA	NA
2011-07-02 14:38:07	Onflight	38.684	-76.233	1336	16	1337.234	115.982	116.547	1.174	0.165	0.526	0.242	2.809	0	4.375	0	4.891	0.463	0.099	99.458	0	NA	NA	NA	NA	NA	NA	NA	NA	NA	NA	NA	NA	NA	NA	NA	NA
2011-07-02 14:38:22	Onflight	38.695	-76.25	1337	16	1337.128	116.183	120.43	1.143	0.158	0.491	0.241	2.691	0	4.479	0	5.094	0.492	0.11	103.355	0	NA	NA	NA	NA	NA	NA	NA	NA	NA	NA	NA	NA	NA	NA	NA	NA
2011-07-02 14:38:37	Onflight	38.706	-76.267	1337	16	1337.15	116.621	117.71	1.164	0.162	0.505	0.239	2.734	0	4.36	0	4.958	0.468	0.101	100.815	0	NA	NA	NA	NA	NA	NA	NA	NA	NA	NA	NA	NA	NA	NA	NA	NA
2011-07-02 14:38:52	Onflight	38.717	-76.284	1337	16	1337.15	116.787	117.71	1.164	0.162	0.505	0.239	2.734	0	4.36	0	4.958	0.468	0.101	100.815	0	NA	NA	NA	NA	NA	NA	NA	NA	NA	NA	NA	NA	NA	NA	NA	NA
2011-07-02 14:39:07	Onflight	38.728	-76.301	1338	16	1337.021	118.309	121.703	1.135	0.159	0.493	0.239	2.676	0	4.536	0	5.287	0.531	0.119	104.201	0	NA	NA	NA	NA	NA	NA	NA	NA	NA	NA	NA	NA	NA	NA	NA	NA
2011-07-02 14:39:22	Onflight	38.738	-76.318	1337	16	1337.021	123.665	121.703	1.135	0.159	0.493	0.239	2.676	0	4.536	0	5.287	0.531	0.119	104.201	0	NA	NA	NA	NA	NA	NA	NA	NA	NA	NA	NA	NA	NA	NA	NA	NA
2011-07-02 14:39:37	Onflight	38.749	-76.335	1337	16	1336.817	126.787	125.46	0.998	0.159	0.503	0.254	2.687	0	4.738	0.004	5.527	0.592	0.138	106.999	0	NA	NA	NA	NA	NA	NA	NA	NA	NA	NA	NA	NA	NA	NA	NA	NA
2011-07-02 14:39:52	Onflight	38.76	-76.352	1337	16	1336.747	130.672	123.296	1.094	0.157	0.488	0.248	2.67	0	4.545	0	5.367	0.553	0.127	105.587	0	NA	NA	NA	NA	NA	NA	NA	NA	NA	NA	NA	NA	NA	NA	NA	NA
2011-07-02 14:40:07	Onflight	38.771	-76.369	1336	16	1336.467	130.197	126.356	0.917	0.159	0.512	0.269	2.702	0	4.758	0.006	5.528	0.599	0.14	107.793	0	NA	NA	NA	NA	NA	NA	NA	NA	NA	NA	NA	NA	NA	NA	NA	NA
2011-07-02 14:40:22	Onflight	38.782	-76.386	1335	16	1336.467	131.398	126.356	0.917	0.159	0.512	0.269	2.702	0	4.758	0.006	5.528	0.599	0.14	107.793	0	NA	NA	NA	NA	NA	NA	NA	NA	NA	NA	NA	NA	NA	NA	NA	NA
2011-07-02 14:40:37	Onflight	38.793	-76.403	1337	16	1336.467	131.183	126.356	0.917	0.159	0.512	0.269	2.702	0	4.758	0.006	5.528	0.599	0.14	107.793	0	NA	NA	NA	NA	NA	NA	NA	NA	NA	NA	NA	NA	NA	NA	NA	NA
2011-07-02 14:40:52	Onflight	38.803	-76.42	1340	16	1336.532	131.692	128.319	0.672	0.16	0.563	0.293	2.865	0	4.798	0.038	5.535	0.602	0.141	109.533	0	NA	NA	NA	NA	NA	NA	NA	NA	NA	NA	NA	NA	NA	NA	NA	NA
2011-07-02 14:41:07	Onflight	38.814	-76.437	1341	16	1336.298	132.439	127.263	0.848	0.158	0.524	0.295	2.768	0	4.89	0.009	5.61	0.615	0.143	108.2	0	NA	NA	NA	NA	NA	NA	NA	NA	NA	NA	NA	NA	NA	NA	NA	NA
2011-07-02 14:41:22	Onflight	38.825	-76.454	1340	16	1336.687	132.469	128.861	0.668	0.167	0.596	0.315	3.031	0	5.003	0.055	5.65	0.624	0.145	108.938	0	NA	NA	NA	NA	NA	NA	NA	NA	NA	NA	NA	NA	NA	NA	NA	NA
2011-07-02 14:41:52	Onflight	38.846	-76.488	1339	16	1337.662	134.032	130.121	0.561	0.177	0.631	0.316	3.39	0	5.052	0.134	5.656	0.621	0.145	109.958	0	NA	NA	NA	NA	NA	NA	NA	NA	NA	NA	NA	NA	NA	NA	NA	NA
2011-07-02 14:42:07	Onflight	38.857	-76.505	1339	16	1337.662	133.975	130.121	0.561	0.177	0.631	0.316	3.39	0	5.052	0.134	5.656	0.621	0.145	109.958	0	NA	NA	NA	NA	NA	NA	NA	NA	NA	NA	NA	NA	NA	NA	NA	NA
2011-07-02 14:42:22	Onflight	38.868	-76.522	1339	16	1337.001	133.808	129.019	0.678	0.169	0.621	0.34	3.138	0	5.226	0.052	5.826	0.65	0.151	108.64	0	NA	NA	NA	NA	NA	NA	NA	NA	NA	NA	NA	NA	NA	NA	NA	NA
2011-07-02 14:42:37	Onflight	38.879	-76.539	1339	16	1337.525	134.152	130.214	0.591	0.184	0.653	0.34	3.443	0	5.291	0.131	5.835	0.645	0.15	109.624	0	NA	NA	NA	NA	NA	NA	NA	NA	NA	NA	NA	NA	NA	NA	NA	NA
2011-07-02 14:42:52	Onflight	38.889	-76.556	1340	16	1337.525	134.491	130.214	0.591	0.184	0.653	0.34	3.443	0	5.291	0.131	5.835	0.645	0.15	109.624	0	3.197	2.151655	4.347	0.75	0.067	0.042	0.118	0.263	0	0.931	0.001	0.385	0.324	0.007	2.459	0
2011-07-02 14:43:07	Onflight	38.899	-76.574	1340	16	1337.159	134.929	131.679	0.48	0.195	0.649	0.324	3.676	0	5.012	0.186	5.315	0.534	0.131	111.774	0	3.066	2.143413	4.363	0.502	0.076	0.042	0.115	0.246	0	0.847	0.002	0.347	0.273	0.006	2.715	0
2011-07-02 14:43:22	Onflight	38.908	-76.592	1339	16	1337.159	135.395	131.679	0.48	0.195	0.649	0.324	3.676	0	5.012	0.186	5.315	0.534	0.131	111.774	0	3.013	2.154516	4.363	0.502	0.076	0.042	0.115	0.246	0	0.847	0.002	0.347	0.273	0.006	2.715	0
2011-07-02 14:43:37	Onflight	38.917	-76.611	1338	16	1336.985	135.276	132.322	0.477	0.199	0.65	0.312	3.742	0	4.986	0.196	5.333	0.532	0.131	111.858	0	2.983	2.306008	4.393	0.476	0.082	0.042	0.114	0.25	0	0.832	0.002	0.35	0.274	0.006	2.74	0
2011-07-02 14:43:52	Onflight	38.926	-76.629	1341	16	1336.985	135.471	132.322	0.477	0.199	0.65	0.312	3.742	0	4.986	0.196	5.333	0.532	0.131	111.858	0	NA	NA	NA	NA	NA	NA	NA	NA	NA	NA	NA	NA	NA	NA	NA	NA
2011-07-02 14:44:07	Onflight	38.936	-76.646	1391	16	1336.985	135.07	132.322	0.477	0.199	0.65	0.312	3.742	0	4.986	0.196	5.333	0.532	0.131	111.858	0	NA	NA	NA	NA	NA	NA	NA	NA	NA	NA	NA	NA	NA	NA	NA	NA
2011-07-02 14:44:22	Onflight	38.946	-76.663	1470	17	1527.837	134.705	133.506	0.142	0.096	0.324	0.149	2.244	0	1.889	0.073	2.905	0.216	0.073	123.147	0	NA	NA	NA	NA	NA	NA	NA	NA	NA	NA	NA	NA	NA	NA	NA	NA
2011-07-02 14:44:37	Onflight	38.955	-76.678	1514	17	1527.837	134.725	133.506	0.142	0.096	0.324	0.149	2.244	0	1.889	0.073	2.905	0.216	0.073	123.147	0	NA	NA	NA	NA	NA	NA	NA	NA	NA	NA	NA	NA	NA	NA	NA	NA
2011-07-02 14:44:52	Onflight	38.963	-76.693	1582	17	1528.035	134.263	134.392	0.123	0.11	0.304	0.12	2.233	0	1.861	0.078	2.762	0.217	0.069	124.492	0	NA	NA	NA	NA	NA	NA	NA	NA	NA	NA	NA	NA	NA	NA	NA	NA
2011-07-02 14:45:07	Onflight	38.971	-76.708	1623	17	1527.869	134.944	134.602	0.123	0.076	0.296	0.143	2.032	0	1.656	0.056	2.689	0.187	0.067	125.352	0	2.601	1.788584	4.807	0.159	0.031	0.025	0.081	0.108	0	0.302	0	0.194	0.116	0.003	4.114	0
2011-07-02 14:45:22	Onflight	38.977	-76.723	1633	18	1721.762	134.565	134.422	0.122	0.074	0.285	0.141	1.968	0	1.599	0.054	2.596	0.181	0.065	125.284	0	2.604	NA	4.785	0.17	0.03	0.024	0.08	0.105	0	0.291	0	0.187	0.112	0.003	4.101	0
2011-07-02 14:45:37	Onflight	38.983	-76.738	1649	18	1721.796	NA	NA	NA	NA	NA	NA	NA	NA	NA	NA	NA	NA	NA	NA	NA	2.528	1.86527	4.814	0.132	0.031	0.022	0.071	0.097	0	0.272	0	0.177	0.107	0.003	4.228	0
2011-07-02 14:45:52	Onflight	38.99	-76.751	1642	18	1721.796	135.318	135.365	0.102	0.075	0.265	0.117	1.89	0	1.464	0.055	2.439	0.171	0.061	126.906	0	2.513	NA	4.814	0.132	0.031	0.022	0.071	0.097	0	0.272	0	0.177	0.107	0.003	4.228	0
2011-07-02 14:46:07	Onflight	38.997	-76.764	1632	18	1721.796	134.423	135.365	0.102	0.075	0.265	0.117	1.89	0	1.464	0.055	2.439	0.171	0.061	126.906	0	NA	NA	NA	NA	NA	NA	NA	NA	NA	NA	NA	NA	NA	NA	NA	NA
2011-07-02 14:46:22	Onflight	39.004	-76.776	1627	18	1721.564	134.583	136.116	0.085	0.073	0.235	0.101	1.745	0	1.274	0.053	2.204	0.155	0.056	128.422	0	NA	NA	NA	NA	NA	NA	NA	NA	NA	NA	NA	NA	NA	NA	NA	NA
2011-07-02 14:46:37	Onflight	39.01	-76.789	1629	18	1721.564	135.048	136.116	0.085	0.073	0.235	0.101	1.745	0	1.274	0.053	2.204	0.155	0.056	128.422	0	NA	NA	NA	NA	NA	NA	NA	NA	NA	NA	NA	NA	NA	NA	NA	NA
2011-07-02 14:46:52	Onflight	39.017	-76.801	1634	18	1721.564	135.369	136.116	0.085	0.073	0.235	0.101	1.745	0	1.274	0.053	2.204	0.155	0.056	128.422	0	NA	NA	NA	NA	NA	NA	NA	NA	NA	NA	NA	NA	NA	NA	NA	NA
2011-07-02 14:47:07	Onflight	39.023	-76.814	1637	18	1721.564	135.376	136.116	0.085	0.073	0.235	0.101	1.745	0	1.274	0.053	2.204	0.155	0.056	128.422	0	NA	NA	NA	NA	NA	NA	NA	NA	NA	NA	NA	NA	NA	NA	NA	NA
2011-07-02 14:47:22	Onflight	39.029	-76.826	1637	18	1721.433	135.571	136.08	0.075	0.051	0.206	0.1	1.462	0	0.942	0.035	1.944	0.117	0.049	129.698	0	NA	NA	NA	NA	NA	NA	NA	NA	NA	NA	NA	NA	NA	NA	NA	NA
2011-07-02 14:47:37	Onflight	39.036	-76.839	1637	18	1721.433	136.007	136.08	0.075	0.051	0.206	0.1	1.462	0	0.942	0.035	1.944	0.117	0.049	129.698	0	NA	NA	NA	NA	NA	NA	NA	NA	NA	NA	NA	NA	NA	NA	NA	NA
2011-07-02 14:47:52	Onflight	39.042	-76.852	1638	18	1721.433	136.442	136.08	0.075	0.051	0.206	0.1	1.462	0	0.942	0.035	1.944	0.117	0.049	129.698	0	NA	NA	NA	NA	NA	NA	NA	NA	NA	NA	NA	NA	NA	NA	NA	NA
2011-07-02 14:48:07	Beltsville	39.049	-76.865	1636	18	1721.198	136.662	136.779	0.055	0.038	0.157	0.079	1.153	0	0.634	0.021	1.504	0.083	0.039	131.736	0	NA	NA	NA	NA	NA	NA	NA	NA	NA	NA	NA	NA	NA	NA	NA	NA
2011-07-02 14:48:22	Beltsville	39.056	-76.878	1634	18	1721.198	136.323	136.779	0.055	0.038	0.157	0.079	1.153	0	0.634	0.021	1.504	0.083	0.039	131.736	0	NA	NA	NA	NA	NA	NA	NA	NA	NA	NA	NA	NA	NA	NA	NA	NA
2011-07-02 14:48:37	Beltsville	39.064	-76.889	1591	17	1527.444	136.538	137.703	0.075	0.065	0.229	0.11	1.668	0	1.118	0.04	2.17	0.14	0.054	130.743	0	NA	NA	NA	NA	NA	NA	NA	NA	NA	NA	NA	NA	NA	NA	NA	NA
2011-07-02 14:48:52	Beltsville	39.076	-76.892	1521	17	1526.588	136.457	138.003	0.111	0.083	0.282	0.154	2.027	0	1.454	0.049	2.7	0.178	0.067	129.97	0	NA	NA	NA	NA	NA	NA	NA	NA	NA	NA	NA	NA	NA	NA	NA	NA
2011-07-02 14:49:07	Beltsville	39.088	-76.886	1458	17	1526.588	135.781	138.003	0.111	0.083	0.282	0.154	2.027	0	1.454	0.049	2.7	0.178	0.067	129.97	0	NA	NA	NA	NA	NA	NA	NA	NA	NA	NA	NA	NA	NA	NA	NA	NA
2011-07-02 14:49:22	Beltsville	39.095	-76.872	1389	16	1336.01	135.692	137.128	0.123	0.15	0.31	0.145	2.311	0	2.094	0.083	2.981	0.259	0.072	127.09	0	NA	NA	NA	NA	NA	NA	NA	NA	NA	NA	NA	NA	NA	NA	NA	NA
2011-07-02 14:49:52	Beltsville	39.088	-76.844	1237	15	1148.42	136.856	136.335	0.437	0.388	0.685	0.154	7.08	0	5.883	0.23	6.256	0.8	0.143	110.602	0	NA	NA	NA	NA	NA	NA	NA	NA	NA	NA	NA	NA	NA	NA	NA	NA
2011-07-02 14:50:07	Beltsville	39.077	-76.839	1159	15	1148.802	136.769	136.156	0.545	0.383	0.824	0.197	7.282	0	6.133	0.26	6.927	0.861	0.161	108.402	0	NA	NA	NA	NA	NA	NA	NA	NA	NA	NA	NA	NA	NA	NA	NA	NA
2011-07-02 14:50:22	Beltsville	39.066	-76.842	1085	15	1149.163	141.568	137.163	0.52	0.428	0.788	0.161	8.279	0	6.184	0.261	7.18	0.9	0.163	107.889	0	NA	NA	NA	NA	NA	NA	NA	NA	NA	NA	NA	NA	NA	NA	NA	NA
2011-07-02 14:50:37	Beltsville	39.057	-76.85	1023	14	964.468	161.039	139.988	0.659	0.311	0.965	0.235	12.569	0.001	6.056	0.146	9.741	1.007	0.276	103.519	0	4.028	NA	4.64	0.419	0.116	0.083	0.073	0.636	0.001	0.923	0.001	0.675	0.472	0.013	1.984	0
2011-07-02 14:50:52	Beltsville	39.051	-76.861	954	14	964.342	150.012	141.026	0.646	0.347	0.925	0.219	12.964	0.001	6.241	0.196	9.646	1.003	0.257	105.179	0	3.347	3.120034	4.781	0.391	0.14	0.081	0.072	0.634	0.001	0.976	0.002	0.662	0.469	0.012	2.196	0
2011-07-02 14:51:07	Beltsville	39.052	-76.875	887	14	964.342	152.107	141.026	0.646	0.347	0.925	0.219	12.964	0.001	6.241	0.196	9.646	1.003	0.257	105.179	0	3.542	NA	4.781	0.391	0.14	0.081	0.072	0.634	0.001	0.976	0.002	0.662	0.469	0.012	2.196	0
2011-07-02 14:51:22	Beltsville	39.059	-76.886	819	13	828.219	156.11	138.589	0.664	0.299	0.972	0.207	13.545	0.001	5.416	0.049	11.135	1.13	0.337	100.091	0	3.964	3.714023	4.691	0.473	0.12	0.093	0.067	0.671	0.001	0.773	0	0.778	0.583	0.016	1.745	0
2011-07-02 14:51:37	Beltsville	39.07	-76.89	752	12	738.208	160.826	139.185	0.739	0.284	1.031	0.164	13.347	0.008	4.797	0.007	15.088	1.335	0.567	97.254	0	4.38	NA	5.021	0.599	0.126	0.117	0.058	0.697	0.012	0.678	0	1.03	0.814	0.026	1.492	0
2011-07-02 14:51:52	Beltsville	39.079	-76.883	724	12	737.862	179.665	156.005	0.891	0.404	1.155	0.157	21.596	0.03	5.359	0.006	21.504	1.692	0.896	97.846	0	6.075	5.910878	6.482	0.829	0.22	0.202	0.054	1.038	0.045	0.838	0	1.474	1.155	0.041	1.497	0
2011-07-02 14:52:07	Beltsville	39.084	-76.87	720	12	737.862	168.129	156.005	0.891	0.404	1.155	0.157	21.596	0.03	5.359	0.006	21.504	1.692	0.896	97.846	0	5.09	4.146843	6.482	0.829	0.22	0.202	0.054	1.038	0.045	0.838	0	1.474	1.155	0.041	1.497	0
2011-07-02 14:52:22	Beltsville	39.082	-76.855	670	11	648.649	181.018	182.486	0.931	0.574	1.44	0.145	34.064	0.059	6.113	0.004	32.91	2.339	1.45	98.566	0	6.055	NA	8.799	1.043	0.344	0.318	0.048	1.563	0.09	1.033	0	2.265	1.764	0.066	1.522	0
2011-07-02 14:52:37	Beltsville	39.073	-76.845	620	11	648.932	186.67	172.197	0.916	0.5	1.243	0.141	24.999	0.057	5.917	0.003	32.825	2.328	1.51	98.055	0	6.534	NA	8.258	1.102	0.265	0.22	0.052	1.159	0.085	1.029	0	2.265	1.88	0.066	1.464	0
2011-07-02 14:52:52	Beltsville	39.061	-76.844	583	10	560.527	200.008	212.82	1.004	0.656	1.52	0.144	39.407	0.08	6.763	0.004	51.762	3.252	2.432	99.534	0	7.876	NA	11.567	1.447	0.293	0.334	0.046	1.737	0.121	1.262	0	3.627	2.741	0.108	1.595	0
2011-07-02 14:53:07	Beltsville	39.051	-76.852	543	10	560.527	189.702	212.82	1.004	0.656	1.52	0.144	39.407	0.08	6.763	0.004	51.762	3.252	2.432	99.534	0	6.591	NA	11.567	1.447	0.293	0.334	0.046	1.737	0.121	1.262	0	3.627	2.741	0.108	1.595	0
2011-07-02 14:53:22	Beltsville	39.047	-76.866	490	9	472.445	194.773	241.128	0.989	0.758	1.861	0.151	52.405	0.095	7.406	0.006	65.532	4.005	3.085	100.045	0	7.863	NA	14.351	1.316	0.459	0.491	0.045	2.465	0.147	1.397	0	4.651	3.507	0.138	1.684	0
2011-07-02 14:53:37	Beltsville	39.05	-76.881	441	9	472.445	NA	NA	NA	NA	NA	NA	NA	NA	NA	NA	NA	NA	NA	NA	NA	11.024	8.005958	14.351	1.316	0.459	0.491	0.045	2.465	0.147	1.397	0	4.651	3.507	0.138	1.684	0
2011-07-02 14:53:52	Beltsville	39.059	-76.891	396	8	385.161	228.525	255.305	1.024	0.821	1.958	0.156	57.672	0.107	7.82	0.007	72.274	4.368	3.421	100.557	0	10.65	NA	15.56	1.374	0.502	0.54	0.045	2.689	0.166	1.492	0	5.142	3.868	0.153	1.735	0
2011-07-02 14:54:07	Beltsville	39.071	-76.891	360	8	385.161	202.423	255.305	1.024	0.821	1.958	0.156	57.672	0.107	7.82	0.007	72.274	4.368	3.421	100.557	0	8.532	NA	15.56	1.374	0.502	0.54	0.045	2.689	0.166	1.492	0	5.142	3.868	0.153	1.735	0
2011-07-02 14:54:22	Beltsville	39.08	-76.882	345	8	384.995	187.918	221.002	1.026	0.804	1.822	0.152	51.45	0.101	7.484	0.006	48.107	3.262	2.187	100.317	0	7.357	NA	12.185	1.354	0.512	0.485	0.045	2.332	0.155	1.361	0	3.351	2.652	0.1	1.654	0
2011-07-02 14:54:37	Beltsville	39.082	-76.867	350	8	384.995	178.35	221.002	1.026	0.804	1.822	0.152	51.45	0.101	7.484	0.006	48.107	3.262	2.187	100.317	0	6.551	NA	12.185	1.354	0.512	0.485	0.045	2.332	0.155	1.361	0	3.351	2.652	0.1	1.654	0
2011-07-02 14:54:52	Beltsville	39.078	-76.854	359	8	384.995	185.945	221.002	1.026	0.804	1.822	0.152	51.45	0.101	7.484	0.006	48.107	3.262	2.187	100.317	0	7.124	NA	12.185	1.354	0.512	0.485	0.045	2.332	0.155	1.361	0	3.351	2.652	0.1	1.654	0
2011-07-02 14:55:07	Beltsville	39.068	-76.845	361	8	385.165	191.082	219.102	1.105	0.785	1.588	0.156	41.089	0.11	7.736	0.005	54.845	3.644	2.624	101.027	0	7.53	NA	12.656	1.627	0.429	0.354	0.047	1.857	0.167	1.466	0	3.88	3.214	0.115	1.678	0
2011-07-02 14:55:22	Onflight	39.057	-76.84	369	8	385.276	199.865	243.458	1.118	0.808	1.725	0.156	50.958	0.109	7.767	0.006	65.274	3.986	3.097	101.084	0	8.065	NA	14.123	1.726	0.362	0.429	0.045	2.189	0.165	1.512	0	4.596	3.46	0.139	1.721	0
2011-07-02 14:55:37	Onflight	39.045	-76.837	357	8	385.276	192.509	243.458	1.118	0.808	1.725	0.156	50.958	0.109	7.767	0.006	65.274	3.986	3.097	101.084	0	7.072	NA	14.123	1.726	0.362	0.429	0.045	2.189	0.165	1.512	0	4.596	3.46	0.139	1.721	0
2011-07-02 14:55:52	Onflight	39.031	-76.835	348	8	385.276	182.857	243.458	1.118	0.808	1.725	0.156	50.958	0.109	7.767	0.006	65.274	3.986	3.097	101.084	0	6.507	NA	14.123	1.726	0.362	0.429	0.045	2.189	0.165	1.512	0	4.596	3.46	0.139	1.721	0
2011-07-02 14:56:07	Onflight	39.016	-76.834	346	8	385.328	182.823	250.662	1.099	0.795	1.812	0.158	58.633	0.109	7.716	0.007	67.563	4.015	3.173	101.09	0	6.488	NA	14.261	1.712	0.262	0.475	0.045	2.273	0.16	1.423	0	4.739	3.394	0.143	1.736	0
2011-07-02 14:56:22	Onflight	39.002	-76.834	347	8	385.328	185.516	250.662	1.099	0.795	1.812	0.158	58.633	0.109	7.716	0.007	67.563	4.015	3.173	101.09	0	6.921	NA	14.261	1.712	0.262	0.475	0.045	2.273	0.16	1.423	0	4.739	3.394	0.143	1.736	0
2011-07-02 14:56:37	Onflight	38.991	-76.845	349	8	385.431	200.213	252.5	1.054	0.674	1.814	0.163	58.632	0.105	7.62	0.008	70.465	4.008	3.29	100.999	0	8.093	NA	14.017	1.443	0.257	0.472	0.046	2.157	0.147	1.337	0	4.918	3.212	0.149	1.713	0
2011-07-02 14:56:52	Onflight	38.991	-76.862	353	8	385.431	204.627	252.5	1.054	0.674	1.814	0.163	58.632	0.105	7.62	0.008	70.465	4.008	3.29	100.999	0	9.273	NA	14.017	1.443	0.257	0.472	0.046	2.157	0.147	1.337	0	4.918	3.212	0.149	1.713	0
2011-07-02 14:57:07	Onflight	39.002	-76.872	361	8	385.356	232.32	285.018	1.027	0.949	2.071	0.163	70.01	0.112	7.964	0.008	87.381	4.803	4.108	100.712	0	12.449	NA	17.302	1.279	0.425	0.596	0.047	3.007	0.173	1.518	0	6.172	4.174	0.184	1.775	0
2011-07-02 14:57:22	Onflight	39.015	-76.868	361	8	385.356	221.014	285.018	1.027	0.949	2.071	0.163	70.01	0.112	7.964	0.008	87.381	4.803	4.108	100.712	0	10.674	NA	17.302	1.279	0.425	0.596	0.047	3.007	0.173	1.518	0	6.172	4.174	0.184	1.775	0
2011-07-02 14:57:37	Highway	39.027	-76.856	357	8	385.328	NA	NA	NA	NA	NA	NA	NA	NA	NA	NA	NA	NA	NA	NA	NA	7.891	5.27103	14.261	1.712	0.262	0.475	0.045	2.273	0.16	1.423	0	4.739	3.394	0.143	1.736	0
2011-07-02 14:57:52	Highway	39.041	-76.848	310	7	298.594	190.073	251.301	1.145	0.848	1.777	0.16	53.833	0.117	8.029	0.006	68.835	4.177	3.274	101.461	0	7.292	NA	14.77	1.778	0.381	0.454	0.046	2.302	0.176	1.576	0	4.851	3.652	0.146	1.751	0
2011-07-02 14:58:07	Highway	39.055	-76.84	316	7	298.594	193.543	251.301	1.145	0.848	1.777	0.16	53.833	0.117	8.029	0.006	68.835	4.177	3.274	101.461	0	7.19	NA	14.77	1.778	0.381	0.454	0.046	2.302	0.176	1.576	0	4.851	3.652	0.146	1.751	0
2011-07-02 14:58:22	Highway	39.068	-76.831	323	7	298.509	190.288	225.462	1.135	0.821	1.63	0.159	43.234	0.117	7.999	0.005	57.842	3.817	2.775	101.417	0	6.81	NA	13.245	1.692	0.453	0.372	0.047	1.951	0.178	1.528	0	4.099	3.395	0.122	1.707	0
2011-07-02 14:58:37	Highway	39.08	-76.82	296	7	298.509	180.587	225.462	1.135	0.821	1.63	0.159	43.234	0.117	7.999	0.005	57.842	3.817	2.775	101.417	0	6.368	NA	13.245	1.692	0.453	0.372	0.047	1.951	0.178	1.528	0	4.099	3.395	0.122	1.707	0
2011-07-02 14:58:52	Highway	39.091	-76.808	249	6	212.465	173.117	230.062	1.156	0.847	1.66	0.162	44.781	0.122	8.19	0.006	60.048	3.942	2.886	101.692	0	5.703	NA	13.665	1.733	0.47	0.386	0.046	2.018	0.186	1.575	0	4.26	3.526	0.126	1.726	0
2011-07-02 14:59:07	Highway	39.101	-76.795	286	7	298.392	172.429	209.81	1.088	0.769	1.62	0.161	42.554	0.115	7.703	0.004	44.012	3.026	2.088	101.301	0	5.68	NA	11.221	1.494	0.457	0.371	0.052	1.942	0.175	1.39	0	3.012	2.395	0.092	1.665	0
2011-07-02 14:59:22	Highway	39.111	-76.781	307	7	298.405	168.432	200.505	1.08	0.769	1.519	0.173	39.065	0.129	8.009	0.003	37.061	2.789	1.74	102.109	0	5.366	NA	10.264	1.44	0.507	0.301	0.058	1.665	0.198	1.39	0	2.506	2.196	0.075	1.708	0
2011-07-02 14:59:37	Highway	39.122	-76.767	307	7	298.405	163.784	200.505	1.08	0.769	1.519	0.173	39.065	0.129	8.009	0.003	37.061	2.789	1.74	102.109	0	5.749	NA	10.264	1.44	0.507	0.301	0.058	1.665	0.198	1.39	0	2.506	2.196	0.075	1.708	0
2011-07-02 14:59:52	Highway	39.136	-76.758	310	7	298.3	171.413	201.807	1.014	0.821	1.546	0.181	40.069	0.127	7.651	0.003	37.891	2.802	1.816	102.109	0	6.06	NA	10.27	1.241	0.537	0.317	0.066	1.663	0.198	1.301	0	2.56	2.182	0.079	1.707	0
2011-07-02 15:00:07	Onflight	39.15	-76.756	310	7	299.15	185.184	183.054	0.974	0.595	1.255	0.18	29.036	0.072	7.226	0.058	30.962	2.331	1.449	103.193	0	7.635	NA	8.346	0.936	0.313	0.227	0.057	1.168	0.085	1.13	0	2.039	1.613	0.061	1.797	0
2011-07-02 15:00:22	Onflight	39.161	-76.767	306	7	299.15	171.659	183.054	0.974	0.595	1.255	0.18	29.036	0.072	7.226	0.058	30.962	2.331	1.449	103.193	0	6.926	NA	8.346	0.936	0.313	0.227	0.057	1.168	0.085	1.13	0	2.039	1.613	0.061	1.797	0
2011-07-02 15:00:37	Onflight	39.164	-76.785	304	7	299.111	173.257	197.309	0.906	0.64	1.398	0.176	35.841	0.065	7.061	0.063	37.488	2.593	1.744	103.934	0	9.416	NA	9.571	0.86	0.291	0.303	0.054	1.449	0.077	1.174	0.001	2.502	1.869	0.075	1.894	0
2011-07-02 15:00:52	Onflight	39.159	-76.8	302	7	299.111	182.161	197.309	0.906	0.64	1.398	0.176	35.841	0.065	7.061	0.063	37.488	2.593	1.744	103.934	0	8.616	NA	9.571	0.86	0.291	0.303	0.054	1.449	0.077	1.174	0.001	2.502	1.869	0.075	1.894	0
2011-07-02 15:01:07	Onflight	39.146	-76.806	307	7	299.111	183.346	197.309	0.906	0.64	1.398	0.176	35.841	0.065	7.061	0.063	37.488	2.593	1.744	103.934	0	7.771	NA	9.571	0.86	0.291	0.303	0.054	1.449	0.077	1.174	0.001	2.502	1.869	0.075	1.894	0
2011-07-02 15:01:22	Onflight	39.134	-76.801	307	7	299.111	170.929	197.309	0.906	0.64	1.398	0.176	35.841	0.065	7.061	0.063	37.488	2.593	1.744	103.934	0	8.147	NA	9.571	0.86	0.291	0.303	0.054	1.449	0.077	1.174	0.001	2.502	1.869	0.075	1.894	0
2011-07-02 15:01:37	Onflight	39.125	-76.788	316	7	299.251	NA	NA	NA	NA	NA	NA	NA	NA	NA	NA	NA	NA	NA	NA	NA	6.197	NA	10.074	0.899	0.282	0.305	0.051	1.543	0.08	1.252	0	2.923	2.041	0.086	1.88	0
2011-07-02 15:01:52	Onflight	39.122	-76.771	314	7	299.205	166.868	186.108	1.042	0.565	1.264	0.173	29.638	0.077	7.455	0.049	34.261	2.541	1.576	102.218	0	5.905	NA	8.686	1.087	0.267	0.226	0.052	1.231	0.09	1.179	0	2.269	1.778	0.066	1.725	0
2011-07-02 15:02:07	Highway	39.131	-76.758	320	7	299.15	167.081	183.054	0.974	0.595	1.255	0.18	29.036	0.072	7.226	0.058	30.962	2.331	1.449	103.193	0	6.217	NA	8.346	0.936	0.313	0.227	0.057	1.168	0.085	1.13	0	2.039	1.613	0.061	1.797	0
2011-07-02 15:02:22	Highway	39.146	-76.753	320	7	299.15	179.043	183.054	0.974	0.595	1.255	0.18	29.036	0.072	7.226	0.058	30.962	2.331	1.449	103.193	0	7.171	NA	8.346	0.936	0.313	0.227	0.057	1.168	0.085	1.13	0	2.039	1.613	0.061	1.797	0
2011-07-02 15:02:37	Highway	39.159	-76.745	300	7	299.15	185.747	183.054	0.974	0.595	1.255	0.18	29.036	0.072	7.226	0.058	30.962	2.331	1.449	103.193	0	8.382	NA	8.346	0.936	0.313	0.227	0.057	1.168	0.085	1.13	0	2.039	1.613	0.061	1.797	0
2011-07-02 15:02:52	Highway	39.17	-76.732	306	7	299.224	189.055	185.737	0.927	0.593	1.33	0.193	31.779	0.071	6.978	0.055	31.864	2.324	1.504	103.606	0	8.623	NA	8.41	0.859	0.305	0.272	0.063	1.208	0.084	1.092	0	2.09	1.59	0.064	1.804	0
2011-07-02 15:03:07	Highway	39.182	-76.721	321	7	299.224	199.341	185.737	0.927	0.593	1.33	0.193	31.779	0.071	6.978	0.055	31.864	2.324	1.504	103.606	0	10.787	NA	8.41	0.859	0.305	0.272	0.063	1.208	0.084	1.092	0	2.09	1.59	0.064	1.804	0
2011-07-02 15:03:22	Highway	39.196	-76.715	314	7	299.358	203.558	199.882	0.898	0.636	1.757	0.21	37.616	0.078	6.899	0.029	31.537	2.265	1.517	102.93	0	12.066	NA	9.622	0.794	0.298	0.474	0.071	1.263	0.096	1.119	0	2.077	1.484	0.067	1.717	0
2011-07-02 15:03:37	Highway	39.211	-76.714	307	7	299.154	194.391	188.814	0.903	0.574	1.34	0.205	32.665	0.071	6.827	0.04	34.448	2.378	1.672	103.463	0	12.557	NA	8.569	0.821	0.269	0.276	0.068	1.185	0.085	1.077	0	2.246	1.617	0.07	1.772	0
2011-07-02 15:03:52	Highway	39.226	-76.713	305	7	299.154	194.477	188.814	0.903	0.574	1.34	0.205	32.665	0.071	6.827	0.04	34.448	2.378	1.672	103.463	0	13.782	NA	8.569	0.821	0.269	0.276	0.068	1.185	0.085	1.077	0	2.246	1.617	0.07	1.772	0
2011-07-02 15:04:07	Onflight	39.241	-76.712	311	7	298.921	188.318	184.225	0.867	0.53	1.291	0.217	31.27	0.069	6.567	0.025	32.561	2.273	1.578	103.898	0	11.513	NA	8.018	0.793	0.232	0.253	0.077	1.081	0.084	1.01	0	2.096	1.505	0.065	1.797	0
2011-07-02 15:04:22	Onflight	39.256	-76.712	305	7	298.921	178.933	184.225	0.867	0.53	1.291	0.217	31.27	0.069	6.567	0.025	32.561	2.273	1.578	103.898	0	9.704	NA	8.018	0.793	0.232	0.253	0.077	1.081	0.084	1.01	0	2.096	1.505	0.065	1.797	0
2011-07-02 15:04:37	Onflight	39.27	-76.718	313	7	298.726	186.081	181.549	0.833	0.457	1.196	0.239	30.463	0.066	6.122	0.014	31.504	2.117	1.514	104.889	0	10.076	NA	7.756	0.779	0.177	0.231	0.094	1.007	0.079	0.917	0	2.023	1.371	0.063	1.91	0
2011-07-02 15:04:52	Highway	39.281	-76.729	314	7	298.726	193.258	181.549	0.833	0.457	1.196	0.239	30.463	0.066	6.122	0.014	31.504	2.117	1.514	104.889	0	9.695	NA	7.756	0.779	0.177	0.231	0.094	1.007	0.079	0.917	0	2.023	1.371	0.063	1.91	0
2011-07-02 15:05:07	Highway	39.293	-76.74	324	7	298.524	190.703	178.282	0.831	0.423	1.16	0.268	29.98	0.057	6.102	0.028	26.82	1.834	1.233	104.995	0	8.914	NA	7.336	0.787	0.165	0.211	0.128	0.979	0.069	0.896	0	1.745	1.098	0.054	1.957	0
2011-07-02 15:05:22	Highway	39.307	-76.743	373	8	385.176	183.246	177.14	0.82	0.414	1.138	0.276	29.302	0.056	6.004	0.028	26.137	1.787	1.199	105.52	0	7.388	NA	7.271	0.785	0.162	0.205	0.135	0.956	0.067	0.881	0	1.701	1.067	0.053	2.005	0
2011-07-02 15:05:37	Highway	39.322	-76.743	370	8	385.104	NA	NA	NA	NA	NA	NA	NA	NA	NA	NA	NA	NA	NA	NA	NA	7.059	NA	7.078	0.769	0.152	0.196	0.31	0.926	0.062	0.879	0	1.598	0.982	0.049	1.988	0
2011-07-02 15:05:52	Highway	39.337	-76.743	368	8	385.104	168.405	172.471	0.808	0.381	1.096	0.486	26.713	0.053	5.964	0.021	24.982	1.677	1.146	105.471	0	6.072	NA	7.078	0.769	0.152	0.196	0.31	0.926	0.062	0.879	0	1.598	0.982	0.049	1.988	0
2011-07-02 15:06:07	Highway	39.352	-76.743	371	8	385.003	166.627	167.734	0.782	0.351	0.982	0.676	22.843	0.049	5.822	0.013	23.25	1.584	1.07	105.789	0	6.321	NA	6.986	0.739	0.137	0.168	0.486	0.87	0.059	0.866	0	1.495	0.935	0.046	2.023	0
2011-07-02 15:06:22	Highway	39.367	-76.744	374	8	385.003	167.175	167.734	0.782	0.351	0.982	0.676	22.843	0.049	5.822	0.013	23.25	1.584	1.07	105.789	0	6.27	NA	6.986	0.739	0.137	0.168	0.486	0.87	0.059	0.866	0	1.495	0.935	0.046	2.023	0
2011-07-02 15:06:37	Highway	39.381	-76.738	375	8	385.003	168.743	167.734	0.782	0.351	0.982	0.676	22.843	0.049	5.822	0.013	23.25	1.584	1.07	105.789	0	6.027	5.329151	6.986	0.739	0.137	0.168	0.486	0.87	0.059	0.866	0	1.495	0.935	0.046	2.023	0
2011-07-02 15:06:52	Highway	39.392	-76.725	370	8	384.873	168.115	162.257	0.736	0.336	0.864	0.678	17.88	0.044	5.537	0.006	21.39	1.493	0.987	106.954	0	6.101	NA	6.805	0.721	0.123	0.144	0.488	0.793	0.056	0.815	0	1.38	0.891	0.042	2.132	0
2011-07-02 15:07:07	Highway	39.398	-76.706	377	8	384.873	184.687	162.257	0.736	0.336	0.864	0.678	17.88	0.044	5.537	0.006	21.39	1.493	0.987	106.954	0	7.658	6.437008	6.805	0.721	0.123	0.144	0.488	0.793	0.056	0.815	0	1.38	0.891	0.042	2.132	0
2011-07-02 15:07:22	Highway	39.403	-76.687	372	8	385.116	193.978	171.905	0.743	0.414	1.026	0.567	24.807	0.048	5.549	0.002	25.723	1.687	1.217	105.409	0	8.35	NA	7.264	0.714	0.135	0.212	0.402	0.912	0.065	0.808	0	1.652	1.038	0.052	2.024	0
2011-07-02 15:07:37	Onflight	39.41	-76.67	323	7	298.366	189.031	164.74	0.733	0.44	0.934	0.552	20.412	0.048	5.556	0.001	24.227	1.65	1.143	105.02	0	8.053	6.765107	6.993	0.715	0.133	0.168	0.391	0.855	0.068	0.79	0	1.544	1.006	0.048	1.997	0
2011-07-02 15:07:52	Onflight	39.421	-76.657	311	7	298.366	195.415	164.74	0.733	0.44	0.934	0.552	20.412	0.048	5.556	0.001	24.227	1.65	1.143	105.02	0	8.825	NA	6.993	0.715	0.133	0.168	0.391	0.855	0.068	0.79	0	1.544	1.006	0.048	1.997	0
2011-07-02 15:08:07	Onflight	39.434	-76.648	357	8	384.97	192.23	163.771	0.726	0.431	0.917	0.545	19.797	0.047	5.475	0.001	23.544	1.611	1.108	105.536	0	8.413	7.929406	6.941	0.721	0.131	0.164	0.385	0.837	0.066	0.779	0	1.501	0.981	0.047	2.046	0
2011-07-02 15:08:22	Onflight	39.447	-76.639	384	8	385.164	176.08	170.253	0.763	0.691	1.054	0.469	24.373	0.052	5.322	0.001	26.519	1.718	1.277	103.612	0	6.892	6.13349	7.35	0.793	0.146	0.226	0.336	0.92	0.081	0.739	0	1.692	1.073	0.054	1.916	0
2011-07-02 15:08:37	Padonia	39.461	-76.631	386	8	385.164	169.978	170.253	0.763	0.691	1.054	0.469	24.373	0.052	5.322	0.001	26.519	1.718	1.277	103.612	0	6.738	6.037179	7.35	0.793	0.146	0.226	0.336	0.92	0.081	0.739	0	1.692	1.073	0.054	1.916	0
2011-07-02 15:08:52	Padonia	39.473	-76.621	391	8	385.164	173.945	170.253	0.763	0.691	1.054	0.469	24.373	0.052	5.322	0.001	26.519	1.718	1.277	103.612	0	7.212	6.845301	7.35	0.793	0.146	0.226	0.336	0.92	0.081	0.739	0	1.692	1.073	0.054	1.916	0
2011-07-02 15:09:07	Padonia	39.48	-76.606	468	9	472.315	181.04	156.856	0.814	0.739	1.027	0.432	19.329	0.049	5.2	0.001	19.187	1.36	0.881	103.532	0	7.751	6.773214	6.515	0.905	0.144	0.215	0.282	0.797	0.079	0.692	0	1.213	0.794	0.038	1.949	0
2011-07-02 15:09:22	Padonia	39.482	-76.591	545	10	560.195	173.666	156.081	0.808	0.72	1.009	0.425	18.81	0.047	5.122	0.001	18.627	1.327	0.852	104.129	0	6.823	6.084747	6.476	0.911	0.142	0.21	0.277	0.78	0.077	0.682	0	1.177	0.772	0.037	2.004	0
2011-07-02 15:09:37	Padonia	39.478	-76.577	589	10	559.785	NA	NA	NA	NA	NA	NA	NA	NA	NA	NA	NA	NA	NA	NA	NA	6.564	3.713884	7.118	0.93	0.157	0.263	0.33	0.899	0.091	0.747	0	1.597	1.034	0.051	1.699	0
2011-07-02 15:09:52	Padonia	39.47	-76.567	640	11	648.251	169.911	167.128	0.83	0.876	1.117	0.473	25.398	0.052	5.223	0	24.738	1.634	1.183	101.231	0	6.211	5.060847	7.054	0.937	0.154	0.256	0.324	0.88	0.089	0.734	0	1.546	1.002	0.049	1.757	0
2011-07-02 15:10:07	Padonia	39.46	-76.563	703	12	738.142	157.456	177.153	0.783	0.814	1.154	0.446	29.23	0.051	5.181	0	29.395	1.836	1.429	102.384	0	5.335	4.72548	7.648	0.862	0.155	0.285	0.32	0.914	0.086	0.742	0	1.857	1.165	0.06	1.851	0
2011-07-02 15:10:22	Padonia	39.449	-76.565	772	12	738.142	159.385	177.153	0.783	0.814	1.154	0.446	29.23	0.051	5.181	0	29.395	1.836	1.429	102.384	0	5.465	4.664641	7.648	0.862	0.155	0.285	0.32	0.914	0.086	0.742	0	1.857	1.165	0.06	1.851	0
2011-07-02 15:10:37	Padonia	39.439	-76.573	837	13	828.023	166.227	175.467	0.776	0.793	1.122	0.441	28.189	0.05	5.082	0	28.417	1.78	1.38	103.05	0	5.965	5.172084	7.57	0.87	0.151	0.274	0.315	0.893	0.084	0.726	0	1.794	1.126	0.058	1.918	0
2011-07-02 15:10:52	Padonia	39.433	-76.584	899	14	963.762	155.612	172.744	0.762	0.759	1.07	0.431	26.531	0.048	4.916	0	26.83	1.689	1.3	104.135	0	5.245	4.626997	7.441	0.883	0.144	0.258	0.306	0.858	0.08	0.699	0	1.691	1.064	0.054	2.028	0
2011-07-02 15:11:07	Padonia	39.433	-76.598	968	14	963.762	159.209	172.744	0.762	0.759	1.07	0.431	26.531	0.048	4.916	0	26.83	1.689	1.3	104.135	0	5.378	4.699599	7.441	0.883	0.144	0.258	0.306	0.858	0.08	0.699	0	1.691	1.064	0.054	2.028	0
2011-07-02 15:11:22	Padonia	39.438	-76.61	1051	14	963.679	141.484	160.88	0.707	0.57	0.894	0.412	18.808	0.043	4.668	0.001	20.601	1.378	0.975	107.833	0	3.943	3.317853	6.865	0.847	0.125	0.185	0.285	0.767	0.067	0.64	0	1.318	0.852	0.041	2.338	0
2011-07-02 15:11:37	Padonia	39.446	-76.62	1140	15	1147.583	152.295	156.987	0.67	0.514	0.817	0.381	16.596	0.039	4.3	0.001	18.035	1.224	0.846	109.792	0	4.75	NA	6.642	0.864	0.114	0.168	0.259	0.694	0.06	0.587	0	1.155	0.753	0.036	2.538	0
2011-07-02 15:11:52	Padonia	39.456	-76.627	1240	15	1147.583	141.886	156.987	0.67	0.514	0.817	0.381	16.596	0.039	4.3	0.001	18.035	1.224	0.846	109.792	0	3.885	3.696253	6.642	0.864	0.114	0.168	0.259	0.694	0.06	0.587	0	1.155	0.753	0.036	2.538	0
2011-07-02 15:12:07	Padonia	39.465	-76.636	1338	16	1334.392	141.337	151.829	0.609	0.44	0.712	0.336	13.947	0.033	3.765	0.001	14.908	1.027	0.691	112.049	0	4.086	NA	6.328	0.873	0.099	0.148	0.223	0.598	0.05	0.512	0	0.956	0.627	0.03	2.779	0
2011-07-02 15:12:22	Padonia	39.475	-76.641	1426	16	1333.736	141.901	143.989	0.523	0.264	0.545	0.267	8.942	0.024	3.213	0.001	9.388	0.73	0.408	116.578	0	4.366	4.066591	5.704	0.849	0.077	0.098	0.166	0.439	0.035	0.438	0	0.595	0.418	0.018	3.125	0
2011-07-02 15:12:37	Padonia	39.486	-76.638	1506	17	1524.074	142.255	135.741	0.328	0.099	0.241	0.122	3.814	0.009	1.351	0	3.403	0.27	0.138	123.336	0	4.534	NA	5.134	0.916	0.028	0.05	0.074	0.168	0.013	0.188	0	0.214	0.145	0.006	3.78	0
2011-07-02 15:12:52	Padonia	39.491	-76.624	1574	17	1523.807	142.833	136.716	0.493	0.271	0.445	0.217	7.223	0.018	2.367	0	6.551	0.502	0.279	115.84	0	4.572	4.220554	5.32	0.914	0.058	0.094	0.125	0.315	0.028	0.315	0	0.413	0.272	0.012	3.254	0
2011-07-02 15:13:07	Padonia	39.487	-76.609	1609	17	1523.807	143.529	136.716	0.493	0.271	0.445	0.217	7.223	0.018	2.367	0	6.551	0.502	0.279	115.84	0	4.64	NA	5.32	0.914	0.058	0.094	0.125	0.315	0.028	0.315	0	0.413	0.272	0.012	3.254	0
2011-07-02 15:13:22	Padonia	39.477	-76.597	1657	18	1716.659	143.243	107.843	0.214	0.109	0.169	0.132	2.804	0.006	1.063	0	2.543	0.199	0.106	101.38	0	4.785	4.530409	2.981	0.473	0.024	0.035	0.06	0.115	0.01	0.134	0	0.161	0.108	0.005	2.201	0
2011-07-02 15:13:37	Padonia	39.465	-76.59	1689	18	1717.149	NA	NA	NA	NA	NA	NA	NA	NA	NA	NA	NA	NA	NA	NA	NA	4.643	2.553415	3.635	0.507	0.038	0.061	0.09	0.217	0.016	0.199	0	0.351	0.228	0.011	2.257	0
2011-07-02 15:13:52	Padonia	39.451	-76.593	1736	18	1717.297	144.515	116.459	0.254	0.205	0.268	0.227	6.063	0.011	1.683	0	5.898	0.406	0.272	100.55	0	4.619	4.436236	3.547	0.494	0.041	0.061	0.11	0.215	0.017	0.211	0	0.376	0.247	0.012	2.083	0
2011-07-02 15:14:07	Padonia	39.445	-76.607	1783	18	1717.149	144.355	117.474	0.255	0.17	0.269	0.164	5.513	0.011	1.509	0	5.597	0.388	0.255	102.872	0	4.501	4.368111	3.635	0.507	0.038	0.061	0.09	0.217	0.016	0.199	0	0.351	0.228	0.011	2.257	0
2011-07-02 15:14:22	Padonia	39.45	-76.622	1875	19	1962.425	142.514	87.293	0.016	0.07	0.041	0.163	0.433	0	0.814	0	0.555	0.073	0.011	84.46	0	4.219	3.096703	0.939	0.034	0.018	0.004	0.051	0.018	0	0.07	0	0.039	0.035	0.001	0.731	0
2011-07-02 15:14:37	Padonia	39.462	-76.631	1964	19	1962.425	141.032	87.293	0.016	0.07	0.041	0.163	0.433	0	0.814	0	0.555	0.073	0.011	84.46	0	4.16	2.957989	0.939	0.034	0.018	0.004	0.051	0.018	0	0.07	0	0.039	0.035	0.001	0.731	0
2011-07-02 15:14:52	Padonia	39.475	-76.635	2066	19	1961.476	122.633	85.679	0.014	0.042	0.024	0.094	0.26	0	0.526	0	0.337	0.046	0.007	84.047	0	2.797	1.898745	0.835	0.033	0.01	0.003	0.03	0.011	0	0.051	0	0.024	0.022	0	0.724	0
2011-07-02 15:15:07	Padonia	39.489	-76.63	2158	20	2265.333	120.497	82.529	0.001	0.038	0.017	0.073	0.177	0	0.286	0	0.215	0.024	0.004	81.544	0	2.239	0.985034	0.585	0.001	0.015	0.002	0.027	0.008	0	0.02	0	0.016	0.012	0	0.509	0
2011-07-02 15:15:22	Padonia	39.498	-76.616	2230	20	2265.333	116.515	82.529	0.001	0.038	0.017	0.073	0.177	0	0.286	0	0.215	0.024	0.004	81.544	0	2.412	0.604274	0.585	0.001	0.015	0.002	0.027	0.008	0	0.02	0	0.016	0.012	0	0.509	0
2011-07-02 15:15:37	Padonia	39.497	-76.597	2282	20	2265.333	113.93	82.529	0.001	0.038	0.017	0.073	0.177	0	0.286	0	0.215	0.024	0.004	81.544	0	2.155	0.526406	0.585	0.001	0.015	0.002	0.027	0.008	0	0.02	0	0.016	0.012	0	0.509	0
2011-07-02 15:15:52	Padonia	39.485	-76.586	2368	20	2265.333	111.076	82.529	0.001	0.038	0.017	0.073	0.177	0	0.286	0	0.215	0.024	0.004	81.544	0	1.962	0.538246	0.585	0.001	0.015	0.002	0.027	0.008	0	0.02	0	0.016	0.012	0	0.509	0
2011-07-02 15:16:07	Padonia	39.47	-76.591	2422	21	2631.542	110.311	81.077	0	0.003	0.001	0.005	0.013	0	0.014	0	0.014	0.001	0	81.031	0	1.87	0.483336	0.438	0	0.002	0	0.002	0.001	0	0.001	0	0.001	0.001	0	0.437	0
2011-07-02 15:16:22	Padonia	39.459	-76.605	2506	21	2632.276	108.821	81.076	0	0.003	0.001	0.006	0.016	0	0.017	0	0.017	0.002	0	81.019	0	1.803	NA	0.44	0	0.002	0	0.003	0.001	0	0.001	0	0.001	0.001	0	0.437	0
2011-07-02 15:16:37	Padonia	39.459	-76.623	2570	21	2632.276	105.611	81.076	0	0.003	0.001	0.006	0.016	0	0.017	0	0.017	0.002	0	81.019	0	1.604	0.439791	0.44	0	0.002	0	0.003	0.001	0	0.001	0	0.001	0.001	0	0.437	0
2011-07-02 15:16:52	Padonia	39.468	-76.636	2641	21	2630.98	109.544	81.097	0	0.003	0.001	0.006	0.015	0	0.016	0	0.016	0.002	0	81.069	0	1.604	NA	0.44	0	0.002	0	0.003	0.001	0	0.001	0	0.001	0.001	0	0.438	0
2011-07-02 15:17:07	Padonia	39.481	-76.639	2724	21	2631.836	114.317	81.1	0	0.003	0.001	0.006	0.015	0	0.017	0	0.016	0.002	0	81.057	0	1.509	0.516854	0.44	0	0.002	0	0.003	0.001	0	0.001	0	0.001	0.001	0	0.438	0
2011-07-02 15:17:22	Padonia	39.492	-76.63	2780	21	2631.836	115.169	81.1	0	0.003	0.001	0.006	0.015	0	0.017	0	0.016	0.002	0	81.057	0	1.4	NA	0.44	0	0.002	0	0.003	0.001	0	0.001	0	0.001	0.001	0	0.438	0
2011-07-02 15:17:37	Padonia	39.493	-76.613	2821	21	2631.542	NA	NA	NA	NA	NA	NA	NA	NA	NA	NA	NA	NA	NA	NA	NA	1.207	0.329486	0.438	0	0.002	0	0.002	0.001	0	0.001	0	0.001	0.001	0	0.437	0
2011-07-02 15:17:52	Padonia	39.482	-76.6	2873	22	3124.663	120.905	81.842	0	0	0	0	0	0	0.001	0	0.001	0	0	81.853	0	1.171	NA	0.452	0	0	0	0	0	0	0	0	0	0	0	0.459	0
2011-07-02 15:18:07	Padonia	39.466	-76.598	2956	22	3125.467	124.031	81.824	0	0	0	0	0.001	0	0.001	0	0.001	0	0	81.833	0	1.284	0.470024	0.451	0	0	0	0	0	0	0	0	0	0	0	0.458	0
2011-07-02 15:18:22	Padonia	39.453	-76.608	3002	22	3125.467	119.7	81.824	0	0	0	0	0.001	0	0.001	0	0.001	0	0	81.833	0	1.321	NA	0.451	0	0	0	0	0	0	0	0	0	0	0	0.458	0
2011-07-02 15:18:37	Padonia	39.454	-76.626	3030	22	3125.467	120.049	81.824	0	0	0	0	0.001	0	0.001	0	0.001	0	0	81.833	0	1.221	0.48104	0.451	0	0	0	0	0	0	0	0	0	0	0	0.458	0
2011-07-02 15:18:52	Padonia	39.465	-76.63	3069	22	3125.467	122.817	81.824	0	0	0	0	0.001	0	0.001	0	0.001	0	0	81.833	0	1.197	0.446438	0.451	0	0	0	0	0	0	0	0	0	0	0	0.458	0
2011-07-02 15:19:07	Padonia	39.473	-76.618	3160	22	3124.663	129.394	81.842	0	0	0	0	0	0	0.001	0	0.001	0	0	81.853	0	1.265	0.421512	0.452	0	0	0	0	0	0	0	0	0	0	0	0.459	0
2011-07-02 15:19:22	Padonia	39.476	-76.6	3186	22	3124.663	130.397	81.842	0	0	0	0	0	0	0.001	0	0.001	0	0	81.853	0	1.293	0.454722	0.452	0	0	0	0	0	0	0	0	0	0	0	0.459	0
2011-07-02 15:19:37	Onflight	39.477	-76.581	3189	22	3123.575	130.172	81.815	0	0	0	0	0	0	0	0	0	0	0	81.83	0	1.224	0.424439	0.452	0	0	0	0	0	0	0	0	0	0	0	0.459	0
2011-07-02 15:19:52	Onflight	39.479	-76.561	3169	22	3123.575	129.807	81.815	0	0	0	0	0	0	0	0	0	0	0	81.83	0	1.216	0.39758	0.452	0	0	0	0	0	0	0	0	0	0	0	0.459	0
2011-07-02 15:20:07	Onflight	39.481	-76.54	3174	22	3123.575	129.313	81.815	0	0	0	0	0	0	0	0	0	0	0	81.83	0	1.176	0.45496	0.452	0	0	0	0	0	0	0	0	0	0	0	0.459	0
2011-07-02 15:20:22	Onflight	39.483	-76.519	3181	22	3123.172	130.101	81.79	0	0	0	0	0	0	0	0	0	0	0	81.809	0	1.156	0.503347	0.451	0	0	0	0	0	0	0	0	0	0	0	0.459	0
2011-07-02 15:20:37	Onflight	39.488	-76.499	3182	22	3123.172	129.906	81.79	0	0	0	0	0	0	0	0	0	0	0	81.809	0	1.144	NA	0.451	0	0	0	0	0	0	0	0	0	0	0	0.459	0
2011-07-02 15:20:52	Onflight	39.498	-76.482	3189	22	3122.229	129.525	81.854	0	0	0	0	0	0	0	0	0	0	0	81.878	0	1.112	NA	0.453	0	0	0	0	0	0	0	0	0	0	0	0.461	0
2011-07-02 15:21:07	Onflight	39.508	-76.466	3190	22	3122.229	129	81.854	0	0	0	0	0	0	0	0	0	0	0	81.878	0	1.104	NA	0.453	0	0	0	0	0	0	0	0	0	0	0	0.461	0
2011-07-02 15:21:22	Onflight	39.516	-76.448	3186	22	3122.229	129.271	81.854	0	0	0	0	0	0	0	0	0	0	0	81.878	0	1.094	NA	0.453	0	0	0	0	0	0	0	0	0	0	0	0.461	0
2011-07-02 15:21:37	Onflight	39.523	-76.428	3149	22	3121.166	NA	NA	NA	NA	NA	NA	NA	NA	NA	NA	NA	NA	NA	NA	NA	1.09	NA	0.455	0	0	0	0	0	0	0	0	0	0	0	0.462	0
2011-07-02 15:21:52	Onflight	39.529	-76.407	3171	22	3122.666	129.115	81.85	0	0	0	0	0	0	0	0	0	0	0	81.875	0	1.13	NA	0.454	0	0	0	0	0	0	0	0	0	0	0	0.462	0
2011-07-02 15:22:07	Onflight	39.535	-76.386	3247	22	3122.666	129.697	81.85	0	0	0	0	0	0	0	0	0	0	0	81.875	0	1.14	NA	0.454	0	0	0	0	0	0	0	0	0	0	0	0.462	0
2011-07-02 15:22:22	Onflight	39.541	-76.366	3331	22	3123.114	127.58	81.757	0	0	0	0	0	0	0	0	0	0	0	81.784	0	1.153	NA	0.456	0	0	0	0	0	0	0	0	0	0	0	0.463	0
2011-07-02 15:22:37	Onflight	39.548	-76.345	3422	23	3704.035	124.161	81.725	0	0	0	0	0	0	0	0	0	0	0	81.744	0	1.124	NA	0.494	0	0	0	0	0	0	0	0	0	0	0	0.499	0
2011-07-02 15:22:52	Onflight	39.555	-76.325	3498	23	3704.035	125.105	81.725	0	0	0	0	0	0	0	0	0	0	0	81.744	0	1.016	NA	0.494	0	0	0	0	0	0	0	0	0	0	0	0.499	0
2011-07-02 15:23:07	Onflight	39.562	-76.305	3574	23	3705.046	125.337	81.695	0	0	0	0	0	0	0	0	0	0	0	81.716	0	1.08	NA	0.493	0	0	0	0	0	0	0	0	0	0	0	0.499	0
2011-07-02 15:23:22	Onflight	39.568	-76.284	3655	23	3706.353	127.397	81.691	0	0	0	0	0	0	0	0	0	0	0	81.711	0	1.143	NA	0.495	0	0	0	0	0	0	0	0	0	0	0	0.501	0
2011-07-02 15:23:37	Onflight	39.575	-76.264	3732	23	3705.489	122.617	81.707	0	0	0	0	0	0	0	0	0	0	0	81.729	0	1.006	NA	0.496	0	0	0	0	0	0	0	0	0	0	0	0.501	0
2011-07-02 15:23:52	Onflight	39.581	-76.243	3808	23	3705.489	154.552	81.707	0	0	0	0	0	0	0	0	0	0	0	81.729	0	1.398	NA	0.496	0	0	0	0	0	0	0	0	0	0	0	0.501	0
2011-07-02 15:24:07	Onflight	39.588	-76.222	3883	23	3705.489	175.977	81.707	0	0	0	0	0	0	0	0	0	0	0	81.729	0	1.583	NA	0.496	0	0	0	0	0	0	0	0	0	0	0	0.501	0
2011-07-02 15:24:22	Onflight	39.594	-76.202	3953	23	3706.157	177.181	81.663	0	0	0	0	0	0	0	0	0	0	0	81.685	0	1.52	NA	0.498	0	0	0	0	0	0	0	0	0	0	0	0.503	0
2011-07-02 15:24:37	Onflight	39.601	-76.181	4023	24	4323.005	170.491	80.539	0	0	0	0	0	0	0	0	0	0	0	80.587	0	1.534	NA	0.529	0	0	0	0	0	0	0	0	0	0	0	0.531	0
2011-07-02 15:24:52	Onflight	39.607	-76.161	4096	24	4323.413	167.639	80.519	0	0	0	0	0	0	0	0	0	0	0	80.568	0	1.442	NA	0.529	0	0	0	0	0	0	0	0	0	0	0	0.531	0
2011-07-02 15:25:07	Onflight	39.614	-76.14	4173	24	4323.76	155.641	80.424	0	0	0	0	0	0	0	0	0	0	0	80.474	0	1.439	NA	0.532	0	0	0	0	0	0	0	0	0	0	0	0.535	0
2011-07-02 15:25:22	Onflight	39.62	-76.12	4250	24	4323.76	144.684	80.424	0	0	0	0	0	0	0	0	0	0	0	80.474	0	1.23	NA	0.532	0	0	0	0	0	0	0	0	0	0	0	0.535	0
2011-07-02 15:25:37	Onflight	39.626	-76.099	4320	24	4320.059	NA	NA	NA	NA	NA	NA	NA	NA	NA	NA	NA	NA	NA	NA	NA	0.904	0.54056	0.533	0	0	0	0	0	0	0	0	0	0	0	0.536	0
2011-07-02 15:25:52	Onflight	39.633	-76.079	4391	24	4320.059	99.889	80.264	0	0	0	0	0	0	0	0	0	0	0	80.313	0	0.702	NA	0.533	0	0	0	0	0	0	0	0	0	0	0	0.536	0
2011-07-02 15:26:07	Onflight	39.639	-76.059	4462	24	4318.084	97.466	80.17	0	0	0	0	0	0	0	0	0	0	0	80.22	0	0.675	NA	0.535	0	0	0	0	0	0	0	0	0	0	0	0.537	0
2011-07-02 15:26:22	Onflight	39.645	-76.039	4533	24	4317.417	95.387	80.002	0	0	0	0	0	0	0	0	0	0	0	80.052	0	0.614	NA	0.535	0	0	0	0	0	0	0	0	0	0	0	0.537	0
2011-07-02 15:26:37	Onflight	39.652	-76.018	4601	24	4317.417	94.383	80.002	0	0	0	0	0	0	0	0	0	0	0	80.052	0	0.565	NA	0.535	0	0	0	0	0	0	0	0	0	0	0	0.537	0
2011-07-02 15:26:52	Onflight	39.658	-75.998	4662	25	4977.283	94.336	78.533	0	0	0	0	0	0	0	0	0	0	0	78.599	0	0.575	NA	0.546	0	0	0	0	0	0	0	0	0	0	0	0.548	0
2011-07-02 15:27:07	Onflight	39.664	-75.978	4690	25	4973.554	95.319	78.465	0	0	0	0	0	0	0	0	0	0	0	78.531	0	0.525	NA	0.547	0	0	0	0	0	0	0	0	0	0	0	0.549	0
2011-07-02 15:27:22	Onflight	39.67	-75.959	4717	25	4973.554	97.041	78.465	0	0	0	0	0	0	0	0	0	0	0	78.531	0	0.552	NA	0.547	0	0	0	0	0	0	0	0	0	0	0	0.549	0
2011-07-02 15:27:37	Onflight	39.676	-75.939	4708	25	4976.428	97.482	78.415	0	0	0	0	0	0	0	0	0	0	0	78.482	0	0.507	NA	0.546	0	0	0	0	0	0	0	0	0	0	0	0.548	0
2011-07-02 15:27:52	Onflight	39.682	-75.92	4692	25	4973.849	96.542	78.354	0	0	0	0	0	0	0	0	0	0	0	78.42	0	0.481	NA	0.546	0	0	0	0	0	0	0	0	0	0	0	0.548	0
2011-07-02 15:28:07	Onflight	39.688	-75.901	4690	25	4973.849	97.931	78.354	0	0	0	0	0	0	0	0	0	0	0	78.42	0	0.499	NA	0.546	0	0	0	0	0	0	0	0	0	0	0	0.548	0
2011-07-02 15:28:22	Onflight	39.694	-75.883	4695	25	4977.099	98.863	78.386	0	0	0	0	0	0	0	0	0	0	0	78.453	0	0.486	NA	0.545	0	0	0	0	0	0	0	0	0	0	0	0.547	0
2011-07-02 15:28:37	Fairhill	39.699	-75.866	4685	25	4977.099	98.267	78.386	0	0	0	0	0	0	0	0	0	0	0	78.453	0	0.499	NA	0.545	0	0	0	0	0	0	0	0	0	0	0	0.547	0
2011-07-02 15:28:52	Fairhill	39.703	-75.85	4661	25	4977.099	98.014	78.386	0	0	0	0	0	0	0	0	0	0	0	78.453	0	0.503	NA	0.545	0	0	0	0	0	0	0	0	0	0	0	0.547	0
2011-07-02 15:29:07	Fairhill	39.704	-75.833	4589	24	4320.483	97.204	79.516	0	0	0	0	0	0	0	0	0	0	0	79.568	0	0.476	NA	0.533	0	0	0	0	0	0	0	0	0	0	0	0.536	0
2011-07-02 15:29:22	Fairhill	39.697	-75.818	4526	24	4322.803	97.287	79.644	0	0	0	0	0	0	0	0	0	0	0	79.697	0	0.509	NA	0.531	0	0	0	0	0	0	0	0	0	0	0	0.534	0
2011-07-02 15:29:37	Fairhill	39.685	-75.808	4461	24	4322.803	NA	NA	NA	NA	NA	NA	NA	NA	NA	NA	NA	NA	NA	NA	NA	0.48	NA	0.531	0	0	0	0	0	0	0	0	0	0	0	0.534	0
2011-07-02 15:29:52	Fairhill	39.671	-75.81	4398	24	4322.803	102.749	79.644	0	0	0	0	0	0	0	0	0	0	0	79.697	0	0.553	NA	0.531	0	0	0	0	0	0	0	0	0	0	0	0.534	0
2011-07-02 15:30:07	Fairhill	39.661	-75.822	4337	24	4325.89	102.489	79.772	0	0	0	0	0	0	0	0	0	0	0	79.824	0	0.558	NA	0.53	0	0	0	0	0	0	0	0	0	0	0	0.533	0
2011-07-02 15:30:22	Fairhill	39.659	-75.838	4278	24	4325.89	106.502	79.772	0	0	0	0	0	0	0	0	0	0	0	79.824	0	0.585	NA	0.53	0	0	0	0	0	0	0	0	0	0	0	0.533	0
2011-07-02 15:30:37	Fairhill	39.667	-75.85	4221	24	4325.89	133.513	79.772	0	0	0	0	0	0	0	0	0	0	0	79.824	0	0.833	NA	0.53	0	0	0	0	0	0	0	0	0	0	0	0.533	0
2011-07-02 15:30:52	Fairhill	39.678	-75.856	4171	24	4320.24	148.665	79.762	0	0	0	0	0	0	0	0	0	0	0	79.813	0	1.054	0.536972	0.534	0	0	0	0	0	0	0	0	0	0	0	0.537	0
2011-07-02 15:31:07	Fairhill	39.69	-75.859	4118	24	4320.24	167.467	79.762	0	0	0	0	0	0	0	0	0	0	0	79.813	0	1.386	NA	0.534	0	0	0	0	0	0	0	0	0	0	0	0.537	0
2011-07-02 15:31:22	Fairhill	39.702	-75.86	4070	24	4320.24	170.91	79.762	0	0	0	0	0	0	0	0	0	0	0	79.813	0	1.388	0.585473	0.534	0	0	0	0	0	0	0	0	0	0	0	0.537	0
2011-07-02 15:31:37	Fairhill	39.711	-75.849	4018	24	4318.917	171.741	79.667	0	0	0	0	0	0	0	0	0	0	0	79.718	0	1.371	0.576231	0.535	0	0	0	0	0	0	0	0	0	0	0	0.538	0
2011-07-02 15:31:52	Fairhill	39.71	-75.832	3961	23	3703.859	171.683	80.85	0	0	0	0	0	0	0	0	0	0	0	80.875	0	1.365	0.579354	0.512	0	0	0	0	0	0	0	0	0	0	0	0.518	0
2011-07-02 15:32:07	Fairhill	39.7	-75.819	3906	23	3705.798	168.751	80.924	0	0	0	0	0	0	0	0	0	0	0	80.949	0	NA	NA	NA	NA	NA	NA	NA	NA	NA	NA	NA	NA	NA	NA	NA	NA
2011-07-02 15:32:22	Fairhill	39.685	-75.817	3848	23	3705.798	168.981	80.924	0	0	0	0	0	0	0	0	0	0	0	80.949	0	NA	NA	NA	NA	NA	NA	NA	NA	NA	NA	NA	NA	NA	NA	NA	NA
2011-07-02 15:32:37	Fairhill	39.674	-75.828	3784	23	3705.798	170.131	80.924	0	0	0	0	0	0	0	0	0	0	0	80.949	0	NA	NA	NA	NA	NA	NA	NA	NA	NA	NA	NA	NA	NA	NA	NA	NA
2011-07-02 15:32:52	Fairhill	39.673	-75.845	3716	23	3705.798	157.723	80.924	0	0	0	0	0	0	0	0	0	0	0	80.949	0	NA	NA	NA	NA	NA	NA	NA	NA	NA	NA	NA	NA	NA	NA	NA	NA
2011-07-02 15:33:07	Fairhill	39.682	-75.855	3652	23	3703.675	135.226	80.967	0	0	0	0	0	0	0	0	0	0	0	80.992	0	NA	NA	NA	NA	NA	NA	NA	NA	NA	NA	NA	NA	NA	NA	NA	NA
2011-07-02 15:33:22	Fairhill	39.694	-75.858	3593	23	3703.675	122.972	80.967	0	0	0	0	0	0	0	0	0	0	0	80.992	0	NA	NA	NA	NA	NA	NA	NA	NA	NA	NA	NA	NA	NA	NA	NA	NA
2011-07-02 15:33:52	Fairhill	39.717	-75.852	3461	23	3702.573	122.792	80.895	0	0	0	0	0	0	0	0	0	0	0	80.92	0	NA	NA	NA	NA	NA	NA	NA	NA	NA	NA	NA	NA	NA	NA	NA	NA
2011-07-02 15:34:07	Fairhill	39.719	-75.837	3382	22	3122.654	126.976	81.227	0	0	0	0	0	0	0	0	0	0	0	81.245	0	0.8	NA	0.465	0	0	0	0	0	0	0	0	0	0	0	0.472	0
2011-07-02 15:34:22	Fairhill	39.71	-75.825	3309	22	3122.654	124.402	81.227	0	0	0	0	0	0	0	0	0	0	0	81.245	0	0.989	NA	0.465	0	0	0	0	0	0	0	0	0	0	0	0.472	0
2011-07-02 15:34:37	Fairhill	39.696	-75.821	3234	22	3124.31	127.861	81.251	0	0	0	0	0	0	0	0	0	0	0	81.269	0	0.982	0.564296	0.462	0	0	0	0	0	0	0	0	0	0	0	0.469	0
2011-07-02 15:34:52	Fairhill	39.683	-75.825	3155	22	3124.31	126.919	81.251	0	0	0	0	0	0	0	0	0	0	0	81.269	0	0.734	NA	0.462	0	0	0	0	0	0	0	0	0	0	0	0.469	0
2011-07-02 15:35:07	Fairhill	39.678	-75.839	3075	22	3124.31	127.307	81.251	0	0	0	0	0	0	0	0	0	0	0	81.269	0	0.778	0.39249	0.462	0	0	0	0	0	0	0	0	0	0	0	0.469	0
2011-07-02 15:35:22	Fairhill	39.682	-75.854	3006	22	3122.506	127.666	81.288	0	0	0	0	0	0	0	0	0	0	0	81.307	0	0.821	NA	0.464	0	0	0	0	0	0	0	0	0	0	0	0.472	0
2011-07-02 15:35:37	Fairhill	39.692	-75.86	2941	22	3122.506	124.958	81.288	0	0	0	0	0	0	0	0	0	0	0	81.307	0	0.826	0.351694	0.464	0	0	0	0	0	0	0	0	0	0	0	0.472	0
2011-07-02 15:35:52	Fairhill	39.703	-75.857	2882	22	3122.506	125.77	81.288	0	0	0	0	0	0	0	0	0	0	0	81.307	0	0.845	NA	0.464	0	0	0	0	0	0	0	0	0	0	0	0.472	0
2011-07-02 15:36:07	Fairhill	39.713	-75.851	2817	21	2628.157	126.251	81.257	0	0	0	0.006	0.007	0	0.008	0	0.006	0.001	0	81.267	0	0.871	0.401707	0.449	0	0	0	0.002	0	0	0.001	0	0.001	0	0	0.451	0
2011-07-02 15:36:22	Fairhill	39.717	-75.836	2752	21	2629.215	125.997	81.326	0	0	0	0.007	0.007	0	0.009	0	0.006	0.001	0	81.329	0	0.872	NA	0.45	0	0	0	0.002	0	0	0.001	0	0.001	0.001	0	0.451	0
2011-07-02 15:36:37	Fairhill	39.711	-75.822	2690	21	2629.215	122.553	81.326	0	0	0	0.007	0.007	0	0.009	0	0.006	0.001	0	81.329	0	0.815	0.398856	0.45	0	0	0	0.002	0	0	0.001	0	0.001	0.001	0	0.451	0
2011-07-02 15:36:52	Fairhill	39.699	-75.816	2624	21	2630.715	117.469	81.316	0	0	0	0.01	0.007	0	0.01	0	0.007	0.001	0	81.316	0	0.822	NA	0.451	0	0	0	0.003	0	0	0.001	0	0.001	0.001	0	0.451	0
2011-07-02 15:37:07	Fairhill	39.687	-75.824	2564	21	2630.715	112.71	81.316	0	0	0	0.01	0.007	0	0.01	0	0.007	0.001	0	81.316	0	0.942	0.279866	0.451	0	0	0	0.003	0	0	0.001	0	0.001	0.001	0	0.451	0
2011-07-02 15:37:22	Fairhill	39.681	-75.839	2502	21	2630.715	115.165	81.316	0	0	0	0.01	0.007	0	0.01	0	0.007	0.001	0	81.316	0	0.81	0.267683	0.451	0	0	0	0.003	0	0	0.001	0	0.001	0.001	0	0.451	0
2011-07-02 15:37:37	Fairhill	39.686	-75.852	2439	21	2629.045	NA	NA	NA	NA	NA	NA	NA	NA	NA	NA	NA	NA	NA	NA	NA	0.569	0.532369	0.45	0	0	0	0.003	0	0	0.001	0	0.001	0.001	0	0.451	0
2011-07-02 15:37:52	Fairhill	39.697	-75.858	2388	20	2262.719	120.912	83.021	0	0.001	0.005	0.065	0.066	0	0.124	0	0.081	0.009	0.001	82.651	0	0.541	0.388885	0.541	0	0.001	0	0.022	0.002	0	0.009	0	0.007	0.006	0	0.504	0
[truncated: 21,836 more rows]
